# Supplementary material for: Establishment and genomic characterization of gingivobuccal carcinoma cell lines with smokeless tobacco associated genetic alterations and oncogenic PIK3CA mutation
Source: Sci Rep. 2019 Jun 4;9:8272. doi: 10.1038/s41598-019-44143-0 (PMC6547758; doi:10.1038/s41598-019-44143-0)
Supplement: Supplementary file 2 — Dataset 1 [file 41598_2019_44143_MOESM2_ESM.xls]

## Sheet: Sheet1
Supplementary Table S4: Somatic variants identified in OSCC cell lines
Somatic variants comprising of nonsynonymous SNV, indel, stopgain, stoploss and splice site variants identified in each OSCC cell line are listed below.
ITOC01
Key	Type	Sample	Chr	Start	End	Ref	Alt	Func.refGene	Gene.refGene	GeneDetail.refGene	ExonicFunc.refGene	AAChange.refGene	cytoBand	ExAC_ALL	ExAC_AFR	ExAC_AMR	ExAC_EAS	ExAC_FIN	ExAC_NFE	ExAC_OTH	ExAC_SAS	ExAC_nontcga_ALL	ExAC_nontcga_AFR	ExAC_nontcga_AMR	ExAC_nontcga_EAS	ExAC_nontcga_FIN	ExAC_nontcga_NFE	ExAC_nontcga_OTH	ExAC_nontcga_SAS	avsnp147	SIFT_score	SIFT_pred	Polyphen2_HDIV_score	Polyphen2_HDIV_pred	Polyphen2_HVAR_score	Polyphen2_HVAR_pred	LRT_score	LRT_pred	MutationTaster_score	MutationTaster_pred	MutationAssessor_score	MutationAssessor_pred	FATHMM_score	FATHMM_pred	PROVEAN_score	PROVEAN_pred	VEST3_score	CADD_raw	CADD_phred
chr9_33386465_33386465_A_G	Known	ITOC1	chr9	33386465	33386465	A	G	exonic	AQP7	.	nonsynonymous SNV	AQP7:NM_001318156:exon4:c.T172C:p.Y58H,AQP7:NM_001170:exon5:c.T343C:p.Y115H,AQP7:NM_001318157:exon5:c.T340C:p.Y114H,AQP7:NM_001318158:exon5:c.T343C:p.Y115H	9p13.3	0.0648	0.0926	0.0528	0.0552	0.0587	0.0668	0.08	0.0533	0.0464	0.0668	0.0465	0.0395	0.0587	0.0405	0.0398	0.0531	rs74668961	0.026	D	1	D	0.998	D	0	D	1	D	3.9	H	-3.04	D	-4.67	D	0.873	3.071	22.4
chr9_135202325_135202325_A_C	Known	ITOC1	chr9	135202325	135202325	A	C	exonic	SETX	.	nonsynonymous SNV	SETX:NM_001351527:exon10:c.T4660G:p.C1554G,SETX:NM_001351528:exon10:c.T4660G:p.C1554G,SETX:NM_015046:exon10:c.T4660G:p.C1554G	9q34.13	0.0058	0.0005	0.001	0.0035	0.0074	0.0033	0.0011	0.0238	0.0063	0.0004	0.0008	0.0033	0.0074	0.0035	0.0014	0.0237	rs112089123	0	D	1	D	0.999	D	0.001	D	0.996	D	2.125	M	-3.3	D	-4	D	0.666	2.853	21.6
chr9_133787218_133787218_G_C	Known	ITOC1	chr9	133787218	133787218	G	C	exonic	FIBCD1	.	nonsynonymous SNV	FIBCD1:NM_032843:exon5:c.C907G:p.R303G,FIBCD1:NM_001145106:exon6:c.C907G:p.R303G	9q34.12	0.0073	0.0002	0.0035	0	0.0029	0.0074	0.0074	0.0172	0.0074	0.0002	0.0035	0	0.0029	0.0074	0.005	0.017	rs144181457	0.007	D	0.977	D	0.9	P	0	D	1	D	2.54	M	-1.64	D	-4.28	D	0.642	5.335	25.8
chr7_56087374_56087374_C_T	Known	ITOC1	chr7	56087374	56087374	C	T	exonic	PSPH	.	nonsynonymous SNV	PSPH:NM_004577:exon5:c.G194A:p.R65H	7p11.2	0.059	0.2005	0.0624	0.1533	0.05	0.0265	0.0511	0.0628	0.0627	0.2131	0.0633	0.1577	0.05	0.028	0.0528	0.0628	rs200442078	0	D	0.999	D	0.981	D	0	D	1	D	4.395	H	-1.96	D	-3.89	D	0.832	6.156	28.5
chr7_142460339_142460339_G_A	Known	ITOC1	chr7	142460339	142460339	G	A	exonic	PRSS1	.	nonsynonymous SNV	PRSS1:NM_002769:exon4:c.G512A:p.C171Y	7q34	0.2196	0.3555	0.2322	0.0581	0.2879	0.2445	0.2206	0.0986	0.2189	0.3568	0.2333	0.0594	0.2879	0.2496	0.2117	0.0984	rs200973660	0.001	D	1	D	1	D	0	D	1	D	4.43	H	-2.52	D	-10.47	D	0.928	4.218	23.9
chrX_153008476_153008476_T_C	Known	ITOC1	chrX	153008476	153008476	T	C	exonic	ABCD1	.	nonsynonymous SNV	ABCD1:NM_000033:exon8:c.T1816C:p.S606P	Xq28	0.0085	0.008	0.0129	0.0142	0.0072	0.0088	0	0.0031	0.0095	0.0097	0.0135	0.0159	0.0072	0.0102	0	0.0031	rs201774661	0.001	D	0.976	D	0.859	P	0	D	1	D	4.53	H	-8.99	D	-3.97	D	0.97	5.441	26.1
chr7_142458511_142458511_G_T	Known	ITOC1	chr7	142458511	142458511	G	T	exonic	PRSS1	.	nonsynonymous SNV	PRSS1:NM_002769:exon2:c.G146T:p.G49V	7q34	0.0452	0.1192	0.0146	0.0048	0.0479	0.0427	0.0628	0.0558	0.0429	0.1212	0.0133	0.004	0.0479	0.0385	0.0597	0.0562	rs138464021	0	D	1	D	1	D	0	D	1	D	3.725	H	-3.33	D	-8.16	D	0.815	4.39	24.1
chr7_56087300_56087300_C_T	Known	ITOC1	chr7	56087300	56087300	C	T	exonic	PSPH	.	nonsynonymous SNV	PSPH:NM_004577:exon5:c.G268A:p.G90S	7p11.2	0.0051	0.0189	0.0012	0.0046	0.0024	0.0015	0.0046	0.0162	0.0057	0.0214	0.0012	0.0049	0.0024	0.0017	0.0045	0.0163	rs75395437	0.033	D	0.999	D	0.896	P	0	D	1	D	2.47	M	-2.43	D	-4.09	D	0.645	5.801	27.1
chr3_196529902_196529902_G_C	Known	ITOC1	chr3	196529902	196529902	G	C	exonic	PAK2	.	nonsynonymous SNV	PAK2:NM_002577:exon4:c.G303C:p.Q101H	3q29	0.0011	0.0008	0.0003	0.0012	0.0003	0.0017	0	6.647e-05	0.0002	0.0003	0.0002	0.0006	0.0003	0.0001	0	6.693e-05	rs201465227	0.004	D	0.987	D	0.886	P	0	D	1	D	3.175	M	-2.11	D	-3.14	D	0.703	5.114	25.3
chr7_142460374_142460374_A_G	Known	ITOC1	chr7	142460374	142460374	A	G	exonic	PRSS1	.	nonsynonymous SNV	PRSS1:NM_002769:exon4:c.A547G:p.M183V	7q34	0.011	0.0385	0.0094	0.002	0.0162	0.0101	0.0072	0.0028	0.0105	0.038	0.0094	0.0018	0.0162	0.0095	0.008	0.0027	rs200070487	0.001	D	0.983	D	0.935	D	0	D	1	D	2.51	M	-1.69	D	-3.61	D	0.8	3.469	23
chr7_142458523_142458523_T_A	Known	ITOC1	chr7	142458523	142458523	T	A	exonic	PRSS1	.	nonsynonymous SNV	PRSS1:NM_002769:exon2:c.T158A:p.I53N	7q34	0.0342	0.0771	0.0113	0.0041	0.0363	0.0316	0.0511	0.0491	0.0326	0.0775	0.0102	0.0037	0.0363	0.0284	0.0494	0.0494	rs149246646	0	D	1	D	0.999	D	0	D	1	D	4.22	H	-2.53	D	-5.99	D	0.762	5.128	25.4
chr16_28913303_28913303_C_A	Known	ITOC1	chr16	28913303	28913303	C	A	exonic	ATP2A1	.	nonsynonymous SNV	ATP2A1:NM_001286075:exon14:c.C1845A:p.F615L,ATP2A1:NM_004320:exon16:c.C2220A:p.F740L,ATP2A1:NM_173201:exon16:c.C2220A:p.F740L	16p11.2	.	.	.	.	.	.	.	.	.	.	.	.	.	.	.	.	.	0.019	D	0.981	D	0.775	P	0	D	1	D	2.535	M	-3.69	D	-5.27	D	0.884	5.078	25.3
chr5_169535100_169535100_G_A	Known	ITOC1	chr5	169535100	169535100	G	A	exonic	FOXI1	.	nonsynonymous SNV	FOXI1:NM_012188:exon2:c.G622A:p.D208N	5q35.1	.	.	.	.	.	.	.	.	.	.	.	.	.	.	.	.	.	0.001	D	0.98	D	0.816	P	0	D	1	D	2.685	M	-3.69	D	-4.43	D	0.113	4.498	24.3
chr4_17528569_17528569_C_T	Known	ITOC1	chr4	17528569	17528569	C	T	exonic	CLRN2	.	nonsynonymous SNV	CLRN2:NM_001079827:exon3:c.C563T:p.S188L	4p15.32	.	.	.	.	.	.	.	.	.	.	.	.	.	.	.	.	.	0.004	D	0.989	D	0.68	P	0	D	1	D	2.125	M	-2.93	D	-5.12	D	0.839	5.358	25.9
chr14_68193755_68193755_G_C	Known	ITOC1	chr14	68193755	68193755	G	C	exonic	RDH12	.	nonsynonymous SNV	RDH12:NM_152443:exon7:c.G506C:p.R169P	14q24.1	.	.	.	.	.	.	.	.	.	.	.	.	.	.	.	.	.	0.001	D	1	D	1	D	0	D	1	D	4.505	H	-2.76	D	-6.99	D	0.972	6.492	31
chr1_237817625_237817625_G_T	Known	ITOC1	chr1	237817625	237817625	G	T	exonic	RYR2	.	nonsynonymous SNV	RYR2:NM_001035:exon52:c.G7876T:p.G2626W	1q43	.	.	.	.	.	.	.	.	.	.	.	.	.	.	.	.	.	0	D	1	D	1	D	0	D	1	D	2.57	M	-3.18	D	-6.69	D	0.888	7.012	33
chr17_7578554_7578554_A_G	Novel	ITOC1	chr17	7578554	7578554	A	G	exonic	TP53	.	nonsynonymous SNV	TP53:NM_001126118:exon4:c.T259C:p.Y87H,TP53:NM_000546:exon5:c.T376C:p.Y126H,TP53:NM_001126112:exon5:c.T376C:p.Y126H,TP53:NM_001126113:exon5:c.T376C:p.Y126H,TP53:NM_001126114:exon5:c.T376C:p.Y126H,TP53:NM_001276695:exon5:c.T259C:p.Y87H,TP53:NM_001276696:exon5:c.T259C:p.Y87H,TP53:NM_001276760:exon5:c.T259C:p.Y87H,TP53:NM_001276761:exon5:c.T259C:p.Y87H	17p13.1	.	.	.	.	.	.	.	.	.	.	.	.	.	.	.	.	.	0	D	1	D	1	D	0	D	1	D	3.12	M	-7.33	D	-3.15	D	0.939	6.327	29.3
chr16_53686666_53686666_T_C	Novel	ITOC1	chr16	53686666	53686666	T	C	exonic	RPGRIP1L	.	nonsynonymous SNV	RPGRIP1L:NM_001127897:exon15:c.A1933G:p.T645A,RPGRIP1L:NM_001308334:exon15:c.A1933G:p.T645A,RPGRIP1L:NM_001330538:exon15:c.A1933G:p.T645A,RPGRIP1L:NM_015272:exon15:c.A1933G:p.T645A	16q12.2	.	.	.	.	.	.	.	.	.	.	.	.	.	.	.	.	.	0	D	0.999	D	1	D	0	D	1	D	2.61	M	-3.69	D	-4.94	D	0.819	4.277	24
chr17_74772498_74772498_G_T	Novel	ITOC1	chr17	74772498	74772498	G	T	exonic	MFSD11	.	nonsynonymous SNV	MFSD11:NM_001242536:exon11:c.G904T:p.A302S,MFSD11:NM_001242537:exon11:c.G904T:p.A302S,MFSD11:NM_001242532:exon12:c.G1060T:p.A354S,MFSD11:NM_001242533:exon13:c.G1060T:p.A354S,MFSD11:NM_001242534:exon13:c.G1060T:p.A354S,MFSD11:NM_001242535:exon13:c.G1060T:p.A354S,MFSD11:NM_024311:exon13:c.G1060T:p.A354S	17q25.1	.	.	.	.	.	.	.	.	.	.	.	.	.	.	.	.	.	0.005	D	1	D	1	D	0	D	1	D	2.87	M	-1.5	D	-2.95	D	0.741	6.782	32
chr2_165950972_165950972_A_C	Novel	ITOC1	chr2	165950972	165950972	A	C	exonic	SCN3A	.	nonsynonymous SNV	SCN3A:NM_001081676:exon26:c.T4301G:p.I1434S,SCN3A:NM_001081677:exon26:c.T4301G:p.I1434S,SCN3A:NM_006922:exon26:c.T4448G:p.I1483S	2q24.3	.	.	.	.	.	.	.	.	.	.	.	.	.	.	.	.	.	0	D	0.997	D	0.991	D	0	D	1	D	3.575	H	-3.95	D	-5.48	D	0.953	4.932	25
chr17_39580409_39580409_G_A	Known	ITOC1	chr17	39580409	39580409	G	A	exonic	KRT37	.	nonsynonymous SNV	KRT37:NM_003770:exon1:c.C367T:p.R123C	17q21.2	2.471e-05	0	0	0.0001	0	2.997e-05	0	0	2.825e-05	0	0	0.0001	0	3.68e-05	0	0	rs369082535	0	D	1	D	0.963	D	0	D	0.99	D	4.335	H	-3.07	D	-7.61	D	0.901	6.593	31
chr7_151927021_151927021_C_A	Known	ITOC1	chr7	151927021	151927021	C	A	exonic	KMT2C	.	nonsynonymous SNV	KMT2C:NM_170606:exon18:c.G2963T:p.C988F	7q36.1	0.1065	0.1141	0.0739	0.1145	0.0593	0.1272	0.1008	0.0513	0.0835	0.0855	0.0682	0.1034	0.0593	0.0958	0.0582	0.0506	rs28522267	0	D	1	D	0.998	D	0	U	1	D	2.35	M	-8.15	D	-9.03	D	0.959	7.018	33
chr20_2380984_2380984_G_A	Known	ITOC1	chr20	2380984	2380984	G	A	exonic	TGM6	.	nonsynonymous SNV	TGM6:NM_001254734:exon7:c.G883A:p.V295M,TGM6:NM_198994:exon7:c.G883A:p.V295M	20p13	0.0013	9.614e-05	0	0.0001	0	1.5e-05	0.0011	0.0092	0.0015	0.0001	0	0.0001	0	1.84e-05	0.0014	0.0093	rs200341133	0.002	D	1	D	0.987	D	0	D	0.529	D	2.745	M	-4.95	D	-2.44	N	0.853	6.237	28.8
chr7_56087365_56087365_A_G	Known	ITOC1	chr7	56087365	56087365	A	G	exonic	PSPH	.	nonsynonymous SNV	PSPH:NM_004577:exon5:c.T203C:p.L68P	7p11.2	0.0587	0.207	0.0635	0.1564	0.0504	0.0265	0.0528	0.0571	0.0625	0.2218	0.0644	0.1616	0.0504	0.0281	0.0549	0.057	rs78067484	0.001	D	0.697	P	0.575	P	0.001	N	1	D	3.6	H	-1.95	D	-4.37	D	0.863	3.454	23
chr7_74193642_74193642_G_A	Known	ITOC1	chr7	74193642	74193642	G	A	exonic	NCF1	.	nonsynonymous SNV	NCF1:NM_000265:exon4:c.G269A:p.R90H	7q11.23	0.001	0.0023	0.0005	0.0035	0.001	0.0008	0.0024	0.0004	0.0005	0.0016	0.0002	0.002	0.001	0.0002	0	0.0004	rs201802880	0.029	D	0.786	P	0.172	B	0	D	1	D	3.635	H	-2.17	D	-4.24	D	0.652	4.937	25
chr4_103808519_103808519_C_T	Known	ITOC1	chr4	103808519	103808519	C	T	exonic	CISD2	.	nonsynonymous SNV	CISD2:NM_001008388:exon3:c.C340T:p.H114Y	4q24	0.0168	0.0228	0.0268	0.0275	0	0.0231	0.0175	0.0042	0.0065	0.0209	0.0236	0.0215	0	0.0025	0	0.0039	rs201294540	0	D	0.991	D	0.982	D	0	D	1	D	3.49	M	.	.	-5.41	D	0.97	6.225	28.8
chr2_132021946_132021946_G_A	Known	ITOC1	chr2	132021946	132021946	G	A	exonic	POTEE	.	nonsynonymous SNV	POTEE:NM_001083538:exon15:c.G2918A:p.G973D	2q21.1	0.2788	0.1667	0.3125	0.1667	0.5	0.3468	0.5	0	0.1136	0.0333	0.25	0.1	0.5	0.15	.	0	rs62178369	0	D	1	D	1	D	.	.	1	D	5.015	H	-4.35	D	-5.12	D	0.293	4.164	23.8
chrX_153006141_153006141_T_A	Known	ITOC1	chrX	153006141	153006141	T	A	exonic	ABCD1	.	nonsynonymous SNV	ABCD1:NM_000033:exon7:c.T1748A:p.V583E	Xq28	0.0263	0.0314	0.0363	0.0374	0.0147	0.0261	0.0344	0.0111	0.0264	0.0341	0.0358	0.0399	0.0147	0.0259	0.0346	0.0109	rs79383557	0.001	D	1	D	0.998	D	0	D	0	P	3.82	H	-3.54	D	-5.26	D	0.929	6.068	28.1
chrX_118603729_118603729_G_A	Known	ITOC1	chrX	118603729	118603729	G	A	exonic	SLC25A5	.	nonsynonymous SNV	SLC25A5:NM_001152:exon2:c.G217A:p.G73S	Xq24	0.0193	0.0339	0.0259	0.0297	0.0135	0.0161	0.0225	0.0114	0.0187	0.0337	0.0262	0.0297	0.0135	0.0151	0.0118	0.0109	rs143413528	0	D	0.999	D	0.984	D	0	D	0	P	4.735	H	-4.76	D	-5.36	D	0.866	6.289	29.1
chrX_153008483_153008483_G_A	Known	ITOC1	chrX	153008483	153008483	G	A	exonic	ABCD1	.	nonsynonymous SNV	ABCD1:NM_000033:exon8:c.G1823A:p.G608D	Xq28	0.0084	0.0076	0.0128	0.0141	0.0069	0.0086	0	0.0031	0.0093	0.0092	0.0134	0.0158	0.0069	0.0099	0	0.0031	rs78993751	0	D	1	D	0.999	D	0	D	0	P	4.165	H	-10.31	D	-5.58	D	0.929	6.034	28
chr19_1037756_1037756_G_A	Known	ITOC1	chr19	1037756	1037756	G	A	exonic	CNN2	.	nonsynonymous SNV	CNN2:NM_201277:exon6:c.G670A:p.G224S,CNN2:NM_001303499:exon7:c.G754A:p.G252S,CNN2:NM_001303501:exon7:c.G850A:p.G284S,CNN2:NM_004368:exon7:c.G787A:p.G263S	19p13.3	0.0003	0.0009	8.678e-05	0	0	0.0002	0	0.0008	0.0003	0.0008	8.925e-05	0	0	0.0001	0	0.0008	rs77830704	0.001	D	0.997	D	0.927	D	0	U	1	D	2.495	M	-3.67	D	-3.11	D	0.829	6.888	33
chr19_56243839_56243839_G_A	Known	ITOC1	chr19	56243839	56243839	G	A	exonic	NLRP9	.	nonsynonymous SNV	NLRP9:NM_176820:exon2:c.C1358T:p.A453V	19q13.42	.	.	.	.	.	.	.	.	.	.	.	.	.	.	.	.	.	0	D	1	D	0.995	D	.	.	0.98	D	3.21	M	-2.62	D	-3.87	D	0.774	4.797	24.8
chr17_45214551_45214551_G_A	Known	ITOC1	chr17	45214551	45214551	G	A	exonic	CDC27	.	nonsynonymous SNV	CDC27:NM_001293091:exon13:c.C1697T:p.A566V,CDC27:NM_001114091:exon14:c.C1898T:p.A633V,CDC27:NM_001256:exon14:c.C1880T:p.A627V,CDC27:NM_001293089:exon14:c.C1877T:p.A626V	17q21.32	.	.	.	.	.	.	.	.	.	.	.	.	.	.	.	.	rs796677508	0.002	D	0.998	D	0.983	D	0	D	1	D	3.46	M	-0.81	T	-3.65	D	0.867	6.936	33
chr16_53686498_53686498_G_A	Known	ITOC1	chr16	53686498	53686498	G	A	exonic	RPGRIP1L	.	nonsynonymous SNV	RPGRIP1L:NM_001127897:exon15:c.C2101T:p.H701Y,RPGRIP1L:NM_001308334:exon15:c.C2101T:p.H701Y,RPGRIP1L:NM_001330538:exon15:c.C2101T:p.H701Y,RPGRIP1L:NM_015272:exon15:c.C2101T:p.H701Y	16q12.2	.	.	.	.	.	.	.	.	.	.	.	.	.	.	.	.	.	0.035	D	0.998	D	0.926	D	0	D	0.999	D	1.7	L	-3.04	D	-2.99	D	0.55	3.154	22.6
chr5_61699595_61699595_G_C	Novel	ITOC1	chr5	61699595	61699595	G	C	exonic	DIMT1	.	nonsynonymous SNV	DIMT1:NM_001348076:exon1:c.C5G:p.P2R,DIMT1:NM_014473:exon1:c.C5G:p.P2R	5q12.1	.	.	.	.	.	.	.	.	.	.	.	.	.	.	.	.	.	0.001	D	0.999	D	0.993	D	0	D	1	D	3.07	M	.	.	-2.65	D	0.813	6.27	29
chrX_107402955_107402955_G_T	Novel	ITOC1	chrX	107402955	107402955	G	T	exonic	COL4A6	.	nonsynonymous SNV	COL4A6:NM_001287760:exon42:c.C4378A:p.R1460S,COL4A6:NM_001287759:exon43:c.C4477A:p.R1493S,COL4A6:NM_001847:exon44:c.C4552A:p.R1518S,COL4A6:NM_033641:exon44:c.C4549A:p.R1517S,COL4A6:NM_001287758:exon45:c.C4600A:p.R1534S	Xq22.3	.	.	.	.	.	.	.	.	.	.	.	.	.	.	.	.	.	0.004	D	1	D	0.97	D	0.034	N	0.955	D	2.51	M	-3.4	D	-4.75	D	0.613	3.387	23
chr5_76344778_76344778_A_G	Novel	ITOC1	chr5	76344778	76344778	A	G	exonic	AGGF1	.	nonsynonymous SNV	AGGF1:NM_018046:exon8:c.A1331G:p.H444R	5q13.3	.	.	.	.	.	.	.	.	.	.	.	.	.	.	.	.	.	0.002	D	0.986	D	0.899	P	0	D	1	D	1.52	L	-2.09	D	-6.08	D	0.712	5.247	25.6
chr5_176832102_176832102_C_A	Novel	ITOC1	chr5	176832102	176832102	C	A	exonic	F12	.	nonsynonymous SNV	F12:NM_000505:exon6:c.G482T:p.C161F	5q35.3	.	.	.	.	.	.	.	.	.	.	.	.	.	.	.	.	.	0	D	1	D	1	D	0	D	0.994	D	1.79	L	-3.49	D	-9.04	D	0.947	5.504	26.3
chr11_5373092_5373092_G_T	Novel	ITOC1	chr11	5373092	5373092	G	T	exonic	OR51B6	.	nonsynonymous SNV	OR51B6:NM_001004750:exon1:c.G355T:p.D119Y	11p15.4	.	.	.	.	.	.	.	.	.	.	.	.	.	.	.	.	.	0	D	1	D	1	D	0.001	D	1	D	4.135	H	0.57	T	-8.93	D	0.896	4.318	24
chr8_42147787_42147787_G_C	Novel	ITOC1	chr8	42147787	42147787	G	C	exonic	IKBKB	.	nonsynonymous SNV	IKBKB:NM_001190720:exon3:c.G308C:p.R103P,IKBKB:NM_001242778:exon3:c.G137C:p.R46P,IKBKB:NM_001556:exon4:c.G314C:p.R105P	8p11.21	.	.	.	.	.	.	.	.	.	.	.	.	.	.	.	.	.	0	D	1	D	0.999	D	0	D	1	D	3.23	M	-0.14	T	-6.24	D	0.963	7.346	34
chr19_56243840_56243840_C_G	Novel	ITOC1	chr19	56243840	56243840	C	G	exonic	NLRP9	.	nonsynonymous SNV	NLRP9:NM_176820:exon2:c.G1357C:p.A453P	19q13.42	.	.	.	.	.	.	.	.	.	.	.	.	.	.	.	.	.	0	D	1	D	0.998	D	.	.	0.993	D	3.21	M	-2.66	D	-4.83	D	0.848	4.621	24.5
chr9_140051473_140051473_G_C	Novel	ITOC1	chr9	140051473	140051473	G	C	exonic	GRIN1	.	nonsynonymous SNV	GRIN1:NM_000832:exon6:c.G952C:p.G318R,GRIN1:NM_007327:exon6:c.G952C:p.G318R,GRIN1:NM_021569:exon6:c.G952C:p.G318R,GRIN1:NM_001185090:exon7:c.G1015C:p.G339R,GRIN1:NM_001185091:exon7:c.G1015C:p.G339R	9q34.3	.	.	.	.	.	.	.	.	.	.	.	.	.	.	.	.	.	0.053	T	1	D	1	D	0	D	1	D	2.34	M	-2.45	D	-4.68	D	0.947	6.049	28
chr9_38396187_38396187_T_C	Novel	ITOC1	chr9	38396187	38396187	T	C	exonic	ALDH1B1	.	nonsynonymous SNV	ALDH1B1:NM_000692:exon2:c.T442C:p.Y148H	9p13.2	.	.	.	.	.	.	.	.	.	.	.	.	.	.	.	.	.	0	D	0.998	D	0.994	D	0	D	1	D	2.885	M	-1.21	T	-4.43	D	0.825	4.878	24.9
chr11_75139532_75139532_A_G	Novel	ITOC1	chr11	75139532	75139532	A	G	exonic	KLHL35	.	nonsynonymous SNV	KLHL35:NM_001039548:exon2:c.T1021C:p.S341P	11q13.4	.	.	.	.	.	.	.	.	.	.	.	.	.	.	.	.	.	0.004	D	1	D	0.997	D	0	D	1	D	2.44	M	-1.47	T	-2.8	D	0.956	4.614	24.4
chr12_16115788_16115788_C_G	Novel	ITOC1	chr12	16115788	16115788	C	G	exonic	DERA	.	nonsynonymous SNV	DERA:NM_001300779:exon5:c.C415G:p.R139G,DERA:NM_015954:exon5:c.C415G:p.R139G	12p12.3	.	.	.	.	.	.	.	.	.	.	.	.	.	.	.	.	.	0.001	D	0.998	D	0.991	D	0	D	1	D	3.78	H	.	.	-6.55	D	0.922	6.806	32
chr10_24889714_24889714_A_C	Novel	ITOC1	chr10	24889714	24889714	A	C	exonic	ARHGAP21	.	nonsynonymous SNV	ARHGAP21:NM_020824:exon14:c.T2993G:p.I998S	10p12.1	.	.	.	.	.	.	.	.	.	.	.	.	.	.	.	.	.	0	D	0.999	D	1	D	0	D	1	D	2.34	M	-0.93	T	-4.33	D	0.943	6.456	29.9
chr1_87190027_87190027_T_A	Novel	ITOC1	chr1	87190027	87190027	T	A	exonic	SH3GLB1	.	nonsynonymous SNV	SH3GLB1:NM_001206653:exon4:c.T209A:p.L70Q,SH3GLB1:NM_001206651:exon5:c.T509A:p.L170Q,SH3GLB1:NM_001206652:exon5:c.T509A:p.L170Q,SH3GLB1:NM_016009:exon5:c.T509A:p.L170Q	1p22.3	.	.	.	.	.	.	.	.	.	.	.	.	.	.	.	.	.	0	D	1	D	0.999	D	0	D	1	D	3.26	M	-0.93	T	-5.03	D	0.838	6.912	33
chr14_50943021_50943021_G_A	Novel	ITOC1	chr14	50943021	50943021	G	A	exonic	MAP4K5	.	nonsynonymous SNV	MAP4K5:NM_006575:exon7:c.C382T:p.L128F,MAP4K5:NM_198794:exon7:c.C382T:p.L128F	14q22.1	.	.	.	.	.	.	.	.	.	.	.	.	.	.	.	.	.	0.001	D	1	D	0.999	D	0	D	1	D	3.24	M	0.74	T	-3.6	D	0.94	6.03	28
chr16_79632858_79632858_G_C	Novel	ITOC1	chr16	79632858	79632858	G	C	exonic	MAF	.	nonsynonymous SNV	MAF:NM_001031804:exon1:c.C942G:p.H314Q,MAF:NM_005360:exon1:c.C942G:p.H314Q	16q23.2	.	.	.	.	.	.	.	.	.	.	.	.	.	.	.	.	.	0.071	T	1	D	1	D	0	D	1	D	2.02	M	-2.85	D	-7.23	D	0.601	6.065	28.1
chr17_45214531_45214531_G_A	Novel	ITOC1	chr17	45214531	45214531	G	A	exonic	CDC27	.	nonsynonymous SNV	CDC27:NM_001293091:exon13:c.C1717T:p.H573Y,CDC27:NM_001114091:exon14:c.C1918T:p.H640Y,CDC27:NM_001256:exon14:c.C1900T:p.H634Y,CDC27:NM_001293089:exon14:c.C1897T:p.H633Y	17q21.32	.	.	.	.	.	.	.	.	.	.	.	.	.	.	.	.	.	0	D	1	D	1	D	0	D	1	D	3.32	M	0.19	T	-5.21	D	0.873	6.624	32
chr10_123549765_123549765_A_C	Novel	ITOC1	chr10	123549765	123549765	A	C	exonic	ATE1	.	nonsynonymous SNV	ATE1:NM_001288735:exon9:c.T1009G:p.Y337D,ATE1:NM_001288734:exon10:c.T952G:p.Y318D,ATE1:NM_001001976:exon11:c.T1297G:p.Y433D,ATE1:NM_001288736:exon11:c.T1276G:p.Y426D,ATE1:NM_007041:exon11:c.T1297G:p.Y433D	10q26.13	.	.	.	.	.	.	.	.	.	.	.	.	.	.	.	.	.	0	D	1	D	0.998	D	0	D	1	D	3.18	M	.	.	-8.68	D	0.932	5.951	27.7
chr7_151962168_151962168_C_A	Known	ITOC1	chr7	151962168	151962168	C	A	exonic	KMT2C	.	nonsynonymous SNV	KMT2C:NM_170606:exon8:c.G1139T:p.R380L	7q36.1	0.0284	0.0772	0.0091	0.0081	0.0171	0.0205	0.0323	0.0602	0.0282	0.0779	0.0088	0.0076	0.0171	0.0191	0.033	0.0601	rs138908625	0.176	T	0.997	D	0.987	D	0.002	U	0.999	D	2.28	M	-5.2	D	-5.12	D	0.794	5.794	27.1
chr5_102343266_102343266_G_A	Known	ITOC1	chr5	102343266	102343266	G	A	exonic	PAM	.	nonsynonymous SNV	PAM:NM_138821:exon18:c.G1799A:p.R600Q,PAM:NM_000919:exon19:c.G2120A:p.R707Q,PAM:NM_001177306:exon19:c.G2120A:p.R707Q,PAM:NM_138766:exon19:c.G2120A:p.R707Q,PAM:NM_138822:exon19:c.G2120A:p.R707Q,PAM:NM_001319943:exon21:c.G2174A:p.R725Q	5q21.1	9.069e-05	9.614e-05	0.0002	0.0002	0	1.499e-05	0	0.0003	9.425e-05	0.0001	0.0002	0.0001	0	1.841e-05	0	0.0003	rs186632214	0.006	D	1	D	0.999	D	0	N	1	D	3.04	M	-1.11	T	-3.46	D	0.733	6.385	29.5
chr3_137484297_137484297_T_C	Known	ITOC1	chr3	137484297	137484297	T	C	exonic	SOX14	.	nonsynonymous SNV	SOX14:NM_004189:exon1:c.T671C:p.M224T	3q22.3	5.984e-05	0	0	0	0	0	0	0.0005	6.808e-05	0	0	0	0	0	0	0.0005	rs772301097	0.003	D	0.972	D	0.724	P	0	D	1	D	0.55	N	-4.21	D	-1.5	N	0.805	2.611	20.3
chr7_151932945_151932945_C_T	Known	ITOC1	chr7	151932945	151932945	C	T	exonic	KMT2C	.	nonsynonymous SNV	KMT2C:NM_170606:exon16:c.G2726A:p.R909K	7q36.1	0.0962	0.0486	0.0725	0.0525	0.1286	0.1161	0.1033	0.0745	0.0832	0.0392	0.0706	0.0463	0.1286	0.0962	0.0903	0.0746	rs199504848	0.106	T	0.982	D	0.952	D	0	D	0.998	D	1.955	M	-2.26	D	-2.39	N	0.337	5.408	26
chr7_151962265_151962265_C_T	Known	ITOC1	chr7	151962265	151962265	C	T	exonic	KMT2C	.	nonsynonymous SNV	KMT2C:NM_170606:exon8:c.G1042A:p.D348N	7q36.1	0.0999	0.0323	0.1422	0.1169	0.08	0.1036	0.103	0.0993	0.0996	0.0328	0.1422	0.1145	0.08	0.103	0.108	0.0991	rs201834857	0.027	D	1	D	0.99	D	0.001	U	1	D	1.5	L	-5.15	D	-3.29	D	0.144	4.868	24.9
chr12_52913668_52913668_C_T	Known	ITOC1	chr12	52913668	52913668	C	T	exonic	KRT5	.	nonsynonymous SNV	KRT5:NM_000424:exon1:c.G413A:p.G138E	12q13.13	0.0582	0.0128	0.0187	0.0002	0.1004	0.0773	0.0552	0.0509	0.0567	0.0124	0.0184	0.0003	0.1004	0.0766	0.0576	0.0511	rs11170164	0.009	D	0.959	D	0.503	P	0	D	0.999	D	3.09	M	-1.02	T	-6.22	D	0.521	5.876	27.4
chr1_43223489_43223489_C_T	Known	ITOC1	chr1	43223489	43223489	C	T	exonic	P3H1	.	nonsynonymous SNV	P3H1:NM_001146289:exon5:c.G1045A:p.G349R,P3H1:NM_001243246:exon5:c.G1045A:p.G349R,P3H1:NM_022356:exon5:c.G1045A:p.G349R	1p34.2	0.0448	0.1086	0.0364	0.0016	0.0281	0.041	0.0419	0.0555	0.0446	0.1067	0.0353	0.0015	0.0281	0.0413	0.0375	0.0556	rs6700677	0.006	D	1	D	1	D	0	D	1	D	2.89	M	-1.66	D	-4.54	D	0.492	6.532	31
chr17_78395695_78395695_G_A	Known	ITOC1	chr17	78395695	78395695	G	A	exonic	ENDOV	.	nonsynonymous SNV	ENDOV:NM_173627:exon3:c.G296A:p.R99Q	17q25.3	0.0042	0.0006	0.0002	0	0	2.021e-05	0.0034	0.0293	0.0047	0.0004	0.0003	0	0	2.474e-05	0.0023	0.0291	rs370977155	0.003	D	1	D	1	D	0	D	1	D	3.915	H	1.29	T	-3.59	D	0.959	7.482	34
chr12_53343007_53343007_G_A	Known	ITOC1	chr12	53343007	53343007	G	A	exonic	KRT18	.	nonsynonymous SNV	KRT18:NM_000224:exon1:c.G50A:p.G17D,KRT18:NM_199187:exon2:c.G50A:p.G17D	12q13.13	0.0004	0.0007	8.741e-05	0	0.0002	0.0005	0	0	0.0002	0.0007	0	0	0.0002	0.0003	0	0	rs79476176	0.007	D	0.994	D	0.902	P	0.01	N	1	D	2.33	M	-1.68	D	-1.98	N	0.662	5.524	26.3
chrX_118603747_118603747_A_T	Known	ITOC1	chrX	118603747	118603747	A	T	exonic	SLC25A5	.	nonsynonymous SNV	SLC25A5:NM_001152:exon2:c.A235T:p.I79F	Xq24	0.0332	0.06	0.0436	0.0482	0.0227	0.0287	0.0294	0.0175	0.0302	0.0578	0.0429	0.0452	0.0227	0.024	0.011	0.0171	rs141428607	0	D	0.991	D	0.834	P	0	D	0	P	3.43	M	-1.3	T	-3.45	D	0.853	5.266	25.7
chrX_118603742_118603742_A_C	Known	ITOC1	chrX	118603742	118603742	A	C	exonic	SLC25A5	.	nonsynonymous SNV	SLC25A5:NM_001152:exon2:c.A230C:p.N77T	Xq24	0.0336	0.0609	0.0448	0.0486	0.023	0.0289	0.0296	0.0179	0.0306	0.0589	0.0441	0.0456	0.023	0.0242	0.0111	0.0175	rs148294496	0	D	1	D	0.987	D	0	D	0	P	2.45	M	-1.24	T	-5.11	D	0.544	5.004	25.1
chrX_2833638_2833638_C_T	Known	ITOC1	chrX	2833638	2833638	C	T	exonic	ARSD	.	nonsynonymous SNV	ARSD:NM_001669:exon6:c.G959A:p.G320D,ARSD:NM_009589:exon6:c.G959A:p.G320D	Xp22.33	7.093e-05	0	0	0	0	2.169e-05	0	0.0005	8.202e-05	0	0	0	0	2.715e-05	0	0.0005	rs370769167	0.001	D	1	D	0.994	D	0	U	0	P	2.545	M	-3.3	D	-6.71	D	0.759	4.61	24.4
chr4_190878562_190878562_G_C	Known	ITOC1	chr4	190878562	190878562	G	C	exonic	FRG1	.	nonsynonymous SNV	FRG1:NM_004477:exon6:c.G442C:p.A148P	4q35.2	0.0015	0.0289	0.0002	0.0004	0.0004	0.0004	0	0.0003	0.0013	0.0255	0.0002	0.0004	0.0004	0.0003	0	0.0003	rs759965642	0.002	D	0.999	D	0.999	D	0	D	1	D	3.11	M	1.64	T	-4.55	D	0.938	5.841	27.3
chr10_97098988_97098988_C_T	Known	ITOC1	chr10	97098988	97098988	C	T	exonic	SORBS1	.	nonsynonymous SNV	SORBS1:NM_006434:exon18:c.G1717A:p.V573M,SORBS1:NM_001034957:exon19:c.G1885A:p.V629M,SORBS1:NM_001290295:exon22:c.G1912A:p.V638M,SORBS1:NM_001290297:exon22:c.G2098A:p.V700M,SORBS1:NM_015385:exon22:c.G2113A:p.V705M,SORBS1:NM_001290298:exon23:c.G2203A:p.V735M,SORBS1:NM_024991:exon23:c.G2008A:p.V670M,SORBS1:NM_001034956:exon24:c.G2320A:p.V774M,SORBS1:NM_001290296:exon25:c.G2677A:p.V893M,SORBS1:NM_00…	10q24.1	.	.	.	.	.	.	.	.	.	.	.	.	.	.	.	.	rs867269550	0.001	D	1	D	1	D	0.002	N	1	D	4.165	H	0.53	T	-2.81	D	0.928	7.167	34
chr13_25670776_25670776_C_T	Known	ITOC1	chr13	25670776	25670776	C	T	exonic	PABPC3	.	nonsynonymous SNV	PABPC3:NM_030979:exon1:c.C440T:p.T147I	13q12.13	.	.	.	.	.	.	.	.	.	.	.	.	.	.	.	.	rs78432860	0	D	0.978	D	0.749	P	0	U	0.999	D	1.59	L	-2.33	D	-5.32	D	0.505	4.544	24.3
chr20_61637649_61637649_G_T	Known	ITOC1	chr20	61637649	61637649	G	T	exonic	BHLHE23	.	nonsynonymous SNV	BHLHE23:NM_080606:exon1:c.C478A:p.L160M	20q13.33	.	.	.	.	.	.	.	.	.	.	.	.	.	.	.	.	.	0.005	D	0.989	D	0.976	D	0	U	1	D	3.845	H	-6.97	D	-1.99	N	0.618	5.555	26.4
chr8_16962936_16962936_T_C	Novel	ITOC1	chr8	16962936	16962936	T	C	exonic	MICU3	.	nonsynonymous SNV	MICU3:NM_001349810:exon11:c.T1082C:p.L361P,MICU3:NM_181723:exon11:c.T1100C:p.L367P	8p22	.	.	.	.	.	.	.	.	.	.	.	.	.	.	.	.	.	0.001	D	0.998	D	0.943	D	0	D	1	D	2.875	M	-2.86	D	-6.72	D	0.992	5.786	27.1
chr1_201328370_201328370_C_A	Novel	ITOC1	chr1	201328370	201328370	C	A	exonic	TNNT2	.	nonsynonymous SNV	TNNT2:NM_001001432:exon14:c.G817T:p.G273W,TNNT2:NM_001001431:exon15:c.G826T:p.G276W,TNNT2:NM_001276346:exon15:c.G736T:p.G246W,TNNT2:NM_000364:exon16:c.G856T:p.G286W,TNNT2:NM_001001430:exon16:c.G835T:p.G279W,TNNT2:NM_001276347:exon16:c.G835T:p.G279W,TNNT2:NM_001276345:exon17:c.G865T:p.G289W	1q32.1	.	.	.	.	.	.	.	.	.	.	.	.	.	.	.	.	.	0	D	1	D	1	D	0.045	N	1	D	2.2	M	1.84	T	-4.09	D	0.676	8.016	35
chr1_153636909_153636909_G_T	Novel	ITOC1	chr1	153636909	153636909	G	T	exonic	ILF2	.	nonsynonymous SNV	ILF2:NM_001267809:exon9:c.C505A:p.H169N,ILF2:NM_004515:exon9:c.C619A:p.H207N	1q21.3	.	.	.	.	.	.	.	.	.	.	.	.	.	.	.	.	.	0.002	D	0.997	D	0.986	D	0	D	1	D	3.295	M	0.04	T	-5.95	D	0.624	6.229	28.8
chr22_46318935_46318935_G_A	Novel	ITOC1	chr22	46318935	46318935	G	A	exonic	WNT7B	.	nonsynonymous SNV	WNT7B:NM_058238:exon4:c.C851T:p.T284M	22q13.31	.	.	.	.	.	.	.	.	.	.	.	.	.	.	.	.	.	0.021	D	1	D	0.988	D	0	U	1	D	2.4	M	-1.02	T	-3.9	D	0.46	5.899	27.5
chr14_54417366_54417366_A_T	Novel	ITOC1	chr14	54417366	54417366	A	T	exonic	BMP4	.	nonsynonymous SNV	BMP4:NM_001347914:exon3:c.T611A:p.L204Q,BMP4:NM_001347915:exon3:c.T422A:p.L141Q,BMP4:NM_001202:exon4:c.T611A:p.L204Q,BMP4:NM_001347912:exon4:c.T752A:p.L251Q,BMP4:NM_001347913:exon4:c.T422A:p.L141Q,BMP4:NM_001347916:exon4:c.T611A:p.L204Q,BMP4:NM_001347917:exon4:c.T422A:p.L141Q,BMP4:NM_130850:exon4:c.T611A:p.L204Q,BMP4:NM_130851:exon4:c.T611A:p.L204Q	14q22.2	.	.	.	.	.	.	.	.	.	.	.	.	.	.	.	.	.	0.001	D	0.934	P	0.945	D	0	D	1	D	2.425	M	-0.31	T	-3.66	D	0.807	5.171	25.5
chr3_155232562_155232562_G_A	Known	ITOC1	chr3	155232562	155232562	G	A	exonic	PLCH1	.	nonsynonymous SNV	PLCH1:NM_001130960:exon11:c.C1546T:p.R516W,PLCH1:NM_001130961:exon11:c.C1546T:p.R516W,PLCH1:NM_001349250:exon11:c.C1546T:p.R516W,PLCH1:NM_014996:exon11:c.C1582T:p.R528W,PLCH1:NM_001349251:exon12:c.C1582T:p.R528W,PLCH1:NM_001349252:exon12:c.C1582T:p.R528W	3q25.31	0.0002	0	0.0003	0	0	0.0002	0.0011	0.0002	0.0002	0	0.0004	0	0	0.0002	0.0014	0.0002	rs143565615	0.014	D	1	D	0.962	D	0	D	1	D	1.935	M	0.8	T	-4.19	D	0.916	6.135	28.4
chr7_151882672_151882672_C_A	Known	ITOC1	chr7	151882672	151882672	C	A	exonic	KMT2C	.	nonsynonymous SNV	KMT2C:NM_170606:exon34:c.G5053T:p.A1685S	7q36.1	0.0382	0.016	0.0168	0.1557	0.0033	0.0201	0.0397	0.0959	0.0397	0.0157	0.0167	0.1558	0.0033	0.0201	0.0376	0.0959	rs145848316	0.01	D	1	D	0.997	D	0	D	1	D	1.445	L	-3.27	D	-2.46	N	0.307	6.789	32
chr12_31244665_31244665_C_T	Known	ITOC1	chr12	31244665	31244665	C	T	exonic	DDX11	.	nonsynonymous SNV	DDX11:NM_001257144:exon10:c.C1102T:p.P368S,DDX11:NM_001257145:exon10:c.C1024T:p.P342S,DDX11:NM_004399:exon10:c.C1102T:p.P368S,DDX11:NM_030653:exon10:c.C1102T:p.P368S,DDX11:NM_152438:exon10:c.C1102T:p.P368S	12p11.21	0.0002	0.0003	0.0002	0.0005	0.0003	0.0002	0	0	0.0002	0.0004	0.0003	0.0003	0.0003	0.0003	0	0	rs201612562	0.013	D	1	D	0.998	D	0	D	1	D	3.4	M	1.14	T	-7.74	D	0.724	6.127	28.4
chrX_2836184_2836184_C_T	Known	ITOC1	chrX	2836184	2836184	C	T	exonic	ARSD	.	nonsynonymous SNV	ARSD:NM_001669:exon5:c.G524A:p.G175D,ARSD:NM_009589:exon5:c.G524A:p.G175D	Xp22.33	0.0427	0.0298	0.0287	0.0332	0.0543	0.0381	0.0481	0.0836	0.0449	0.031	0.0287	0.0342	0.0543	0.0402	0.0613	0.084	rs73632976	0.017	D	0.983	D	0.883	P	0	U	0	P	3.97	H	-3.76	D	-6.7	D	0.845	5.826	27.2
chr16_84516214_84516214_G_A	Known	ITOC1	chr16	84516214	84516214	G	A	exonic	TLDC1	.	nonsynonymous SNV	TLDC1:NM_020947:exon6:c.C1061T:p.T354M	16q24.1	0.0036	0.0015	0.0037	0.0002	0.0005	0.0048	0.0044	0.0028	0.0036	0.0014	0.0037	0	0.0005	0.005	0.0043	0.0029	rs140439420	0.001	D	1	D	0.996	D	0	D	1	D	2.98	M	2.9	T	-5.39	D	0.777	6.475	30
chr19_11348960_11348960_G_A	Known	ITOC1	chr19	11348960	11348960	G	A	exonic	DOCK6	.	nonsynonymous SNV	DOCK6:NM_020812:exon15:c.C1664T:p.P555L	19p13.2	0.0717	0.015	0.0349	0.0994	0.0832	0.0807	0.0908	0.0702	0.0706	0.0155	0.0343	0.1002	0.0832	0.0794	0.0864	0.0703	rs12609039	0.001	D	1	D	1	D	0	D	1	D	3.7	H	2.84	T	-8.98	D	0.502	6.825	32
chr19_39307103_39307103_C_T	Known	ITOC1	chr19	39307103	39307103	C	T	exonic	ECH1	.	nonsynonymous SNV	ECH1:NM_001398:exon7:c.G649A:p.G217R	19q13.2	0.0992	0.0221	0.1629	0.0846	0.0876	0.1069	0.1022	0.0836	0.0991	0.0206	0.1631	0.0844	0.0876	0.1072	0.0942	0.0834	rs2229259	0.001	D	1	D	0.988	D	0	D	0	P	3.18	M	-2.15	D	-7.14	D	0.36	7.948	35
chr17_42254236_42254236_G_A	Known	ITOC1	chr17	42254236	42254236	G	A	exonic	ASB16	.	nonsynonymous SNV	ASB16:NM_080863:exon3:c.G700A:p.A234T	17q21.31	0.0242	0.0048	0.018	0	0.0435	0.0304	0.0184	0.022	0.0239	0.0045	0.018	0	0.0435	0.0302	0.0164	0.022	rs74491716	0.004	D	0.999	D	0.916	D	0	D	1	D	2.145	M	-0.5	T	-3.53	D	0.286	4.451	24.2
chr2_114257266_114257266_C_T	Known	ITOC1	chr2	114257266	114257266	C	T	exonic	FOXD4L1	.	nonsynonymous SNV	FOXD4L1:NM_012184:exon1:c.C433T:p.R145C	2q13	0.008	0.0114	0.0079	0.0424	0.0018	0.0057	0.0024	0.0033	0.0074	0.0105	0.0073	0.0417	0.0018	0.0048	0.0031	0.0034	rs142136016	0.008	D	0.208	B	0.075	B	0.006	U	1	D	3.665	H	-4.03	D	-7.28	D	0.567	4.875	24.9
chr7_122821122_122821122_C_T	Known	ITOC1	chr7	122821122	122821122	C	T	exonic	SLC13A1	.	nonsynonymous SNV	SLC13A1:NM_022444:exon2:c.G133A:p.A45T	7q31.32	0.0005	0.0002	0.0016	0	0	6.005e-05	0	0.0025	0.0006	0.0002	0.0015	0	0	3.687e-05	0	0.0026	rs199650403	0.001	D	0.999	D	0.892	P	0	D	1	D	3.28	M	4.01	T	-3.48	D	0.735	6.215	28.7
chr4_190878577_190878577_A_G	Known	ITOC1	chr4	190878577	190878577	A	G	exonic	FRG1	.	nonsynonymous SNV	FRG1:NM_004477:exon6:c.A457G:p.N153D	4q35.2	0.0034	0.0111	0.0022	0.0049	0.0016	0.0035	0.003	0.0014	0.0032	0.0106	0.0022	0.0046	0.0016	0.0035	0.0019	0.0014	rs200267221	0.044	D	0.481	P	0.6	P	0	D	1	D	2.93	M	1.75	T	-3.46	D	0.482	4.427	24.2
chr17_45214623_45214623_G_A	Known	ITOC1	chr17	45214623	45214623	G	A	exonic	CDC27	.	nonsynonymous SNV	CDC27:NM_001293091:exon13:c.C1625T:p.A542V,CDC27:NM_001114091:exon14:c.C1826T:p.A609V,CDC27:NM_001256:exon14:c.C1808T:p.A603V,CDC27:NM_001293089:exon14:c.C1805T:p.A602V	17q21.32	0.0009	0.0019	0.0023	0	0.0005	0.0007	0.0011	0.0006	0.0009	0.002	0.0023	0	0.0005	0.0007	0.0014	0.0006	rs75637741	0.003	D	1	D	0.997	D	0	D	1	D	3.435	M	0.95	T	-3.46	D	0.935	7.099	33
chr4_190876192_190876192_A_C	Known	ITOC1	chr4	190876192	190876192	A	C	exonic	FRG1	.	nonsynonymous SNV	FRG1:NM_004477:exon5:c.A318C:p.R106S	4q35.2	0.025	0.017	0.0325	0.0232	0.0208	0.0257	0.0175	0.0256	0.026	0.0173	0.0327	0.0239	0.0208	0.0274	0.0195	0.0255	rs200322789	0.004	D	0.951	P	0.85	P	0	D	1	D	2.34	M	1.95	T	-3.05	D	0.85	5.118	25.4
chr11_46397012_46397012_C_T	Known	ITOC1	chr11	46397012	46397012	C	T	exonic	DGKZ	.	nonsynonymous SNV	DGKZ:NM_001199268:exon19:c.C1672T:p.R558W,DGKZ:NM_001199266:exon20:c.C1741T:p.R581W,DGKZ:NM_001199267:exon20:c.C1738T:p.R580W,DGKZ:NM_003646:exon20:c.C1741T:p.R581W,DGKZ:NM_201532:exon20:c.C1789T:p.R597W,DGKZ:NM_201533:exon20:c.C1753T:p.R585W,DGKZ:NM_001105540:exon21:c.C2305T:p.R769W	11p11.2	0.0128	0.0082	0.0033	0.0043	0	0.003	0.0093	0.0378	0.0142	0.0092	0.0035	0.0042	0	0.0034	0.0116	0.0379	rs765206255	0.034	D	1	D	1	D	0	D	1	D	3.495	M	1.09	T	-5.75	D	0.908	6.91	33
chr4_190876263_190876263_A_T	Known	ITOC1	chr4	190876263	190876263	A	T	exonic	FRG1	.	nonsynonymous SNV	FRG1:NM_004477:exon5:c.A389T:p.D130V	4q35.2	0.0025	0.0046	0.0011	0.002	0.0015	0.0023	0.0033	0.0034	0.0025	0.0048	0.001	0.0019	0.0015	0.0024	0.0043	0.0034	rs768677027	0.001	D	1	D	0.997	D	0	D	1	D	2.925	M	1.76	T	-7.81	D	0.873	6.099	28.2
chrX_118603864_118603864_G_A	Known	ITOC1	chrX	118603864	118603864	G	A	exonic	SLC25A5	.	nonsynonymous SNV	SLC25A5:NM_001152:exon2:c.G352A:p.A118T	Xq24	0.0004	0.001	0.0001	0.0003	0.0002	0.0004	0	0.0006	0.0002	0.0003	0	0	0.0002	0.0002	0	0.0006	rs199707714	0.017	D	0.479	P	0.166	B	0	D	1	D	2.665	M	-1.23	T	-3.24	D	0.779	4.354	24.1
chr4_190876293_190876293_C_A	Known	ITOC1	chr4	190876293	190876293	C	A	exonic	FRG1	.	nonsynonymous SNV	FRG1:NM_004477:exon5:c.C419A:p.P140Q	4q35.2	0.0342	0.0263	0.029	0.0495	0.0346	0.0348	0.0358	0.0322	0.0327	0.0266	0.0283	0.0491	0.0346	0.0321	0.0346	0.0321	rs201142987	0.029	D	1	D	0.998	D	0	D	1	D	2.975	M	1.88	T	-7	D	0.773	6.912	33
chr5_81474399_81474399_C_T	Known	ITOC1	chr5	81474399	81474399	C	T	exonic	ATG10	.	nonsynonymous SNV	ATG10:NM_031482:exon5:c.C446T:p.T149M,ATG10:NM_001131028:exon6:c.C446T:p.T149M	5q14.2	9.082e-05	0	0	0	0.0002	9.007e-05	0	0.0002	0.0001	0	0	0	0.0002	0.0001	0	0.0002	rs548892230	0.001	D	1	D	0.986	D	0	D	0.992	D	3.09	M	1.58	T	-5	D	0.798	5.614	26.6
chrX_135961560_135961560_C_G	Known	ITOC1	chrX	135961560	135961560	C	G	exonic	RBMX	.	nonsynonymous SNV	RBMX:NM_001164803:exon2:c.G27C:p.K9N,RBMX:NM_002139:exon2:c.G27C:p.K9N	Xq26.3	0.1029	0.1389	0.1766	0.0691	0.0594	0.1006	0.0726	0.0619	0.1077	0.1473	0.1791	0.0725	0.0594	0.1075	0.0726	0.0621	rs80321628	0	D	0.882	P	0.636	P	0	U	0	P	1.77	L	-2.46	D	-3.54	D	0.257	6.087	28.2
chrX_154132579_154132579_C_T	Known	ITOC1	chrX	154132579	154132579	C	T	exonic	F8	.	nonsynonymous SNV	F8:NM_000132:exon17:c.G5807A:p.R1936H	Xq28	.	.	.	.	.	.	.	.	.	.	.	.	.	.	.	.	rs781807042	0.021	D	0.997	D	0.885	P	0.093	N	1	N	1.62	L	-5.09	D	-2.74	D	0.321	4.682	24.6
chr8_101724606_101724606_G_A	Known	ITOC1	chr8	101724606	101724606	G	A	exonic	PABPC1	.	nonsynonymous SNV	PABPC1:NM_002568:exon7:c.C956T:p.T319I	8q22.3	.	.	.	.	.	.	.	.	.	.	.	.	.	.	.	.	rs202060459	0.004	D	0.969	D	0.809	P	0	D	1	D	1.92	M	2.36	T	-4.66	D	0.901	6.539	31
chr12_42499711_42499711_C_A	Known	ITOC1	chr12	42499711	42499711	C	A	exonic	GXYLT1	.	nonsynonymous SNV	GXYLT1:NM_001099650:exon4:c.G680T:p.R227L,GXYLT1:NM_173601:exon5:c.G773T:p.R258L	12q12	.	.	.	.	.	.	.	.	.	.	.	.	.	.	.	.	rs76555438	0.002	D	1	D	0.993	D	0	D	1	D	2.855	M	1.94	T	-6.77	D	0.975	7.349	34
chr2_74867341_74867341_G_T	Known	ITOC1	chr2	74867341	74867341	G	T	exonic	M1AP	.	nonsynonymous SNV	M1AP:NM_001281295:exon2:c.C62A:p.P21H,M1AP:NM_001281296:exon2:c.C62A:p.P21H,M1AP:NM_001321739:exon2:c.C62A:p.P21H,M1AP:NM_138804:exon2:c.C62A:p.P21H	2p13.1	.	.	.	.	.	.	.	.	.	.	.	.	.	.	.	.	.	0.003	D	0.999	D	0.944	D	0	D	1	D	2.125	M	1.55	T	-3.98	D	0.804	5.276	25.7
chr9_104499852_104499852_C_T	Known	ITOC1	chr9	104499852	104499852	C	T	exonic	GRIN3A	.	nonsynonymous SNV	GRIN3A:NM_133445:exon1:c.G410A:p.R137H	9q31.1	.	.	.	.	.	.	.	.	.	.	.	.	.	.	.	.	.	0.004	D	0.998	D	0.791	P	0.457	N	1	D	1.525	L	-2.2	D	-0.7	N	0.46	7.13	34
chr12_42499738_42499738_T_C	Known	ITOC1	chr12	42499738	42499738	T	C	exonic	GXYLT1	.	nonsynonymous SNV	GXYLT1:NM_001099650:exon4:c.A653G:p.E218G,GXYLT1:NM_173601:exon5:c.A746G:p.E249G	12q12	.	.	.	.	.	.	.	.	.	.	.	.	.	.	.	.	rs796100580	0.001	D	0.988	D	0.966	D	0	D	1	D	2.235	M	1.94	T	-6.57	D	0.903	5.623	26.6
chr12_42499739_42499739_C_T	Known	ITOC1	chr12	42499739	42499739	C	T	exonic	GXYLT1	.	nonsynonymous SNV	GXYLT1:NM_001099650:exon4:c.G652A:p.E218K,GXYLT1:NM_173601:exon5:c.G745A:p.E249K	12q12	.	.	.	.	.	.	.	.	.	.	.	.	.	.	.	.	rs77582546	0.008	D	1	D	0.997	D	0	D	1	D	3.28	M	1.94	T	-3.47	D	0.935	7.093	33
chr12_53343059_53343059_C_A	Known	ITOC1	chr12	53343059	53343059	C	A	exonic	KRT18	.	nonsynonymous SNV	KRT18:NM_000224:exon1:c.C102A:p.S34R,KRT18:NM_199187:exon2:c.C102A:p.S34R	12q13.13	.	.	.	.	.	.	.	.	.	.	.	.	.	.	.	.	rs78343594	0.001	D	0.087	B	0.081	B	0	D	1	D	2.565	M	-1.84	D	-3.12	D	0.901	3.615	23.2
chr9_37887862_37887862_A_C	Known	ITOC1	chr9	37887862	37887862	A	C	exonic	SLC25A51	.	nonsynonymous SNV	SLC25A51:NM_033412:exon3:c.T686G:p.F229C	9p13.2	.	.	.	.	.	.	.	.	.	.	.	.	.	.	.	.	rs4008243	0.062	T	0.997	D	0.954	D	0.001	D	1	D	2.165	M	-1.22	T	-5.86	D	0.603	2.939	22
chr4_48597956_48597956_T_C	Known	ITOC1	chr4	48597956	48597956	T	C	exonic	FRYL	.	nonsynonymous SNV	FRYL:NM_015030:exon14:c.A1097G:p.Y366C	4p11	.	.	.	.	.	.	.	.	.	.	.	.	.	.	.	.	.	0	D	1	D	1	D	0	U	1	D	2.63	M	-0.09	T	-8.05	D	0.968	5.885	27.4
chr8_120865430_120865430_C_T	Known	ITOC1	chr8	120865430	120865430	C	T	exonic	DSCC1	.	nonsynonymous SNV	DSCC1:NM_024094:exon2:c.G208A:p.E70K	8q24.12	.	.	.	.	.	.	.	.	.	.	.	.	.	.	.	.	.	0.04	D	0.984	D	0.71	P	0	D	1	D	1.99	M	0.74	T	-2.54	D	0.694	4.942	25
chr2_80085201_80085201_G_T	Known	ITOC1	chr2	80085201	80085201	G	T	exonic	CTNNA2	.	nonsynonymous SNV	CTNNA2:NM_001164883:exon4:c.G361T:p.G121C,CTNNA2:NM_001282597:exon4:c.G361T:p.G121C,CTNNA2:NM_001282598:exon4:c.G463T:p.G155C,CTNNA2:NM_004389:exon4:c.G361T:p.G121C	2p12	.	.	.	.	.	.	.	.	.	.	.	.	.	.	.	.	.	0.018	D	1	D	0.99	D	0	D	1	D	2.74	M	0.86	T	-4.35	D	0.9	7.424	34
chr12_42499654_42499654_A_G	Known	ITOC1	chr12	42499654	42499654	A	G	exonic	GXYLT1	.	nonsynonymous SNV	GXYLT1:NM_001099650:exon4:c.T737C:p.M246T,GXYLT1:NM_173601:exon5:c.T830C:p.M277T	12q12	.	.	.	.	.	.	.	.	.	.	.	.	.	.	.	.	.	0.001	D	1	D	0.995	D	0	D	1	D	3.19	M	1.89	T	-5.13	D	0.931	3.106	22.5
chr6_17629023_17629023_C_A	Novel	ITOC1	chr6	17629023	17629023	C	A	exonic	NUP153	.	nonsynonymous SNV	NUP153:NM_001278210:exon17:c.G3281T:p.G1094V,NUP153:NM_005124:exon18:c.G3407T:p.G1136V,NUP153:NM_001278209:exon19:c.G3500T:p.G1167V	6p22.3	.	.	.	.	.	.	.	.	.	.	.	.	.	.	.	.	.	0.005	D	1	D	1	D	0	D	1	D	2.395	M	2.42	T	-4.22	D	0.687	6.151	28.5
chr3_142567194_142567194_G_A	Novel	ITOC1	chr3	142567194	142567194	G	A	exonic	PCOLCE2	.	nonsynonymous SNV	PCOLCE2:NM_013363:exon3:c.C313T:p.R105C	3q23	.	.	.	.	.	.	.	.	.	.	.	.	.	.	.	.	.	0.001	D	1	D	0.997	D	0	D	1	D	3.545	H	2.07	T	-6.48	D	0.944	7.484	34
chr19_12460763_12460763_A_T	Novel	ITOC1	chr19	12460763	12460763	A	T	exonic	ZNF442	.	nonsynonymous SNV	ZNF442:NM_030824:exon6:c.T1636A:p.C546S	19p13.2	.	.	.	.	.	.	.	.	.	.	.	.	.	.	.	.	.	0	D	1	D	0.998	D	.	.	0.899	N	3.34	M	-1.95	D	-8.57	D	0.313	3.671	23.3
chr6_62995778_62995778_G_A	Novel	ITOC1	chr6	62995778	62995778	G	A	exonic	KHDRBS2	.	nonsynonymous SNV	KHDRBS2:NM_001350622:exon1:c.C76T:p.R26C,KHDRBS2:NM_152688:exon1:c.C76T:p.R26C	6q11.1	.	.	.	.	.	.	.	.	.	.	.	.	.	.	.	.	.	0	D	1	D	0.91	D	0	D	1	D	2.015	M	0.5	T	-4.77	D	0.766	7.966	35
chr15_56126460_56126460_C_A	Novel	ITOC1	chr15	56126460	56126460	C	A	exonic	NEDD4	.	nonsynonymous SNV	NEDD4:NM_198400:exon18:c.G3328T:p.D1110Y,NEDD4:NM_001284340:exon20:c.G3493T:p.D1165Y,NEDD4:NM_001284338:exon21:c.G3544T:p.D1182Y,NEDD4:NM_001284339:exon21:c.G3496T:p.D1166Y,NEDD4:NM_001329212:exon25:c.G1846T:p.D616Y,NEDD4:NM_006154:exon25:c.G2287T:p.D763Y	15q21.3	.	.	.	.	.	.	.	.	.	.	.	.	.	.	.	.	.	0.001	D	1	D	0.956	D	0	D	1	D	2.18	M	0.35	T	-5.95	D	0.938	7.211	34
chr1_23376924_23376924_A_G	Novel	ITOC1	chr1	23376924	23376924	A	G	exonic	KDM1A	.	nonsynonymous SNV	KDM1A:NM_015013:exon3:c.A562G:p.M188V,KDM1A:NM_001009999:exon4:c.A622G:p.M208V	1p36.12	.	.	.	.	.	.	.	.	.	.	.	.	.	.	.	.	.	0.005	D	0.974	D	0.75	P	0	D	1	D	1.935	M	1.4	T	-2.95	D	0.893	5.185	25.5
chr19_47422152_47422152_C_G	Novel	ITOC1	chr19	47422152	47422152	C	G	exonic	ARHGAP35	.	nonsynonymous SNV	ARHGAP35:NM_004491:exon1:c.C220G:p.L74V	19q13.32	.	.	.	.	.	.	.	.	.	.	.	.	.	.	.	.	.	0	D	1	D	1	D	0	D	1	D	2.815	M	1.65	T	-2.93	D	0.901	4.523	24.3
chr2_74454095_74454095_A_G	Novel	ITOC1	chr2	74454095	74454095	A	G	exonic	SLC4A5	.	nonsynonymous SNV	SLC4A5:NM_021196:exon23:c.T3127C:p.F1043L,SLC4A5:NM_133478:exon27:c.T3079C:p.F1027L	2p13.1	.	.	.	.	.	.	.	.	.	.	.	.	.	.	.	.	.	0	D	1	D	1	D	0	D	1	D	1.995	M	-1.45	T	-5.18	D	0.918	6.772	32
chr8_101724941_101724941_C_T	Novel	ITOC1	chr8	101724941	101724941	C	T	exonic	PABPC1	.	nonsynonymous SNV	PABPC1:NM_002568:exon6:c.G815A:p.R272Q	8q22.3	.	.	.	.	.	.	.	.	.	.	.	.	.	.	.	.	.	0	D	1	D	0.922	D	0	D	1	D	4.22	H	3.31	T	-3.79	D	0.395	7.746	35
chr20_46275907_46275907_T_G	Novel	ITOC1	chr20	46275907	46275907	T	G	exonic	NCOA3	.	nonsynonymous SNV	NCOA3:NM_001174087:exon18:c.T3343G:p.Y1115D,NCOA3:NM_001174088:exon18:c.T3328G:p.Y1110D,NCOA3:NM_006534:exon18:c.T3343G:p.Y1115D,NCOA3:NM_181659:exon18:c.T3343G:p.Y1115D	20q13.12	.	.	.	.	.	.	.	.	.	.	.	.	.	.	.	.	.	0.001	D	1	D	1	D	0	D	1	D	2.51	M	0.3	T	-7.33	D	0.978	5.165	25.5
chr8_124054344_124054344_A_T	Novel	ITOC1	chr8	124054344	124054344	A	T	exonic	DERL1	.	nonsynonymous SNV	DERL1:NM_001134671:exon1:c.T19A:p.W7R,DERL1:NM_024295:exon1:c.T19A:p.W7R	8q24.13	.	.	.	.	.	.	.	.	.	.	.	.	.	.	.	.	.	0.004	D	0.998	D	0.99	D	0	D	1	D	3.11	M	1.27	T	-10.9	D	0.945	5.334	25.8
chr20_25656144_25656144_G_C	Novel	ITOC1	chr20	25656144	25656144	G	C	exonic	ZNF337	.	nonsynonymous SNV	ZNF337:NM_001290261:exon4:c.C1780G:p.H594D,ZNF337:NM_015655:exon5:c.C1780G:p.H594D	20p11.1	.	.	.	.	.	.	.	.	.	.	.	.	.	.	.	.	.	0.002	D	0.998	D	0.988	D	.	.	0.608	N	4.375	H	-0.28	T	-7.53	D	0.307	3.638	23.2
chr19_9325239_9325239_A_C	Novel	ITOC1	chr19	9325239	9325239	A	C	exonic	OR7D4	.	nonsynonymous SNV	OR7D4:NM_001005191:exon1:c.T275G:p.I92S	19p13.2	.	.	.	.	.	.	.	.	.	.	.	.	.	.	.	.	.	0	D	0.999	D	0.963	D	0	D	0.907	D	4.135	H	3.04	T	-5.71	D	0.696	4.03	23.6
chr19_17308615_17308615_C_T	Novel	ITOC1	chr19	17308615	17308615	C	T	exonic	MYO9B	.	nonsynonymous SNV	MYO9B:NM_001130065:exon23:c.C4061T:p.S1354F,MYO9B:NM_004145:exon23:c.C4061T:p.S1354F	19p13.11	.	.	.	.	.	.	.	.	.	.	.	.	.	.	.	.	.	0.001	D	0.999	D	0.929	D	0.023	N	1	N	1.905	M	-1.97	D	-2.32	N	0.354	5.843	27.3
chr22_38221218_38221218_A_G	Novel	ITOC1	chr22	38221218	38221218	A	G	exonic	GALR3	.	nonsynonymous SNV	GALR3:NM_003614:exon2:c.A848G:p.N283S	22q13.1	.	.	.	.	.	.	.	.	.	.	.	.	.	.	.	.	.	0	D	1	D	0.999	D	0	D	1	D	2.4	M	0.89	T	-4.41	D	0.31	5.517	26.3
chr2_132022004_132022004_C_A	Novel	ITOC1	chr2	132022004	132022004	C	A	exonic	POTEE	.	nonsynonymous SNV	POTEE:NM_001083538:exon15:c.C2976A:p.D992E	2q21.1	.	.	.	.	.	.	.	.	.	.	.	.	.	.	.	.	.	0	D	0.999	D	0.831	P	.	.	1	D	1.27	L	-3.31	D	-2.71	D	0.094	0.313	5.816
chr3_15721059_15721059_A_C	Novel	ITOC1	chr3	15721059	15721059	A	C	exonic	ANKRD28	.	nonsynonymous SNV	ANKRD28:NM_001195099:exon20:c.T1849G:p.C617G,ANKRD28:NM_001349280:exon21:c.T2143G:p.C715G,ANKRD28:NM_001195098:exon22:c.T1849G:p.C617G,ANKRD28:NM_001349277:exon22:c.T2410G:p.C804G,ANKRD28:NM_001349278:exon22:c.T2401G:p.C801G,ANKRD28:NM_001349281:exon22:c.T2143G:p.C715G,ANKRD28:NM_001349282:exon22:c.T2143G:p.C715G,ANKRD28:NM_001349283:exon22:c.T1849G:p.C617G,ANKRD28:NM_015199:exon22:c.T2311G:p.C77…	3p25.1	.	.	.	.	.	.	.	.	.	.	.	.	.	.	.	.	.	0.003	D	1	D	0.999	D	0	D	1	D	2.42	M	2.42	T	-10.99	D	0.912	6.253	28.9
chr3_74474032_74474032_C_A	Novel	ITOC1	chr3	74474032	74474032	C	A	exonic	CNTN3	.	nonsynonymous SNV	CNTN3:NM_020872:exon4:c.G418T:p.V140F	3p12.3	.	.	.	.	.	.	.	.	.	.	.	.	.	.	.	.	.	0.002	D	0.944	P	0.706	P	0	D	1	D	2.755	M	2.44	T	-3.48	D	0.855	6.253	28.9
chr1_108319880_108319880_A_C	Novel	ITOC1	chr1	108319880	108319880	A	C	exonic	VAV3	.	nonsynonymous SNV	VAV3:NM_006113:exon4:c.T419G:p.I140S	1p13.3	.	.	.	.	.	.	.	.	.	.	.	.	.	.	.	.	.	0	D	0.971	D	0.851	P	0	D	0.999	D	2.54	M	1.47	T	-4.65	D	0.55	6.343	29.3
chr16_66776454_66776454_A_C	Novel	ITOC1	chr16	66776454	66776454	A	C	exonic	DYNC1LI2	.	nonsynonymous SNV	DYNC1LI2:NM_001323955:exon3:c.T299G:p.M100R,DYNC1LI2:NM_006141:exon4:c.T416G:p.M139R	16q22.1	.	.	.	.	.	.	.	.	.	.	.	.	.	.	.	.	.	0.001	D	0.998	D	0.985	D	0	D	1	D	2.63	M	2.3	T	-2.7	D	0.905	5.236	25.6
chr19_45655692_45655692_C_T	Novel	ITOC1	chr19	45655692	45655692	C	T	exonic	NKPD1	.	nonsynonymous SNV	NKPD1:NM_198478:exon4:c.G2003A:p.S668N	19q13.32	.	.	.	.	.	.	.	.	.	.	.	.	.	.	.	.	.	0.023	D	0.997	D	0.921	D	0	D	0.984	D	1.965	M	-0.22	T	-2.66	D	0.378	5.158	25.4
chrX_76918916_76918916_T_C	Novel	ITOC1	chrX	76918916	76918916	T	C	exonic	ATRX	.	nonsynonymous SNV	ATRX:NM_138270:exon11:c.A3961G:p.K1321E,ATRX:NM_000489:exon12:c.A4075G:p.K1359E	Xq21.1	.	.	.	.	.	.	.	.	.	.	.	.	.	.	.	.	.	0.005	D	0.952	P	0.579	P	0.15	U	0.992	D	1.78	L	-3.29	D	-1.27	N	0.497	2.722	20.9
chr4_107246198_107246198_T_A	Novel	ITOC1	chr4	107246198	107246198	T	A	exonic	AIMP1	.	nonsynonymous SNV	AIMP1:NM_001142415:exon2:c.T32A:p.L11Q,AIMP1:NM_001142416:exon2:c.T104A:p.L35Q,AIMP1:NM_004757:exon2:c.T32A:p.L11Q	4q24	.	.	.	.	.	.	.	.	.	.	.	.	.	.	.	.	.	0.001	D	1	D	0.997	D	0	D	1	D	2.425	M	1.7	T	-3.58	D	0.857	6.626	32
chr12_48107069_48107069_T_G	Novel	ITOC1	chr12	48107069	48107069	T	G	exonic	ENDOU	.	nonsynonymous SNV	ENDOU:NM_001172440:exon5:c.A665C:p.H222P,ENDOU:NM_006025:exon6:c.A731C:p.H244P,ENDOU:NM_001172439:exon7:c.A854C:p.H285P	12q13.11	.	.	.	.	.	.	.	.	.	.	.	.	.	.	.	.	.	0	D	1	D	1	D	0	D	1	D	3.375	M	0.9	T	-9.49	D	0.986	6.266	29
chr12_132325165_132325165_G_A	Novel	ITOC1	chr12	132325165	132325165	G	A	exonic	MMP17	.	nonsynonymous SNV	MMP17:NM_016155:exon4:c.G470A:p.R157H	12q24.33	.	.	.	.	.	.	.	.	.	.	.	.	.	.	.	.	.	0.021	D	0.991	D	0.818	P	0	D	1	D	2.24	M	2.34	T	-3.64	D	0.775	5.745	26.9
chr17_28512676_28512676_A_G	Novel	ITOC1	chr17	28512676	28512676	A	G	exonic	NSRP1	.	nonsynonymous SNV	NSRP1:NM_001261467:exon6:c.A1499G:p.E500G,NSRP1:NM_032141:exon7:c.A1661G:p.E554G	17q11.2	.	.	.	.	.	.	.	.	.	.	.	.	.	.	.	.	.	0	D	0.974	D	0.638	P	0	D	1	D	1.955	M	0.24	T	-2.87	D	0.406	5.536	26.3
chr10_18169564_18169564_G_A	Novel	ITOC1	chr10	18169564	18169564	G	A	exonic	MRC1	.	nonsynonymous SNV	MRC1:NM_002438:exon20:c.G2830A:p.G944R	10p12.33	.	.	.	.	.	.	.	.	.	.	.	.	.	.	.	.	.	0.005	D	1	D	0.985	D	0	D	1	D	2.11	M	2.3	T	-6.97	D	0.265	2.461	19.21
chr9_113259152_113259152_T_G	Known	ITOC1	chr9	113259152	113259152	T	G	exonic	SVEP1	.	nonsynonymous SNV	SVEP1:NM_153366:exon8:c.A1743C:p.Q581H	9q31.3	0.1362	0.2484	0.1377	0.0022	0.1093	0.178	0.0963	0.0496	0.1349	0.2645	0.1603	0.0017	0.1093	0.1998	0.0798	0.0495	rs10817033	0.005	D	0.999	D	0.996	D	0	D	0.962	P	2.19	M	1.93	T	-2.97	D	0.421	3.129	22.6
chr4_169060675_169060675_C_T	Known	ITOC1	chr4	169060675	169060675	C	T	exonic	ANXA10	.	nonsynonymous SNV	ANXA10:NM_007193:exon3:c.C139T:p.R47C	4q32.3	0.0077	0.0007	0.0014	0	0.0023	0.0078	0.0122	0.0222	0.0077	0.0007	0.0014	0	0.0023	0.0076	0.0072	0.0222	rs111362741	0.004	D	1	D	0.938	D	0.001	N	1	D	2.88	M	2.64	T	-7.05	D	0.695	6.353	29.4
chr9_135946015_135946015_T_C	Known	ITOC1	chr9	135946015	135946015	T	C	exonic	CEL	.	nonsynonymous SNV	CEL:NM_001807:exon10:c.T1463C:p.I488T	9q34.2	0.018	0.0344	0.0058	0.0042	0.0043	0.0163	0.0208	0.0379	0.0161	0.0317	0.0053	0.0028	0.0043	0.0131	0.0195	0.0381	rs77696629	0.001	D	0.964	D	0.985	D	0	D	1	D	1.15	L	-0.3	T	-3.12	D	0.842	5.553	26.4
chr1_151131244_151131244_G_A	Known	ITOC1	chr1	151131244	151131244	G	A	exonic	TNFAIP8L2	.	nonsynonymous SNV	TNFAIP8L2:NM_024575:exon2:c.G71A:p.R24H	1q21.3	0.0031	9.651e-05	8.648e-05	0	0	1.505e-05	0	0.0231	0.0035	0.0001	8.922e-05	0	0	0	0	0.0232	rs587624097	0.001	D	0.995	D	0.781	P	0	D	0.991	D	1.735	L	1.45	T	-2.92	D	0.385	6.586	31
chr6_4995464_4995464_C_T	Known	ITOC1	chr6	4995464	4995464	C	T	exonic	RPP40	.	nonsynonymous SNV	RPP40:NM_001286132:exon7:c.G871A:p.V291I,RPP40:NM_001286133:exon7:c.G814A:p.V272I,RPP40:NM_006638:exon8:c.G940A:p.V314I	6p25.1	0.0429	0.0515	0.0166	0.0023	0.059	0.0391	0.0474	0.0857	0.0447	0.0518	0.0167	0.002	0.059	0.0413	0.049	0.0858	rs12332997	0.01	D	1	D	0.995	D	0	D	1	D	2.15	M	0.74	T	-0.58	N	0.283	5.555	26.4
chr17_41107920_41107920_G_A	Known	ITOC1	chr17	41107920	41107920	G	A	exonic	AARSD1;PTGES3L-AARSD1	.	nonsynonymous SNV	AARSD1:NM_001261434:exon7:c.C733T:p.R245W,PTGES3L-AARSD1:NM_001136042:exon12:c.C1255T:p.R419W,PTGES3L-AARSD1:NM_025267:exon12:c.C1072T:p.R358W	17q21.31	0.0007	0	0.0003	0.0001	0	0.0002	0.0011	0.0044	0.0008	0	0.0003	0	0	0.0002	0.0014	0.0044	rs201941576	0.007	D	1	D	1	D	0	D	.	.	3.085	M	0.61	T	-4.41	D	0.977	7.608	34
chr14_65249052_65249052_C_G	Known	ITOC1	chr14	65249052	65249052	C	G	exonic	SPTB	.	nonsynonymous SNV	SPTB:NM_000347:exon19:c.G4222C:p.G1408R,SPTB:NM_001024858:exon19:c.G4222C:p.G1408R	14q23.3	0.0675	0.0754	0.0193	0.2108	0.036	0.0519	0.054	0.0977	0.0687	0.0762	0.0191	0.2092	0.036	0.053	0.0447	0.0978	rs17245552	0.001	D	1	D	0.997	D	0	D	0	P	2.685	M	0.99	T	-5.58	D	0.739	7.125	34
chr2_196799394_196799394_A_G	Known	ITOC1	chr2	196799394	196799394	A	G	exonic	DNAH7	.	nonsynonymous SNV	DNAH7:NM_018897:exon21:c.T3392C:p.I1131T	2q32.3	0.0352	0.0053	0.1156	0.2685	0.0085	0.0025	0.0367	0.0176	0.0375	0.0053	0.1159	0.2701	0.0085	0.0025	0.0275	0.0176	rs76561342	0.001	D	1	D	0.996	D	0	D	0	P	3.18	M	-0.04	T	-4.7	D	0.883	5.184	25.5
chr16_58752466_58752466_C_T	Known	ITOC1	chr16	58752466	58752466	C	T	exonic	GOT2	.	nonsynonymous SNV	GOT2:NM_001286220:exon4:c.G433A:p.G145S,GOT2:NM_002080:exon5:c.G562A:p.G188S	16q21	0.0644	0.0296	0.0216	0.0062	0.0544	0.078	0.0633	0.0994	0.0641	0.0292	0.0208	0.0048	0.0544	0.0789	0.0716	0.0996	rs11076256	0.046	D	0.727	P	0.265	B	0	D	1	D	1.61	L	-2.67	D	-4.97	D	0.127	4.691	24.6
chr16_3558389_3558389_C_T	Known	ITOC1	chr16	3558389	3558389	C	T	exonic	CLUAP1	.	nonsynonymous SNV	CLUAP1:NM_001330454:exon4:c.C320T:p.A107V,CLUAP1:NM_015041:exon4:c.C320T:p.A107V	16p13.3	0.0292	0.0211	0.0731	0.161	0.0027	0.0051	0.0176	0.0432	0.0311	0.0207	0.0737	0.1628	0.0027	0.005	0.0159	0.043	rs79133712	0.002	D	1	D	0.998	D	0	D	0	P	3.19	M	0.72	T	-3.74	D	0.553	6.43	29.8
chr13_25671027_25671027_A_G	Known	ITOC1	chr13	25671027	25671027	A	G	exonic	PABPC3	.	nonsynonymous SNV	PABPC3:NM_030979:exon1:c.A691G:p.K231E	13q12.13	0.002	0.0038	0.0006	0.0028	0.0006	0.0021	0.0033	0.0013	0.0016	0.0033	0.0004	0.0019	0.0006	0.0016	0.0043	0.0014	rs78826513	0.001	D	0.995	D	0.953	D	0	U	0.669	D	3.095	M	3.05	T	-2.93	D	0.403	5.444	26.1
chr16_89954103_89954103_C_T	Known	ITOC1	chr16	89954103	89954103	C	T	exonic	TCF25	.	nonsynonymous SNV	TCF25:NM_014972:exon5:c.C592T:p.R198W	16q24.3	8.467e-06	0	0	0	0	1.521e-05	0	0	9.695e-06	0	0	0	0	1.867e-05	0	0	rs772131977	0.002	D	1	D	0.996	D	0	D	1	D	1.73	L	.	.	-5.59	D	0.755	7.896	35
chr16_55853481_55853481_G_A	Known	ITOC1	chr16	55853481	55853481	G	A	exonic	CES1	.	nonsynonymous SNV	CES1:NM_001025194:exon7:c.C869T:p.T290M,CES1:NM_001025195:exon7:c.C872T:p.T291M,CES1:NM_001266:exon7:c.C869T:p.T290M	16q12.2	0.0017	0.0024	0.0009	0.0002	0.0003	0.0019	0.0011	0.0021	0.0006	0.001	0.0007	0.0001	0.0003	0.0001	0	0.002	rs202001817	0.013	D	0.998	D	0.76	P	0.152	N	0.999	D	3.145	M	3.1	T	-4.92	D	0.336	5.014	25.1
chr13_25670797_25670797_C_G	Known	ITOC1	chr13	25670797	25670797	C	G	exonic	PABPC3	.	nonsynonymous SNV	PABPC3:NM_030979:exon1:c.C461G:p.A154G	13q12.13	1.647e-05	0	0	0	0	2.997e-05	0	0	1.883e-05	0	0	0	0	3.68e-05	0	0	rs75760907	0.002	D	0.998	D	0.988	D	0	U	0.999	D	3.46	M	1.17	T	-3.2	D	0.506	4.353	24.1
chr5_236649_236649_C_T	Known	ITOC1	chr5	236649	236649	C	T	exonic	SDHA	.	nonsynonymous SNV	SDHA:NM_001294332:exon9:c.C1223T:p.S408L,SDHA:NM_001330758:exon10:c.C1367T:p.S456L,SDHA:NM_004168:exon10:c.C1367T:p.S456L	5p15.33	0.0207	0.0207	0.0089	0.0181	0.0145	0.0202	0.0261	0.0347	0.0202	0.0215	0.0086	0.0183	0.0145	0.0189	0.0236	0.0345	rs76896145	0	D	1	D	0.997	D	0	U	1	D	4.805	H	-0.8	T	-5.16	D	0.936	6.363	29.4
chr17_45249328_45249328_G_A	Known	ITOC1	chr17	45249328	45249328	G	A	exonic	CDC27	.	nonsynonymous SNV	CDC27:NM_001114091:exon3:c.C206T:p.P69L,CDC27:NM_001256:exon3:c.C206T:p.P69L,CDC27:NM_001293089:exon3:c.C206T:p.P69L	17q21.32	0.0779	0.0863	0.0734	0.0721	0.0721	0.0817	0.066	0.0674	0.0822	0.0936	0.0741	0.0732	0.0721	0.0894	0.0776	0.0676	rs142853734	0.004	D	0.998	D	0.82	P	0	D	1	D	1.79	L	-1.07	T	-6.02	D	0.809	6.61	32
chr5_236678_236678_G_A	Known	ITOC1	chr5	236678	236678	G	A	exonic	SDHA	.	nonsynonymous SNV	SDHA:NM_001294332:exon9:c.G1252A:p.A418T,SDHA:NM_001330758:exon10:c.G1396A:p.A466T,SDHA:NM_004168:exon10:c.G1396A:p.A466T	5p15.33	0.0382	0.0389	0.0297	0.051	0.0258	0.035	0.047	0.0549	0.0385	0.0403	0.0294	0.0528	0.0258	0.0346	0.0433	0.0547	rs111387770	0.012	D	0.985	D	0.631	P	0	U	1	D	2.795	M	-0.05	T	-3.05	D	0.824	4.962	25.1
chr14_19378000_19378000_A_G	Known	ITOC1	chr14	19378000	19378000	A	G	exonic	OR11H12	.	nonsynonymous SNV	OR11H12:NM_001013354:exon1:c.A407G:p.D136G	14q11.2	0.0013	0.0009	0.0009	0.0032	0	0.0012	0.0036	0.0007	0.0005	0.0004	0.0009	0.002	0	0.0002	0	0.0008	rs761048370	0.001	D	1	D	0.995	D	0.001	D	.	.	4.3	H	2.23	T	-7	D	0.398	3.605	23.2
chr12_42499645_42499645_G_A	Known	ITOC1	chr12	42499645	42499645	G	A	exonic	GXYLT1	.	nonsynonymous SNV	GXYLT1:NM_001099650:exon4:c.C746T:p.T249I,GXYLT1:NM_173601:exon5:c.C839T:p.T280I	12q12	.	.	.	.	.	.	.	.	.	.	.	.	.	.	.	.	rs79794264	0	D	1	D	1	D	0	N	1	D	3.205	M	0.93	T	-5.8	D	0.844	6.308	29.2
chr13_25670703_25670703_G_T	Known	ITOC1	chr13	25670703	25670703	G	T	exonic	PABPC3	.	nonsynonymous SNV	PABPC3:NM_030979:exon1:c.G367T:p.G123C	13q12.13	.	.	.	.	.	.	.	.	.	.	.	.	.	.	.	.	rs777922286	0	D	1	D	1	D	0	U	1	D	4.5	H	0.85	T	-8.11	D	0.639	4.411	24.1
chr9_15490105_15490105_T_C	Known	ITOC1	chr9	15490105	15490105	T	C	exonic	PSIP1	.	nonsynonymous SNV	PSIP1:NM_021144:exon3:c.A167G:p.K56R,PSIP1:NM_001128217:exon4:c.A167G:p.K56R,PSIP1:NM_001317898:exon4:c.A167G:p.K56R,PSIP1:NM_001317900:exon4:c.A167G:p.K56R,PSIP1:NM_033222:exon4:c.A167G:p.K56R	9p22.3	.	.	.	.	.	.	.	.	.	.	.	.	.	.	.	.	.	0.031	D	0.185	B	0.518	P	0	D	1	D	2.17	M	-0.55	T	-2.5	D	0.595	3.892	23.5
chr13_25671163_25671163_T_A	Known	ITOC1	chr13	25671163	25671163	T	A	exonic	PABPC3	.	nonsynonymous SNV	PABPC3:NM_030979:exon1:c.T827A:p.L276H	13q12.13	.	.	.	.	.	.	.	.	.	.	.	.	.	.	.	.	.	0	D	1	D	0.999	D	0.001	U	1	D	4.19	H	3.31	T	-6.67	D	0.475	5.615	26.6
chr12_42499653_42499653_C_T	Known	ITOC1	chr12	42499653	42499653	C	T	exonic	GXYLT1	.	nonsynonymous SNV	GXYLT1:NM_001099650:exon4:c.G738A:p.M246I,GXYLT1:NM_173601:exon5:c.G831A:p.M277I	12q12	.	.	.	.	.	.	.	.	.	.	.	.	.	.	.	.	.	0.037	D	0.988	D	0.893	P	0	D	1	D	1.54	L	2.17	T	-3.27	D	0.935	4.02	23.6
chr12_42499633_42499633_C_A	Known	ITOC1	chr12	42499633	42499633	C	A	exonic	GXYLT1	.	nonsynonymous SNV	GXYLT1:NM_001099650:exon4:c.G758T:p.R253M,GXYLT1:NM_173601:exon5:c.G851T:p.R284M	12q12	.	.	.	.	.	.	.	.	.	.	.	.	.	.	.	.	.	0.044	D	0.923	P	0.796	P	0	D	0.839	D	1.955	M	0.89	T	-1.8	N	0.598	5.628	26.6
chr14_100728757_100728757_C_G	Novel	ITOC1	chr14	100728757	100728757	C	G	exonic	YY1	.	nonsynonymous SNV	YY1:NM_003403:exon2:c.C796G:p.P266A	14q32.2	.	.	.	.	.	.	.	.	.	.	.	.	.	.	.	.	.	0.003	D	0.917	P	0.601	P	0	U	1	D	2.475	M	2.72	T	-6.41	D	0.536	6.06	28.1
chr15_69714445_69714445_G_A	Novel	ITOC1	chr15	69714445	69714445	G	A	exonic	KIF23	.	nonsynonymous SNV	KIF23:NM_004856:exon5:c.G431A:p.G144E,KIF23:NM_138555:exon5:c.G431A:p.G144E	15q23	.	.	.	.	.	.	.	.	.	.	.	.	.	.	.	.	.	0.008	D	1	D	1	D	0	D	1	D	0.46	N	-0.56	T	-3.54	D	0.962	5.041	25.2
chr1_160920840_160920840_T_A	Novel	ITOC1	chr1	160920840	160920840	T	A	exonic	ITLN2	.	nonsynonymous SNV	ITLN2:NM_080878:exon4:c.A434T:p.D145V	1q23.3	.	.	.	.	.	.	.	.	.	.	.	.	.	.	.	.	.	0	D	1	D	1	D	0	U	1	D	3.28	M	1.66	T	-8.97	D	0.74	4.843	24.8
chr20_425763_425763_G_C	Novel	ITOC1	chr20	425763	425763	G	C	exonic	TBC1D20	.	nonsynonymous SNV	TBC1D20:NM_144628:exon3:c.C268G:p.R90G	20p13	.	.	.	.	.	.	.	.	.	.	.	.	.	.	.	.	.	0.143	T	1	D	0.991	D	0	D	1	D	2.25	M	2.81	T	-3.24	D	0.918	5.21	25.6
chr7_5410924_5410924_G_A	Novel	ITOC1	chr7	5410924	5410924	G	A	exonic	TNRC18	.	nonsynonymous SNV	TNRC18:NM_001080495:exon11:c.C3301T:p.P1101S	7p22.1	.	.	.	.	.	.	.	.	.	.	.	.	.	.	.	.	.	0	D	1	D	0.996	D	.	.	0.983	D	2.085	M	2.61	T	-2.52	D	0.368	3.798	23.4
chr8_101724924_101724924_G_A	Novel	ITOC1	chr8	101724924	101724924	G	A	exonic	PABPC1	.	nonsynonymous SNV	PABPC1:NM_002568:exon6:c.C832T:p.R278C	8q22.3	.	.	.	.	.	.	.	.	.	.	.	.	.	.	.	.	.	0.005	D	0.777	P	0.195	B	0	D	1	D	3.45	M	3.29	T	-6.36	D	0.817	4.833	24.8
chr8_101724897_101724897_T_C	Novel	ITOC1	chr8	101724897	101724897	T	C	exonic	PABPC1	.	nonsynonymous SNV	PABPC1:NM_002568:exon6:c.A859G:p.R287G	8q22.3	.	.	.	.	.	.	.	.	.	.	.	.	.	.	.	.	.	0.001	D	0.134	B	0.321	B	0	D	1	D	3.235	M	2.43	T	-6.41	D	0.874	4.656	24.5
chr6_132271150_132271150_T_C	Novel	ITOC1	chr6	132271150	132271150	T	C	exonic	CTGF	.	nonsynonymous SNV	CTGF:NM_001901:exon4:c.A692G:p.E231G	6q23.2	.	.	.	.	.	.	.	.	.	.	.	.	.	.	.	.	.	0.012	D	1	D	1	D	0	D	1	D	1.105	L	0.47	T	-2.94	D	0.787	5.467	26.2
chr12_42499694_42499694_A_T	Novel	ITOC1	chr12	42499694	42499694	A	T	exonic	GXYLT1	.	nonsynonymous SNV	GXYLT1:NM_001099650:exon4:c.T697A:p.Y233N,GXYLT1:NM_173601:exon5:c.T790A:p.Y264N	12q12	.	.	.	.	.	.	.	.	.	.	.	.	.	.	.	.	.	0.079	T	0.997	D	0.978	D	0	D	1	D	2.465	M	1.94	T	-7.75	D	0.674	4.953	25
chr1_78329589_78329589_T_A	Novel	ITOC1	chr1	78329589	78329589	T	A	exonic	MIGA1	.	nonsynonymous SNV	MIGA1:NM_001270384:exon13:c.T1385A:p.L462Q,MIGA1:NM_198549:exon13:c.T1385A:p.L462Q	1p31.1	.	.	.	.	.	.	.	.	.	.	.	.	.	.	.	.	.	0.001	D	0.994	D	0.925	D	0.005	N	1	D	2.085	M	1.79	T	-3.16	D	0.962	6.354	29.4
chr1_186908181_186908181_A_C	Novel	ITOC1	chr1	186908181	186908181	A	C	exonic	PLA2G4A	.	nonsynonymous SNV	PLA2G4A:NM_001311193:exon7:c.A557C:p.K186T,PLA2G4A:NM_024420:exon9:c.A737C:p.K246T	1q31.1	.	.	.	.	.	.	.	.	.	.	.	.	.	.	.	.	.	0.008	D	0.927	P	0.601	P	0	D	1	D	1.65	L	2.65	T	-3.08	D	0.663	4.146	23.8
chr21_45971059_45971059_A_T	Novel	ITOC1	chr21	45971059	45971059	A	T	exonic	KRTAP10-2	.	nonsynonymous SNV	KRTAP10-2:NM_198693:exon1:c.T283A:p.C95S	21q22.3	.	.	.	.	.	.	.	.	.	.	.	.	.	.	.	.	.	0.002	D	1	D	0.998	D	.	.	1	D	3.625	H	3.66	T	-8.71	D	0.501	3.092	22.5
chr11_77387990_77387990_A_C	Novel	ITOC1	chr11	77387990	77387990	A	C	exonic	RSF1	.	nonsynonymous SNV	RSF1:NM_016578:exon13:c.T3188G:p.I1063S	11q14.1	.	.	.	.	.	.	.	.	.	.	.	.	.	.	.	.	.	0.06	T	0.998	D	0.914	D	0	D	1	D	0.69	N	0.38	T	-1.35	N	0.825	6.282	29
chr5_13871796_13871796_A_C	Novel	ITOC1	chr5	13871796	13871796	A	C	exonic	DNAH5	.	nonsynonymous SNV	DNAH5:NM_001369:exon23:c.T3475G:p.F1159V	5p15.2	.	.	.	.	.	.	.	.	.	.	.	.	.	.	.	.	.	0.006	D	0.997	D	0.888	P	0	N	1	D	3.06	M	1.77	T	-5.46	D	0.49	1.847	15.27
chr12_42499817_42499817_A_T	Novel	ITOC1	chr12	42499817	42499817	A	T	exonic	GXYLT1	.	nonsynonymous SNV	GXYLT1:NM_001099650:exon4:c.T574A:p.L192I,GXYLT1:NM_173601:exon5:c.T667A:p.L223I	12q12	.	.	.	.	.	.	.	.	.	.	.	.	.	.	.	.	.	0.025	D	0.988	D	0.893	P	0	D	1	D	3.2	M	0.88	T	-1.78	N	0.5	4.665	24.5
chr11_57428657_57428657_A_C	Novel	ITOC1	chr11	57428657	57428657	A	C	exonic	CLP1	.	nonsynonymous SNV	CLP1:NM_001142597:exon3:c.A835C:p.M279L,CLP1:NM_006831:exon3:c.A1027C:p.M343L	11q12.1	.	.	.	.	.	.	.	.	.	.	.	.	.	.	.	.	.	0.013	D	0.979	D	0.844	P	0	D	1	D	2.605	M	1.15	T	-2.31	N	0.715	3.996	23.6
chr12_111088062_111088062_G_C	Novel	ITOC1	chr12	111088062	111088062	G	C	exonic	HVCN1	.	nonsynonymous SNV	HVCN1:NM_001256413:exon6:c.C607G:p.R203G,HVCN1:NM_001040107:exon7:c.C667G:p.R223G,HVCN1:NM_032369:exon7:c.C667G:p.R223G	12q24.11	.	.	.	.	.	.	.	.	.	.	.	.	.	.	.	.	.	0.148	T	0.999	D	0.964	D	0	D	1	D	2.48	M	0.81	T	-3.84	D	0.883	5.544	26.4
chr1_211846833_211846833_T_G	Novel	ITOC1	chr1	211846833	211846833	T	G	exonic	NEK2	.	nonsynonymous SNV	NEK2:NM_001204182:exon3:c.A547C:p.M183L,NEK2:NM_001204183:exon3:c.A547C:p.M183L,NEK2:NM_002497:exon3:c.A547C:p.M183L	1q32.3	.	.	.	.	.	.	.	.	.	.	.	.	.	.	.	.	.	0	D	0.999	D	0.995	D	0	D	1	D	0.7	N	1.76	T	-2.9	D	0.832	6.072	28.1
chr9_139370252_139370252_T_C	Novel	ITOC1	chr9	139370252	139370252	T	C	exonic	SEC16A	.	nonsynonymous SNV	SEC16A:NM_001276418:exon2:c.A1816G:p.S606G,SEC16A:NM_014866:exon3:c.A1816G:p.S606G	9q34.3	.	.	.	.	.	.	.	.	.	.	.	.	.	.	.	.	.	0	D	1	D	0.997	D	0	D	1	D	2.215	M	0.66	T	-1.88	N	0.708	5.704	26.8
chr7_91957167_91957167_T_G	Novel	ITOC1	chr7	91957167	91957167	T	G	exonic	ANKIB1	.	nonsynonymous SNV	ANKIB1:NM_019004:exon5:c.T740G:p.M247R	7q21.2	.	.	.	.	.	.	.	.	.	.	.	.	.	.	.	.	.	0.001	D	1	D	0.981	D	0	D	1	D	1.65	L	2.77	T	-4.64	D	0.986	6.07	28.1
chr12_53877504_53877504_G_C	Novel	ITOC1	chr12	53877504	53877504	G	C	exonic	MAP3K12	.	nonsynonymous SNV	MAP3K12:NM_001193511:exon9:c.C1362G:p.H454Q,MAP3K12:NM_006301:exon10:c.C1263G:p.H421Q	12q13.13	.	.	.	.	.	.	.	.	.	.	.	.	.	.	.	.	.	0.131	T	0.918	P	0.773	P	0	D	1	D	1.975	M	-0.95	T	-6.81	D	0.736	3.486	23.1
chr7_645861_645861_T_C	Novel	ITOC1	chr7	645861	645861	T	C	exonic	PRKAR1B	.	nonsynonymous SNV	PRKAR1B:NM_001164758:exon6:c.A518G:p.N173S,PRKAR1B:NM_001164759:exon6:c.A518G:p.N173S,PRKAR1B:NM_001164760:exon6:c.A518G:p.N173S,PRKAR1B:NM_001164761:exon6:c.A518G:p.N173S,PRKAR1B:NM_001164762:exon6:c.A518G:p.N173S,PRKAR1B:NM_002735:exon6:c.A518G:p.N173S	7p22.3	.	.	.	.	.	.	.	.	.	.	.	.	.	.	.	.	.	0.057	T	0.849	P	0.38	B	0	U	1	D	0.855	L	-2.87	D	-3.92	D	0.263	2.086	16.76
chr6_7373949_7373949_T_C	Novel	ITOC1	chr6	7373949	7373949	T	C	exonic	CAGE1	.	nonsynonymous SNV	CAGE1:NM_205864:exon4:c.A695G:p.K232R,CAGE1:NM_001170692:exon5:c.A1103G:p.K368R,CAGE1:NM_001170693:exon5:c.A1103G:p.K368R	6p24.3	.	.	.	.	.	.	.	.	.	.	.	.	.	.	.	.	.	0.016	D	1	D	0.998	D	0	D	0.943	D	2.005	M	0.95	T	-1.72	N	0.701	4.191	23.8
chr13_25672056_25672056_G_A	Novel	ITOC1	chr13	25672056	25672056	G	A	exonic	PABPC3	.	nonsynonymous SNV	PABPC3:NM_030979:exon1:c.G1720A:p.G574R	13q12.13	.	.	.	.	.	.	.	.	.	.	.	.	.	.	.	.	.	0.01	D	0.999	D	0.995	D	0	U	1	D	3.785	H	0.65	T	-7.16	D	0.317	5.487	26.2
chr12_75807475_75807475_C_T	Known	ITOC1	chr12	75807475	75807475	C	T	exonic	GLIPR1L2	.	nonsynonymous SNV	GLIPR1L2:NM_001270396:exon3:c.C578T:p.A193V,GLIPR1L2:NM_152436:exon3:c.C578T:p.A193V	12q21.2	4.988e-05	9.872e-05	0	0.0002	0	3.023e-05	0	6.078e-05	4.749e-05	0	0	0.0003	0	3.709e-05	0	6.116e-05	rs550463995	0.104	T	0.983	D	0.576	P	0	D	1	D	1.555	L	2.91	T	-2.93	D	0.356	5.83	27.2
chr7_151970951_151970951_C_T	Known	ITOC1	chr7	151970951	151970951	C	T	exonic	KMT2C	.	nonsynonymous SNV	KMT2C:NM_170606:exon7:c.G851A:p.R284Q	7q36.1	0.0177	0.0502	0.0099	0.0252	0.0076	0.0113	0.016	0.0306	0.0157	0.0442	0.0089	0.0218	0.0076	0.0085	0.0147	0.0306	rs201009236	0.018	D	0.984	D	0.691	P	0.087	N	0.988	D	2.115	M	-0.5	T	-2.16	N	0.663	6.093	28.2
chr3_194387253_194387253_A_G	Known	ITOC1	chr3	194387253	194387253	A	G	exonic	LSG1	.	nonsynonymous SNV	LSG1:NM_018385:exon3:c.T275C:p.L92P	3q29	0.0629	0.0796	0.1224	0.0735	0.0319	0.0433	0.0859	0.0958	0.0649	0.0804	0.1232	0.0749	0.0319	0.0431	0.0965	0.0955	rs34423045	0.222	T	0.798	P	0.452	P	0.003	N	0.049	P	1.985	M	-1.99	D	-3.08	D	0.35	0.86	9.826
chr19_48869178_48869178_C_T	Known	ITOC1	chr19	48869178	48869178	C	T	exonic	SYNGR4	.	nonsynonymous SNV	SYNGR4:NM_012451:exon2:c.C79T:p.R27W	19q13.33	0.0527	0.0259	0.0321	0.1137	0.0555	0.0443	0.0489	0.085	0.0531	0.0247	0.0318	0.1133	0.0555	0.0437	0.0477	0.085	rs919804	0	D	1	D	0.999	D	0	D	0.007	P	2.93	M	0.99	T	-6.23	D	0.323	5.701	26.8
chr20_31622891_31622891_C_T	Known	ITOC1	chr20	31622891	31622891	C	T	exonic	BPIFB6	.	nonsynonymous SNV	BPIFB6:NM_174897:exon5:c.C457T:p.L153F	20q11.21	4.122e-05	0.0005	0	0	0	0	0	0	4.71e-05	0.0006	0	0	0	0	0	0	rs376978876	0.004	D	1	D	0.997	D	0.001	N	0.841	N	2.175	M	3.05	T	-3.05	D	0.505	5.608	26.5
chr7_128488734_128488734_G_A	Known	ITOC1	chr7	128488734	128488734	G	A	exonic	FLNC	.	nonsynonymous SNV	FLNC:NM_001127487:exon27:c.G4700A:p.R1567Q,FLNC:NM_001458:exon27:c.G4700A:p.R1567Q	7q32.1	0.0764	0.0198	0.0342	0.0959	0.0702	0.0879	0.0802	0.0848	0.075	0.0198	0.0341	0.0933	0.0702	0.0871	0.0712	0.0849	rs2291569	0.067	T	1	D	0.997	D	0	D	0.001	P	3.075	M	-2.08	D	-2.11	N	0.197	4.924	25
chr3_44943104_44943104_G_C	Known	ITOC1	chr3	44943104	44943104	G	C	exonic	TGM4	.	nonsynonymous SNV	TGM4:NM_003241:exon7:c.G746C:p.S249T	3p21.31	0.0864	0.0561	0.1	0.0403	0.1016	0.0906	0.0951	0.0972	0.0863	0.0572	0.1002	0.0396	0.1016	0.0898	0.0936	0.0973	rs937838	0	D	0.999	D	0.999	D	0	U	0	P	3.07	M	0.37	T	-2.91	D	0.154	3.933	23.5
chr1_236187393_236187393_C_T	Known	ITOC1	chr1	236187393	236187393	C	T	exonic	NID1	.	nonsynonymous SNV	NID1:NM_002508:exon9:c.G2105A:p.R702Q	1q42.3	0.0001	0.0007	8.64e-05	0	0	6.003e-05	0	6.059e-05	0.0001	0.0008	8.919e-05	0	0	7.366e-05	0	6.098e-05	rs149309893	0.828	T	0.999	D	0.818	P	0.002	N	1	D	0.765	N	-2.22	D	0.47	N	0.4	4	23.6
chr10_50121785_50121785_G_A	Known	ITOC1	chr10	50121785	50121785	G	A	exonic	LRRC18	.	nonsynonymous SNV	LRRC18:NM_001006939:exon1:c.C416T:p.T139I	10q11.23	0.0517	0.3358	0.0608	0	0.0294	0.0219	0.06	0.0224	0.0525	0.3411	0.0607	0	0.0294	0.0221	0.0669	0.0224	rs11101561	0.155	T	0.986	D	0.731	P	0	D	0.001	P	2.735	M	2.3	T	-2.62	D	0.366	5.323	25.8
chr1_156848946_156848946_G_T	Known	ITOC1	chr1	156848946	156848946	G	T	exonic	NTRK1	.	nonsynonymous SNV	NTRK1:NM_001012331:exon14:c.G1820T:p.G607V,NTRK1:NM_001007792:exon15:c.G1730T:p.G577V,NTRK1:NM_002529:exon15:c.G1838T:p.G613V	1q23.1	0.0424	0.0094	0.0242	0.0005	0.0298	0.0549	0.0412	0.0519	0.0411	0.0097	0.0239	0.0004	0.0298	0.0539	0.0407	0.0518	rs6339	0.023	D	0.573	P	0.186	B	0.35	N	1	A	1.165	L	-2.4	D	-2.72	D	0.492	2.932	22
chr5_131607588_131607588_G_T	Known	ITOC1	chr5	131607588	131607588	G	T	exonic	PDLIM4	.	nonsynonymous SNV	PDLIM4:NM_003687:exon6:c.G775T:p.G259C	5q31.1	0.0931	0.1056	0.0401	0.2418	0.0875	0.0926	0.0875	0.0557	0.091	0.1081	0.0397	0.2397	0.0875	0.0901	0.086	0.0557	rs4877	0.045	D	0.018	B	0.042	B	0	D	0	P	2.82	M	-2.34	D	-5.87	D	0.133	4.302	24
chr17_49726596_49726596_G_C	Known	ITOC1	chr17	49726596	49726596	G	C	exonic	CA10	.	nonsynonymous SNV	CA10:NM_020178:exon6:c.C581G:p.P194R,CA10:NM_001082533:exon7:c.C581G:p.P194R,CA10:NM_001082534:exon7:c.C581G:p.P194R	17q21.33	0.001	0	8.678e-05	0.0129	0	0	0	0.0007	0.0009	0	8.948e-05	0.0111	0	0	0	0.0007	rs78297325	0.011	D	0.25	B	0.278	B	0	D	0.997	D	2.035	M	-0.72	T	-5.19	D	0.573	3.696	23.3
chr13_25670955_25670955_C_T	Known	ITOC1	chr13	25670955	25670955	C	T	exonic	PABPC3	.	nonsynonymous SNV	PABPC3:NM_030979:exon1:c.C619T:p.L207F	13q12.13	0.0019	0.006	0.0003	0.0005	0.0011	0.0018	0	0.002	0.002	0.0065	0.0004	0.0001	0.0011	0.0019	0	0.002	rs79397892	0.192	T	0.999	D	0.978	D	0.001	U	0.999	D	2.505	M	0.9	T	-3.83	D	0.61	4.224	23.9
chr13_25670877_25670877_G_A	Known	ITOC1	chr13	25670877	25670877	G	A	exonic	PABPC3	.	nonsynonymous SNV	PABPC3:NM_030979:exon1:c.G541A:p.A181T	13q12.13	0.0013	0.0047	0.0003	0.0007	0.0006	0.0009	0.0022	0.0019	0.0014	0.0054	0.0004	0.0005	0.0006	0.001	0.0014	0.0019	rs112107735	0.042	D	0.627	P	0.253	B	0	U	0.995	D	2.115	M	-2.01	D	-1.72	N	0.169	1.801	14.99
chr13_25670868_25670868_G_A	Known	ITOC1	chr13	25670868	25670868	G	A	exonic	PABPC3	.	nonsynonymous SNV	PABPC3:NM_030979:exon1:c.G532A:p.E178K	13q12.13	0.0015	0.0065	0.0003	0.0007	0.0006	0.0011	0.0011	0.0018	0.0016	0.0075	0.0003	0.0005	0.0006	0.0012	0.0015	0.0018	rs200859889	0.027	D	0.632	P	0.094	B	0	U	1	D	1.87	L	-2.04	D	-3.54	D	0.352	3.599	23.2
chr5_140221195_140221195_G_C	Known	ITOC1	chr5	140221195	140221195	G	C	exonic	PCDHA8	.	nonsynonymous SNV	PCDHA8:NM_018911:exon1:c.G289C:p.G97R,PCDHA8:NM_031856:exon1:c.G289C:p.G97R	5q31.3	0.0004	0.0007	0.0003	0.0002	0	0.0005	0	0.0001	0.0003	0.0005	0.0003	0.0003	0	0.0003	0	0.0001	rs199713478	0.118	T	0.975	D	0.556	P	0.059	U	1	D	2.14	M	1.51	T	-6.85	D	0.441	5.023	25.2
chr7_117188750_117188750_C_T	Known	ITOC1	chr7	117188750	117188750	C	T	exonic	CFTR	.	nonsynonymous SNV	CFTR:NM_000492:exon10:c.C1265T:p.S422F	7q31.2	0.0025	0.0033	0.0014	0.0013	0.0016	0.0033	0	0.0009	0.0016	0.0022	0.0012	0.0009	0.0016	0.0019	0	0.0009	rs201880593	0.09	T	0.675	P	0.246	B	0.024	N	0.909	N	1.935	M	-3.12	D	-1.39	N	0.475	1.454	13.07
chr13_25671292_25671292_C_T	Known	ITOC1	chr13	25671292	25671292	C	T	exonic	PABPC3	.	nonsynonymous SNV	PABPC3:NM_030979:exon1:c.C956T:p.T319I	13q12.13	0	0	0	0	0	0	0	0	0	0	0	0	0	0	0	0	rs80261016	0.002	D	0.726	P	0.45	P	0	U	1	D	0.935	L	2.36	T	-4.66	D	0.409	5.492	26.2
chr14_105416323_105416323_T_C	Known	ITOC1	chr14	105416323	105416323	T	C	exonic	AHNAK2	.	nonsynonymous SNV	AHNAK2:NM_001350929:exon7:c.A5165G:p.K1722R,AHNAK2:NM_138420:exon7:c.A5465G:p.K1822R	14q32.33	0.006	0.0113	0.0034	0.0013	0.002	0.0076	0.0045	0.0022	0.0043	0.0098	0.0033	0.001	0.002	0.0051	0.0015	0.002	rs11847209	0.028	D	0.976	D	0.797	P	.	.	1	D	3.585	H	5.58	T	-1.83	N	0.082	3.664	23.2
chr1_40555083_40555083_G_A	Known	ITOC1	chr1	40555083	40555083	G	A	exonic	PPT1	.	nonsynonymous SNV	PPT1:NM_001142604:exon2:c.C226T:p.R76C,PPT1:NM_000310:exon5:c.C535T:p.R179C	1p34.2	0.0004	0	8.64e-05	0	0	2.997e-05	0.0011	0.0028	0.0005	0	8.919e-05	0	0	3.68e-05	0.0014	0.0028	rs560471003	0.171	T	0.139	B	0.038	B	0	N	1	D	2.315	M	-4.47	D	-1.81	N	0.259	3.868	23.5
chr1_34080113_34080113_C_T	Known	ITOC1	chr1	34080113	34080113	C	T	exonic	CSMD2	.	nonsynonymous SNV	CSMD2:NM_001281956:exon40:c.G6124A:p.V2042M,CSMD2:NM_052896:exon40:c.G6004A:p.V2002M	1p35.1	1.738e-05	0.0002	0	0	0	0	0	0	1.991e-05	0.0002	0	0	0	0	0	0	rs568684319	0.065	T	0.999	D	0.979	D	0	D	1	D	2.025	M	2.25	T	-2.07	N	0.592	6.637	32
chr3_97868683_97868683_G_C	Known	ITOC1	chr3	97868683	97868683	G	C	exonic	OR5H14	.	nonsynonymous SNV	OR5H14:NM_001005514:exon1:c.G454C:p.G152R	3q11.2	0.0115	0.0137	0.0021	0.0179	0.0062	0.0087	0.009	0.027	0.012	0.0143	0.0019	0.0185	0.0062	0.0091	0.0088	0.0269	rs78410857	0	D	1	D	1	D	0.006	N	1	N	3.835	H	1.03	T	-7.85	D	0.611	3.675	23.3
chr11_4967678_4967678_G_A	Known	ITOC1	chr11	4967678	4967678	G	A	exonic	OR51A4	.	nonsynonymous SNV	OR51A4:NM_001005329:exon1:c.C653T:p.S218F	11p15.4	0.0874	0.0993	0.0312	0.0369	0.0979	0.1052	0.1072	0.074	0.0831	0.0992	0.0298	0.0365	0.0979	0.1004	0.1076	0.0739	rs12271991	0.014	D	1	D	1	D	.	.	1	D	3.86	H	0.97	T	-5.72	D	0.29	4.965	25.1
chr22_31658665_31658665_C_T	Known	ITOC1	chr22	31658665	31658665	C	T	exonic	LIMK2	.	nonsynonymous SNV	LIMK2:NM_001031801:exon6:c.C679T:p.R227W,LIMK2:NM_016733:exon6:c.C679T:p.R227W,LIMK2:NM_005569:exon7:c.C742T:p.R248W	22q12.2	1.65e-05	0	0	0	0	1.501e-05	0	6.072e-05	1.886e-05	0	0	0	0	1.842e-05	0	6.111e-05	rs777504070	0.04	D	0.999	D	0.791	P	0	D	1	D	1.87	L	-0.77	T	-1.9	N	0.457	6.111	28.3
chr8_101730110_101730110_A_C	Known	ITOC1	chr8	101730110	101730110	A	C	exonic	PABPC1	.	nonsynonymous SNV	PABPC1:NM_002568:exon3:c.T394G:p.C132G	8q22.3	0.0023	0.0068	0.0007	0.001	0.0015	0.0026	0.0034	0.0006	0.0022	0.0075	0.0007	0.0008	0.0015	0.0025	0.0044	0.0005	rs76261471	0.129	T	0.577	P	0.985	D	0	D	1	D	0.66	N	3.43	T	-4.61	D	0.968	1.962	15.97
chrX_135960119_135960119_C_T	Known	ITOC1	chrX	135960119	135960119	C	T	exonic	RBMX	.	nonsynonymous SNV	RBMX:NM_002139:exon4:c.G343A:p.G115R	Xq26.3	0.1123	0.1753	0.1646	0.0622	0.0862	0.1065	0.0936	0.0873	0.1132	0.1804	0.1661	0.0635	0.0862	0.1065	0.0767	0.0874	rs76812369	0.089	T	1	D	0.996	D	0	U	0	P	1.875	L	-1.02	T	-3.62	D	0.792	5.659	26.7
chr14_105415666_105415666_G_A	Known	ITOC1	chr14	105415666	105415666	G	A	exonic	AHNAK2	.	nonsynonymous SNV	AHNAK2:NM_001350929:exon7:c.C5822T:p.P1941L,AHNAK2:NM_138420:exon7:c.C6122T:p.P2041L	14q32.33	0.003	0.0014	0.0012	0.0001	0.0023	0.0046	0.0123	0.003	0.0029	0.0011	0.0011	0.0001	0.0023	0.0048	0.0162	0.003	rs150446570	0.006	D	1	D	0.999	D	.	.	1	D	3	M	4.49	T	-6.66	D	0.36	3.007	22.3
chr4_190878608_190878608_G_A	Known	ITOC1	chr4	190878608	190878608	G	A	exonic	FRG1	.	nonsynonymous SNV	FRG1:NM_004477:exon6:c.G488A:p.G163E	4q35.2	0.0009	0.0022	0.0004	0.001	0.0003	0.0009	0	0.0006	0.0007	0.002	0.0005	0.0009	0.0003	0.0006	0	0.0006	rs772516149	0.126	T	0.696	P	0.714	P	0	D	1	D	2.365	M	1.58	T	-1.53	N	0.815	4.134	23.8
chr19_9018534_9018534_G_A	Known	ITOC1	chr19	9018534	9018534	G	A	exonic	MUC16	.	nonsynonymous SNV	MUC16:NM_024690:exon24:c.C37640T:p.T12547I	19p13.2	8.282e-06	0	0	0.0001	0	0	0	0	9.473e-06	0	0	0.0001	0	0	0	0	rs545429785	0.008	D	0.999	D	0.988	D	.	.	1	N	2.4	M	0.72	T	-2.61	D	0.277	2.208	17.56
chr14_105412363_105412363_T_C	Known	ITOC1	chr14	105412363	105412363	T	C	exonic	AHNAK2	.	nonsynonymous SNV	AHNAK2:NM_001350929:exon7:c.A9125G:p.K3042R,AHNAK2:NM_138420:exon7:c.A9425G:p.K3142R	14q32.33	0.0017	0.0005	0.001	0	0	0.0025	0.0022	0.0011	0.0005	0.0002	0.0009	0	0	0.0004	0	0.001	rs201377363	0.038	D	0.998	D	0.991	D	.	.	1	D	2.755	M	5.58	T	-1.13	N	0.133	3.827	23.4
chr6_136599885_136599885_C_A	Known	ITOC1	chr6	136599885	136599885	C	A	exonic	BCLAF1	.	nonsynonymous SNV	BCLAF1:NM_001077440:exon4:c.G128T:p.R43M,BCLAF1:NM_001077441:exon4:c.G134T:p.R45M,BCLAF1:NM_001301038:exon4:c.G128T:p.R43M,BCLAF1:NM_014739:exon4:c.G134T:p.R45M	6q23.3	0.0693	0.0161	0.0203	0.0002	0.1049	0.0939	0.0673	0.0609	0.0681	0.0158	0.0199	0.0003	0.1049	0.0947	0.0689	0.0607	rs150873394	0	D	0.994	D	0.983	D	0	D	1	D	1.32	L	2.64	T	-1.61	N	0.765	4.677	24.6
chr5_236676_236676_G_A	Known	ITOC1	chr5	236676	236676	G	A	exonic	SDHA	.	nonsynonymous SNV	SDHA:NM_001294332:exon9:c.G1250A:p.R417Q,SDHA:NM_001330758:exon10:c.G1394A:p.R465Q,SDHA:NM_004168:exon10:c.G1394A:p.R465Q	5p15.33	0.016	0.0246	0.0203	0.0368	0.0091	0.0139	0.0179	0.008	0.0159	0.0255	0.0201	0.0382	0.0091	0.0135	0.0146	0.0081	rs138277996	0.001	D	0.989	D	0.363	B	0.004	U	1	D	3.535	H	-0.2	T	-3.24	D	0.961	5.618	26.6
chr2_107049392_107049392_T_A	Known	ITOC1	chr2	107049392	107049392	T	A	exonic	RGPD3	.	nonsynonymous SNV	RGPD3:NM_001144013:exon17:c.A2468T:p.K823M	2q12.2	0.0306	0.0804	0.0137	0.0052	0.0115	0.0283	0.0402	0.0526	0.022	0.0653	0.0116	0.0027	0.0115	0.0152	0.0252	0.0527	rs62152467	0.002	D	0.998	D	0.99	D	.	.	0.968	P	2.045	M	1.72	T	-3.8	D	0.272	3.447	23
chr8_101721692_101721692_G_A	Known	ITOC1	chr8	101721692	101721692	G	A	exonic	PABPC1	.	nonsynonymous SNV	PABPC1:NM_002568:exon8:c.C1240T:p.P414S	8q22.3	.	.	.	.	.	.	.	.	.	.	.	.	.	.	.	.	rs796192778	0.024	D	0.023	B	0.045	B	0	D	1	D	2.81	M	2.3	T	-5.89	D	0.48	4.185	23.8
chr22_21562464_21562464_G_A	Known	ITOC1	chr22	21562464	21562464	G	A	exonic	GGT2	.	nonsynonymous SNV	GGT2:NM_001351304:exon17:c.C1688T:p.S563L	22q11.21	.	.	.	.	.	.	.	.	.	.	.	.	.	.	.	.	rs3888390	0.002	D	.	.	.	.	0	D	0.891	D	4.12	H	3.06	T	-5.01	D	0.17	3.737	23.3
chr13_25670767_25670767_A_G	Known	ITOC1	chr13	25670767	25670767	A	G	exonic	PABPC3	.	nonsynonymous SNV	PABPC3:NM_030979:exon1:c.A431G:p.H144R	13q12.13	.	.	.	.	.	.	.	.	.	.	.	.	.	.	.	.	rs79159999	0	D	1	D	0.999	D	0	U	0.998	D	0.15	N	2.48	T	-7.73	D	0.514	3.003	22.2
chr17_45214564_45214564_A_T	Known	ITOC1	chr17	45214564	45214564	A	T	exonic	CDC27	.	nonsynonymous SNV	CDC27:NM_001293091:exon13:c.T1684A:p.C562S,CDC27:NM_001114091:exon14:c.T1885A:p.C629S,CDC27:NM_001256:exon14:c.T1867A:p.C623S,CDC27:NM_001293089:exon14:c.T1864A:p.C622S	17q21.32	.	.	.	.	.	.	.	.	.	.	.	.	.	.	.	.	rs201184967	0.067	T	0.97	D	0.805	P	0	D	1	D	1.01	L	1.23	T	-4.19	D	0.933	3.625	23.2
chr7_82545009_82545009_A_G	Known	ITOC1	chr7	82545009	82545009	A	G	exonic	PCLO	.	nonsynonymous SNV	PCLO:NM_014510:exon7:c.T12293C:p.L4098S,PCLO:NM_033026:exon7:c.T12293C:p.L4098S	7q21.11	.	.	.	.	.	.	.	.	.	.	.	.	.	.	.	.	.	0.098	T	0.999	D	0.967	D	.	.	0.998	D	1.905	M	2.22	T	-2.91	D	0.733	1.902	15.6
chr19_23544789_23544789_A_T	Known	ITOC1	chr19	23544789	23544789	A	T	exonic	ZNF91	.	nonsynonymous SNV	ZNF91:NM_001300951:exon3:c.T896A:p.F299Y,ZNF91:NM_003430:exon4:c.T992A:p.F331Y	19p12	.	.	.	.	.	.	.	.	.	.	.	.	.	.	.	.	.	0.039	D	1	D	0.987	D	.	.	1	N	1.99	M	1.03	T	-2.5	D	0.289	1.405	12.82
chr1_155740914_155740914_G_T	Novel	ITOC1	chr1	155740914	155740914	G	T	exonic	GON4L	.	nonsynonymous SNV	GON4L:NM_001282856:exon19:c.C2590A:p.L864M,GON4L:NM_001282858:exon19:c.C2590A:p.L864M,GON4L:NM_001282860:exon19:c.C2590A:p.L864M,GON4L:NM_001282861:exon19:c.C2590A:p.L864M,GON4L:NM_032292:exon19:c.C2590A:p.L864M	1q22	.	.	.	.	.	.	.	.	.	.	.	.	.	.	.	.	.	0.015	D	1	D	1	D	0	D	0.607	N	2.16	M	2.39	T	-1.47	N	0.439	3.581	23.2
chr21_47746302_47746302_C_G	Novel	ITOC1	chr21	47746302	47746302	C	G	exonic	PCNT	.	nonsynonymous SNV	PCNT:NM_006031:exon2:c.C66G:p.F22L	21q22.3	.	.	.	.	.	.	.	.	.	.	.	.	.	.	.	.	.	0	D	0.999	D	0.994	D	0.005	N	0.617	N	2.34	M	3.16	T	-2.93	D	0.676	6.146	28.4
chr14_64453332_64453332_G_T	Novel	ITOC1	chr14	64453332	64453332	G	T	exonic	SYNE2	.	nonsynonymous SNV	SYNE2:NM_015180:exon19:c.G2310T:p.L770F,SYNE2:NM_182914:exon19:c.G2310T:p.L770F	14q23.2	.	.	.	.	.	.	.	.	.	.	.	.	.	.	.	.	.	0	D	1	D	0.998	D	0	D	1	D	1.67	L	0.51	T	-1.92	N	0.314	3.987	23.6
chr18_47402074_47402074_C_A	Novel	ITOC1	chr18	47402074	47402074	C	A	exonic	MYO5B	.	nonsynonymous SNV	MYO5B:NM_001080467:exon26:c.G3520T:p.D1174Y	18q21.1	.	.	.	.	.	.	.	.	.	.	.	.	.	.	.	.	.	0.025	D	0.856	P	0.526	P	0.058	N	0.994	D	1.61	L	2.24	T	-2.58	D	0.213	4.909	25
chr7_99696245_99696245_C_T	Novel	ITOC1	chr7	99696245	99696245	C	T	exonic	MCM7	.	nonsynonymous SNV	MCM7:NM_001278595:exon5:c.G148A:p.G50S,MCM7:NM_182776:exon5:c.G148A:p.G50S,MCM7:NM_005916:exon6:c.G676A:p.G226S	7q22.1	.	.	.	.	.	.	.	.	.	.	.	.	.	.	.	.	.	0.172	T	1	D	1	D	0	D	1	D	1.37	L	3.7	T	-4.38	D	0.653	6.651	32
chr6_122720934_122720934_G_C	Novel	ITOC1	chr6	122720934	122720934	G	C	exonic	HSF2	.	nonsynonymous SNV	HSF2:NM_001135564:exon1:c.G52C:p.V18L,HSF2:NM_001243094:exon1:c.G52C:p.V18L,HSF2:NM_004506:exon1:c.G52C:p.V18L	6q22.31	.	.	.	.	.	.	.	.	.	.	.	.	.	.	.	.	.	0.029	D	0.21	B	0.29	B	0	N	1	D	0.84	L	-2.69	D	-2.12	N	0.665	4.273	24
chr6_117053450_117053450_G_T	Novel	ITOC1	chr6	117053450	117053450	G	T	exonic	KPNA5	.	nonsynonymous SNV	KPNA5:NM_002269:exon14:c.G1584T:p.Q528H	6q22.1	.	.	.	.	.	.	.	.	.	.	.	.	.	.	.	.	.	0.067	T	0.74	P	0.519	P	0	D	0.871	D	1.905	M	1.41	T	-1.16	N	0.455	4.119	23.8
chr1_44878026_44878026_G_A	Novel	ITOC1	chr1	44878026	44878026	G	A	exonic	RNF220	.	nonsynonymous SNV	RNF220:NM_001319956:exon2:c.G257A:p.R86H,RNF220:NM_018150:exon2:c.G257A:p.R86H	1p34.1	.	.	.	.	.	.	.	.	.	.	.	.	.	.	.	.	.	0	D	0.998	D	0.976	D	0	D	1	D	0.975	L	.	.	-0.75	N	0.754	6.477	30
chr17_41103883_41103883_T_A	Novel	ITOC1	chr17	41103883	41103883	T	A	exonic	AARSD1;PTGES3L-AARSD1	.	nonsynonymous SNV	AARSD1:NM_001261434:exon11:c.A1037T:p.D346V,PTGES3L-AARSD1:NM_001136042:exon16:c.A1559T:p.D520V,PTGES3L-AARSD1:NM_025267:exon16:c.A1376T:p.D459V	17q21.31	.	.	.	.	.	.	.	.	.	.	.	.	.	.	.	.	.	0.103	T	0.998	D	0.953	D	0	D	.	.	2.555	M	0.82	T	-5.97	D	0.744	6.719	32
chr6_152651835_152651835_T_C	Novel	ITOC1	chr6	152651835	152651835	T	C	exonic	SYNE1	.	nonsynonymous SNV	SYNE1:NM_033071:exon77:c.A13772G:p.K4591R,SYNE1:NM_182961:exon78:c.A13985G:p.K4662R	6q25.2	.	.	.	.	.	.	.	.	.	.	.	.	.	.	.	.	.	0.098	T	1	D	0.999	D	0	D	1	D	2.135	M	1.87	T	-1.46	N	0.493	4.47	24.2
chr5_73181729_73181729_T_G	Novel	ITOC1	chr5	73181729	73181729	T	G	exonic	ARHGEF28	.	nonsynonymous SNV	ARHGEF28:NM_001244364:exon17:c.T2171G:p.M724R,ARHGEF28:NM_001080479:exon25:c.T3110G:p.M1037R,ARHGEF28:NM_001177693:exon25:c.T3110G:p.M1037R	5q13.2	.	.	.	.	.	.	.	.	.	.	.	.	.	.	.	.	.	0.002	D	0.997	D	0.939	D	0.029	U	1	D	0	N	1.48	T	-3.86	D	0.777	6.341	29.3
chr22_37407347_37407347_G_C	Novel	ITOC1	chr22	37407347	37407347	G	C	exonic	TST	.	nonsynonymous SNV	TST:NM_001270483:exon3:c.C615G:p.I205M,TST:NM_003312:exon3:c.C615G:p.I205M	22q12.3	.	.	.	.	.	.	.	.	.	.	.	.	.	.	.	.	.	0.147	T	0.492	P	0.789	P	0	D	1	D	2.01	M	0.54	T	-1.49	N	0.801	3.063	22.4
chr10_70728744_70728744_A_G	Novel	ITOC1	chr10	70728744	70728744	A	G	exonic	DDX21	.	nonsynonymous SNV	DDX21:NM_001256910:exon7:c.A899G:p.N300S,DDX21:NM_004728:exon7:c.A1103G:p.N368S	10q22.1	.	.	.	.	.	.	.	.	.	.	.	.	.	.	.	.	.	0.134	T	0.771	P	0.475	P	0	D	0.999	D	0.85	L	3.55	T	-3.36	D	0.032	3.946	23.6
chr14_92530734_92530734_A_C	Novel	ITOC1	chr14	92530734	92530734	A	C	exonic	ATXN3	.	nonsynonymous SNV	ATXN3:NM_001164779:exon7:c.T653G:p.M218R,ATXN3:NM_001164780:exon8:c.T479G:p.M160R,ATXN3:NM_001127697:exon9:c.T863G:p.M288R,ATXN3:NM_001164781:exon9:c.T806G:p.M269R,ATXN3:NM_001127696:exon10:c.T971G:p.M324R,ATXN3:NM_030660:exon10:c.T851G:p.M284R,ATXN3:NM_004993:exon11:c.T1016G:p.M339R	14q32.12	.	.	.	.	.	.	.	.	.	.	.	.	.	.	.	.	.	0.001	D	0.976	D	0.857	P	0	D	0.999	D	0.895	L	2.12	T	-1.82	N	0.379	4.688	24.6
chr15_33955879_33955879_A_C	Novel	ITOC1	chr15	33955879	33955879	A	C	exonic	RYR3	.	nonsynonymous SNV	RYR3:NM_001036:exon36:c.A5560C:p.M1854L,RYR3:NM_001243996:exon36:c.A5560C:p.M1854L	15q14	.	.	.	.	.	.	.	.	.	.	.	.	.	.	.	.	.	0.467	T	0.768	P	0.547	P	0	D	1	D	1.235	L	-0.7	T	-2.61	D	0.711	2.516	19.57
chr8_144999922_144999922_T_C	Novel	ITOC1	chr8	144999922	144999922	T	C	exonic	PLEC	.	nonsynonymous SNV	PLEC:NM_201378:exon31:c.A4133G:p.E1378G,PLEC:NM_201379:exon31:c.A4109G:p.E1370G,PLEC:NM_201380:exon31:c.A4586G:p.E1529G,PLEC:NM_201381:exon31:c.A4079G:p.E1360G,PLEC:NM_201382:exon31:c.A4175G:p.E1392G,PLEC:NM_201383:exon31:c.A4187G:p.E1396G,PLEC:NM_201384:exon31:c.A4175G:p.E1392G,PLEC:NM_000445:exon32:c.A4256G:p.E1419G	8q24.3	.	.	.	.	.	.	.	.	.	.	.	.	.	.	.	.	.	0.007	D	0.998	D	0.948	D	0	U	1	D	1.845	L	1.51	T	-2.71	D	0.522	2.944	22
chr12_7281011_7281011_A_C	Novel	ITOC1	chr12	7281011	7281011	A	C	exonic	RBP5	.	nonsynonymous SNV	RBP5:NM_031491:exon2:c.T77G:p.I26S	12p13.31	.	.	.	.	.	.	.	.	.	.	.	.	.	.	.	.	.	0	D	0.99	D	0.951	D	0.215	N	1	D	1.79	L	3.04	T	-5.26	D	0.646	4.689	24.6
chr17_29483063_29483063_A_C	Novel	ITOC1	chr17	29483063	29483063	A	C	exonic	NF1	.	nonsynonymous SNV	NF1:NM_000267:exon2:c.A123C:p.E41D,NF1:NM_001042492:exon2:c.A123C:p.E41D,NF1:NM_001128147:exon2:c.A123C:p.E41D	17q11.2	.	.	.	.	.	.	.	.	.	.	.	.	.	.	.	.	.	0.346	T	0.994	D	0.969	D	0	D	0.91	D	2.045	M	3.26	T	-1.63	N	0.784	3.706	23.3
chr1_229763429_229763429_A_G	Novel	ITOC1	chr1	229763429	229763429	A	G	exonic	URB2	.	nonsynonymous SNV	URB2:NM_001314021:exon2:c.A49G:p.T17A,URB2:NM_014777:exon2:c.A49G:p.T17A	1q42.13	.	.	.	.	.	.	.	.	.	.	.	.	.	.	.	.	.	0.02	D	0.966	D	0.583	P	0	D	0.999	D	0.975	L	1.26	T	-1.88	N	0.363	5.251	25.6
chr18_43620003_43620003_A_C	Novel	ITOC1	chr18	43620003	43620003	A	C	exonic	PSTPIP2	.	nonsynonymous SNV	PSTPIP2:NM_024430:exon2:c.T44G:p.I15S	18q21.1	.	.	.	.	.	.	.	.	.	.	.	.	.	.	.	.	.	0.047	D	0.994	D	0.88	P	0.002	N	0.997	D	1.67	L	2.24	T	-3	D	0.735	4.798	24.8
chr3_113375571_113375571_A_C	Novel	ITOC1	chr3	113375571	113375571	A	C	exonic	USF3	.	nonsynonymous SNV	USF3:NM_001009899:exon7:c.T4958G:p.M1653R	3q13.2	.	.	.	.	.	.	.	.	.	.	.	.	.	.	.	.	.	0.001	D	0.985	D	0.71	P	0	D	1	D	0.805	L	2.3	T	-1.92	N	0.934	4.962	25.1
chr3_178952085_178952085_A_G	Known	ITOC1	chr3	178952085	178952085	A	G	exonic	PIK3CA	.	nonsynonymous SNV	PIK3CA:NM_006218:exon21:c.A3140G:p.H1047R	3q26.32	8.317e-06	0	0	0	0	1.505e-05	0	0	.	.	.	.	.	.	.	.	rs121913279	0.019	D	0.639	P	0.085	B	0	D	1	D	0	N	-1.35	T	-1.38	N	0.882	2.589	20.1
chr9_128064405_128064405_T_C	Known	ITOC1	chr9	128064405	128064405	T	C	exonic	GAPVD1	.	nonsynonymous SNV	GAPVD1:NM_001282681:exon2:c.T329C:p.I110T,GAPVD1:NM_001330778:exon3:c.T329C:p.I110T,GAPVD1:NM_015635:exon3:c.T329C:p.I110T,GAPVD1:NM_001330777:exon4:c.T329C:p.I110T,GAPVD1:NM_001282679:exon5:c.T329C:p.I110T,GAPVD1:NM_001282680:exon5:c.T329C:p.I110T	9q33.3	0.0001	0	0	0	0	1.498e-05	0	0.0007	0.0001	0	0	0	0	1.84e-05	0	0.0007	rs368177393	0.244	T	0.557	P	0.088	B	0	D	1	D	0	N	-1.69	D	-2.39	N	0.785	1.576	13.72
chr10_61829480_61829480_G_A	Known	ITOC1	chr10	61829480	61829480	G	A	exonic	ANK3	.	nonsynonymous SNV	ANK3:NM_020987:exon37:c.C11159T:p.T3720M	10q21.2	0.0002	0.0002	0.0002	0	0	7.499e-05	0	0.0011	0.0002	0.0002	0.0002	0	0	5.526e-05	0	0.0011	rs201547988	0.001	D	1	D	0.828	P	0.001	N	1	D	0.895	L	2.24	T	-1.64	N	0.443	5.279	25.7
chrX_2836181_2836181_A_T	Known	ITOC1	chrX	2836181	2836181	A	T	exonic	ARSD	.	nonsynonymous SNV	ARSD:NM_001669:exon5:c.T527A:p.M176K,ARSD:NM_009589:exon5:c.T527A:p.M176K	Xp22.33	0.0438	0.03	0.0308	0.0345	0.053	0.0399	0.0598	0.0817	0.0458	0.0306	0.0306	0.0347	0.053	0.0421	0.0774	0.0821	rs73632975	0.039	D	0.314	B	0.248	B	0	U	0.002	P	3.1	M	-3.28	D	-4.77	D	0.556	2.622	20.3
chr13_52676275_52676275_T_G	Known	ITOC1	chr13	52676275	52676275	T	G	exonic	NEK5	.	nonsynonymous SNV	NEK5:NM_199289:exon10:c.A763C:p.K255Q	13q14.3	0.1068	0.0401	0.1114	0.0675	0.1146	0.1249	0.1101	0.0896	0.1062	0.0386	0.1121	0.0688	0.1146	0.1257	0.098	0.0896	rs34756139	0.048	D	0.995	D	0.92	D	0	D	0.235	P	0.495	N	-0.19	T	-2.18	N	0.257	3.736	23.3
chr3_25646268_25646268_G_A	Known	ITOC1	chr3	25646268	25646268	G	A	exonic	TOP2B	.	nonsynonymous SNV	TOP2B:NM_001068:exon33:c.C4457T:p.T1486M,TOP2B:NM_001330700:exon33:c.C4472T:p.T1491M	3p24.2	0.0204	0.0022	0.0007	0.1539	0.0003	0.0003	0.0134	0.0649	0.0218	0.0025	0.0007	0.1509	0.0003	0.0004	0.0073	0.0647	rs61751634	0.013	D	0.985	D	0.609	P	0	D	0.005	P	0	N	0.91	T	-0.83	N	0.487	5.692	26.8
chr12_124496864_124496864_T_G	Known	ITOC1	chr12	124496864	124496864	T	G	exonic	ZNF664	.	nonsynonymous SNV	ZNF664:NM_001204298:exon5:c.T173G:p.V58G,ZNF664:NM_152437:exon5:c.T173G:p.V58G	12q24.31	0.0799	0.0427	0.0357	0.0008	0.0777	0.1017	0.0936	0.0877	0.0784	0.0424	0.0359	0.0005	0.0777	0.1016	0.098	0.0873	rs80197353	0.002	D	0.702	P	0.455	P	0.003	N	1	D	1.02	L	2.24	T	-0.25	N	0.295	3.277	22.8
chr21_43547165_43547165_G_A	Known	ITOC1	chr21	43547165	43547165	G	A	exonic	UMODL1	.	nonsynonymous SNV	UMODL1:NM_001199527:exon18:c.G3511A:p.E1171K,UMODL1:NM_173568:exon18:c.G3727A:p.E1243K,UMODL1:NM_001004416:exon19:c.G3343A:p.E1115K,UMODL1:NM_001199528:exon19:c.G3127A:p.E1043K	21q22.3	0.0588	0.0212	0.0468	0.2153	0.0874	0.0406	0.08	0.0684	0.06	0.0216	0.0468	0.2167	0.0874	0.0401	0.0725	0.0687	rs80040922	0.138	T	1	D	0.996	D	0	D	0.018	P	1.75	L	-1.67	D	-2.06	N	0.48	5.378	25.9
chr5_96245365_96245365_C_T	Known	ITOC1	chr5	96245365	96245365	C	T	exonic	ERAP2	.	nonsynonymous SNV	ERAP2:NM_001329229:exon14:c.C2116T:p.R706C,ERAP2:NM_001130140:exon15:c.C2251T:p.R751C,ERAP2:NM_022350:exon15:c.C2251T:p.R751C	5q15	0.0052	0.0003	0.0021	0.0002	0.0006	0.0049	0.0044	0.0164	0.0054	0.0003	0.002	0.0003	0.0006	0.0049	0.0058	0.0165	rs150892504	0	D	0.999	D	0.993	D	0.022	N	1	N	2.345	M	2.81	T	-6.92	D	0.585	5.847	27.3
chr5_176382995_176382995_G_A	Known	ITOC1	chr5	176382995	176382995	G	A	exonic	UIMC1	.	nonsynonymous SNV	UIMC1:NM_001199298:exon8:c.C1304T:p.P435L,UIMC1:NM_001317961:exon8:c.C806T:p.P269L,UIMC1:NM_016290:exon8:c.C1304T:p.P435L,UIMC1:NM_001199297:exon9:c.C1304T:p.P435L	5q35.2	0.1425	0.0372	0.0608	0.1786	0.2108	0.1748	0.146	0.0885	0.1384	0.0374	0.0595	0.1744	0.2108	0.1727	0.1354	0.0883	rs3733876	0.011	D	1	D	0.999	D	0.001	N	0.002	P	1.355	L	2.58	T	-3.06	D	0.219	3.307	22.9
chr7_73474825_73474825_G_C	Known	ITOC1	chr7	73474825	73474825	G	C	exonic	ELN	.	nonsynonymous SNV	ELN:NM_001278913:exon21:c.G1498C:p.G500R,ELN:NM_001278918:exon21:c.G1474C:p.G492R,ELN:NM_001278916:exon22:c.G1597C:p.G533R,ELN:NM_001081752:exon23:c.G1654C:p.G552R,ELN:NM_001278914:exon23:c.G1669C:p.G557R,ELN:NM_001081753:exon24:c.G1699C:p.G567R,ELN:NM_001081755:exon24:c.G1684C:p.G562R,ELN:NM_001278917:exon24:c.G1711C:p.G571R,ELN:NM_000501:exon25:c.G1741C:p.G581R,ELN:NM_001081754:exon25:c.G1756C:…	7q11.23	0.0712	0.0179	0.0444	0.0001	0.0505	0.097	0.0664	0.065	0.0692	0.0173	0.0435	0	0.0505	0.0968	0.0607	0.0652	rs17855988	0	D	1	D	1	D	.	.	0.015	P	.	.	1.3	T	-3.42	D	0.487	3.585	23.2
chr20_61907982_61907982_C_T	Known	ITOC1	chr20	61907982	61907982	C	T	exonic	ARFGAP1	.	nonsynonymous SNV	ARFGAP1:NM_001281484:exon4:c.C83T:p.P28L	20q13.33	0.0648	0.0105	0.0317	0.0109	0.1304	0.0769	0.0983	0.0748	0.0648	0.0105	0.0316	0.011	0.1304	0.0773	0.1034	0.0748	rs11542296	0	D	1	D	0.996	D	.	.	1	D	.	.	-0.27	T	-2.56	D	.	2.705	20.8
chr15_69325606_69325606_A_C	Known	ITOC1	chr15	69325606	69325606	A	C	exonic	NOX5	.	nonsynonymous SNV	NOX5:NM_001184779:exon5:c.A760C:p.S254R,NOX5:NM_001184780:exon5:c.A739C:p.S247R,NOX5:NM_024505:exon5:c.A844C:p.S282R	15q23	0.0167	0.0176	0.0059	0.0281	0.0278	0.013	0.0173	0.0289	0.017	0.0171	0.0057	0.0278	0.0278	0.0129	0.0219	0.0289	rs150003957	0.064	T	0.912	P	0.472	P	0	U	0.819	N	2.43	M	-2.83	D	-2.18	N	0.368	4.228	23.9
chr4_121958561_121958561_G_A	Known	ITOC1	chr4	121958561	121958561	G	A	exonic	NDNF	.	nonsynonymous SNV	NDNF:NM_024574:exon4:c.C565T:p.R189C	4q27	9.111e-05	0.0007	8.648e-05	0	0	2.998e-05	0	6.061e-05	7.579e-05	0.0007	0	0	0	1.841e-05	0	6.099e-05	rs201235432	0.001	D	0.004	B	0.002	B	0	D	1	D	1.61	L	0.57	T	-3.99	D	0.477	6.334	29.3
chr22_44324767_44324767_G_A	Known	ITOC1	chr22	44324767	44324767	G	A	exonic	PNPLA3	.	nonsynonymous SNV	PNPLA3:NM_025225:exon3:c.G484A:p.V162M	22q13.31	0.0029	9.614e-05	0.0006	0	0.0091	0.0034	0.0033	0.0034	0.0028	0.0001	0.0006	0	0.0091	0.0031	0.0043	0.0034	rs141106484	0.061	T	1	D	0.971	D	0.089	N	1	D	2.265	M	0.3	T	-2.23	N	0.153	5.653	26.7
chr13_25671168_25671168_C_T	Known	ITOC1	chr13	25671168	25671168	C	T	exonic	PABPC3	.	nonsynonymous SNV	PABPC3:NM_030979:exon1:c.C832T:p.R278C	13q12.13	0.0001	0.0005	0	0.0003	0	0.0001	0	0.0001	1.883e-05	0	0	0	0	0	0	0.0001	rs78552667	0.005	D	0.358	B	0.082	B	0	U	1	D	3.46	M	3.29	T	-6.4	D	0.311	3.804	23.4
chr17_37360846_37360846_C_T	Known	ITOC1	chr17	37360846	37360846	C	T	exonic	RPL19	.	nonsynonymous SNV	RPL19:NM_000981:exon6:c.C536T:p.A179V,RPL19:NM_001330200:exon6:c.C530T:p.A177V	17q12	0.0216	0.0329	0.0026	0.0017	0.0089	0.0158	0.0206	0.0687	0.0241	0.0375	0.0026	0.001	0.0089	0.0185	0.027	0.0692	rs113832291	0.049	D	0.094	B	0.099	B	0	D	1	D	1.935	M	.	.	-2.22	N	0.63	4.344	24.1
chr4_190876269_190876269_T_C	Known	ITOC1	chr4	190876269	190876269	T	C	exonic	FRG1	.	nonsynonymous SNV	FRG1:NM_004477:exon5:c.T395C:p.I132T	4q35.2	0.0164	0.0219	0.0113	0.0167	0.0113	0.0171	0.0168	0.0152	0.0163	0.0214	0.0115	0.0167	0.0113	0.0173	0.0176	0.0151	rs149113074	0.029	D	0.16	B	0.279	B	0	N	1	D	2.76	M	1.91	T	-3.87	D	0.855	5.592	26.5
chr17_37360889_37360889_G_T	Known	ITOC1	chr17	37360889	37360889	G	T	exonic	RPL19	.	nonsynonymous SNV	RPL19:NM_000981:exon6:c.G579T:p.E193D,RPL19:NM_001330200:exon6:c.G573T:p.E191D	17q12	0.0042	0.0129	0.0002	0.0001	0	0.0042	0.0056	0.0053	0.0047	0.015	0.0002	0.0001	0	0.0052	0.0073	0.0054	rs753150645	0.078	T	0.335	B	0.862	P	0	D	1	D	2.32	M	.	.	-1.34	N	0.48	5.871	27.4
chr9_69423668_69423668_A_C	Known	ITOC1	chr9	69423668	69423668	A	C	exonic	ANKRD20A4	.	nonsynonymous SNV	ANKRD20A4:NM_001098805:exon15:c.A1964C:p.D655A	9q21.11	0.0002	0	0	0	0	0.0003	0	0	0	0	0	0	0	0	.	0	rs199885239	0.09	T	0.997	D	0.819	P	.	.	1	N	1.99	M	2.24	T	-5.29	D	0.273	1.239	11.95
chr9_33796673_33796673_G_A	Known	ITOC1	chr9	33796673	33796673	G	A	exonic	PRSS3	.	nonsynonymous SNV	PRSS3:NM_001197098:exon2:c.G52A:p.V18I,PRSS3:NM_002771:exon2:c.G73A:p.V25I,PRSS3:NM_007343:exon2:c.G244A:p.V82I,PRSS3:NM_001197097:exon3:c.G115A:p.V39I	9p13.3	0.0199	0.0047	0.0042	0.0075	0.0009	0.0133	0.0314	0.0839	0.018	0.0034	0.0035	0.0036	0.0009	0.0084	0.025	0.0844	rs76740888	0.263	T	0.284	B	0.319	B	0	D	0.956	D	1.285	L	-2.54	D	-0.48	N	0.283	-1.121	0.009
chr6_32489754_32489754_T_C	Known	ITOC1	chr6	32489754	32489754	T	C	exonic	HLA-DRB5	.	nonsynonymous SNV	HLA-DRB5:NM_002125:exon2:c.A298G:p.R100G	6p21.32	0.0401	0.0651	0.0235	0.0243	0.0181	0.0466	0.0355	0.0278	0.0399	0.0654	0.0233	0.0256	0.0181	0.0476	0.0429	0.0278	rs41551116	0.017	D	0.487	P	0.836	P	0	N	1	N	3.745	H	7.99	T	-3.09	D	0.377	-1.245	0.005
chr2_107049425_107049425_A_C	Known	ITOC1	chr2	107049425	107049425	A	C	exonic	RGPD3	.	nonsynonymous SNV	RGPD3:NM_001144013:exon17:c.T2435G:p.L812R	2q12.2	0.017	0.0147	0.0281	0.0109	0.0013	0.0181	0.0203	0.0183	0.0115	0.0091	0.027	0.0041	0.0013	0.01	0.014	0.0181	rs756675537	0.137	T	0.994	D	0.99	D	.	.	0.788	N	2.045	M	1.79	T	-3.79	D	0.727	3.815	23.4
chr8_52733164_52733164_G_C	Known	ITOC1	chr8	52733164	52733164	G	C	exonic	PCMTD1	.	nonsynonymous SNV	PCMTD1:NM_001286782:exon4:c.C593G:p.P198R,PCMTD1:NM_001286783:exon6:c.C293G:p.P98R,PCMTD1:NM_052937:exon6:c.C821G:p.P274R	8q11.23	0.0179	0.0103	0.0141	0.0033	0.0243	0.0231	0.0174	0.0102	0.0174	0.0102	0.0143	0.0029	0.0243	0.023	0.0167	0.0103	rs149898988	1	T	1	D	0.984	D	0	D	1	D	1.75	L	0.82	T	-2.47	N	0.652	2.737	21
chr21_45971082_45971082_G_A	Known	ITOC1	chr21	45971082	45971082	G	A	exonic	KRTAP10-2	.	nonsynonymous SNV	KRTAP10-2:NM_198693:exon1:c.C260T:p.P87L	21q22.3	0.0063	0.0373	0.003	0.0004	0.002	0.0037	0.0069	0.007	0.0062	0.0373	0.0028	0.0004	0.002	0.0036	0.0074	0.0069	rs782662252	0.048	D	0.496	P	0.028	B	.	.	1	D	2.7	M	4.79	T	-8.16	D	0.191	3.325	22.9
chr13_25671795_25671795_C_T	Known	ITOC1	chr13	25671795	25671795	C	T	exonic	PABPC3	.	nonsynonymous SNV	PABPC3:NM_030979:exon1:c.C1459T:p.R487C	13q12.13	0.0013	0.0025	0.0008	0.0009	0.0009	0.0014	0	0.0011	0.0013	0.0028	0.0008	0.0009	0.0009	0.0014	0	0.0011	rs113416318	0.009	D	0.984	D	0.489	P	0.006	U	1	D	1.845	L	1.5	T	-2.38	N	0.305	5.255	25.7
chr9_93606395_93606395_G_A	Known	ITOC1	chr9	93606395	93606395	G	A	exonic	SYK	.	nonsynonymous SNV	SYK:NM_001135052:exon2:c.G215A:p.G72D,SYK:NM_001174167:exon2:c.G215A:p.G72D,SYK:NM_001174168:exon2:c.G215A:p.G72D,SYK:NM_003177:exon2:c.G215A:p.G72D	9q22.2	8.383e-06	0	0	0	0	0	0	6.277e-05	9.57e-06	0	0	0	0	0	0	6.317e-05	rs200175081	0.165	T	0.483	P	0.239	B	0	D	1	D	1.17	L	1.43	T	-3.07	D	0.676	3.709	23.3
chr1_12907518_12907518_T_A	Known	ITOC1	chr1	12907518	12907518	T	A	exonic	HNRNPCL1;HNRNPCL3;HNRNPCL4	.	nonsynonymous SNV	HNRNPCL3:NM_001146181:exon1:c.A625T:p.S209C,HNRNPCL4:NM_001302551:exon1:c.A625T:p.S209C,HNRNPCL1:NM_001013631:exon2:c.A625T:p.S209C	1p36.21	0.0011	0.0009	0.0024	0.0007	0.0003	0.0009	0.0022	0.0015	0.0008	0.0008	0.0023	0.0005	0.0003	0.0004	0.0015	0.0015	rs201750607	0.037	D	0.999	D	0.994	D	0.359	U	0.969	D	2.125	M	2.82	T	-1.27	N	0.296	3.387	23
chr8_52733227_52733227_C_T	Known	ITOC1	chr8	52733227	52733227	C	T	exonic	PCMTD1	.	nonsynonymous SNV	PCMTD1:NM_001286782:exon4:c.G530A:p.R177H,PCMTD1:NM_001286783:exon6:c.G230A:p.R77H,PCMTD1:NM_052937:exon6:c.G758A:p.R253H	8q11.23	0.0015	0.0029	0.001	0.0009	0.0019	0.0014	0.0011	0.0015	0.0013	0.0017	0.0009	0.001	0.0019	0.0012	0	0.0015	rs767756923	0.6	T	1	D	0.942	D	0	D	1	D	1.32	L	1.52	T	-0.37	N	0.499	3.484	23.1
chr22_42523636_42523636_C_A	Known	ITOC1	chr22	42523636	42523636	C	A	exonic	CYP2D6	.	nonsynonymous SNV	CYP2D6:NM_001025161:exon6:c.G833T:p.R278L,CYP2D6:NM_000106:exon7:c.G986T:p.R329L	22q13.2	0.0756	0.0546	0.0418	0.0961	0.0538	0.087	0.0595	0.0672	0.0696	0.0502	0.0399	0.087	0.0538	0.0798	0.0396	0.0673	rs3915951	0.018	D	0.013	B	0.072	B	.	.	0.989	D	2.075	M	4.99	T	-4.19	D	0.514	3.776	23.4
chr1_152327656_152327656_G_A	Known	ITOC1	chr1	152327656	152327656	G	A	exonic	FLG2	.	nonsynonymous SNV	FLG2:NM_001014342:exon3:c.C2606T:p.S869F	1q21.3	3.471e-05	0	9.814e-05	0	0	3.074e-05	0	6.602e-05	2.984e-05	0	0.0001	0	0	1.888e-05	0	6.643e-05	rs34309186	0.042	D	0.999	D	0.921	D	.	.	1	N	1.905	M	2.76	T	-3.97	D	0.207	2.311	18.24
chr8_101727792_101727792_C_T	Known	ITOC1	chr8	101727792	101727792	C	T	exonic	PABPC1	.	nonsynonymous SNV	PABPC1:NM_002568:exon4:c.G541A:p.A181T	8q22.3	0.0025	0.0035	0.0022	0.0022	0.0029	0.0026	0.0045	0.0017	0.0021	0.0029	0.0023	0.0013	0.0029	0.0021	0.0029	0.0017	rs201575415	0.089	T	0.935	P	0.658	P	0	D	1	D	1.875	L	2.54	T	-1.57	N	0.556	3.764	23.4
chr2_46707808_46707808_C_G	Known	ITOC1	chr2	46707808	46707808	C	G	exonic	TMEM247	.	nonsynonymous SNV	TMEM247:NM_001145051:exon2:c.C382G:p.Q128E	2p21	5.793e-05	0	0	0	0	0.0002	0	0	6.894e-05	0	0	0	0	0.0002	0	0	rs74318890	0.045	D	0.974	D	0.969	D	0.001	N	.	.	1.04	L	.	.	-2.62	D	0.768	4.998	25.1
chr18_9122611_9122611_T_C	Known	ITOC1	chr18	9122611	9122611	T	C	exonic	NDUFV2	.	nonsynonymous SNV	NDUFV2:NM_021074:exon5:c.T401C:p.V134A	18p11.22	0.0764	0.096	0.0663	0.2293	0.0368	0.0645	0.0592	0.0608	0.0793	0.1013	0.0665	0.241	0.0368	0.0676	0.0582	0.0602	rs72935225	0.113	T	0.17	B	0.158	B	0	D	1	D	3.28	M	0.41	T	-3.57	D	0.744	4.52	24.3
chr17_45234432_45234432_G_T	Known	ITOC1	chr17	45234432	45234432	G	T	exonic	CDC27	.	nonsynonymous SNV	CDC27:NM_001293091:exon6:c.C506A:p.S169Y,CDC27:NM_001114091:exon7:c.C689A:p.S230Y,CDC27:NM_001256:exon7:c.C689A:p.S230Y,CDC27:NM_001293089:exon7:c.C689A:p.S230Y	17q21.32	0.0118	0.0109	0.0086	0.011	0.0075	0.0118	0.0141	0.0165	0.0108	0.0094	0.0081	0.01	0.0075	0.0104	0.0092	0.0165	rs201187810	0.023	D	0.855	P	0.359	B	0	D	1	D	0.55	N	-0.31	T	-2.02	N	0.766	5.104	25.3
chr12_11286702_11286702_G_C	Known	ITOC1	chr12	11286702	11286702	G	C	exonic	TAS2R30	.	nonsynonymous SNV	TAS2R30:NM_001097643:exon1:c.C142G:p.L48V	12p13.2	4.972e-05	0	0.0002	0.0002	0	3e-05	0	0	4.74e-05	0	0.0002	0.0003	0	1.842e-05	0	0	rs113026132	0.043	D	0.848	P	0.764	P	.	.	1	N	3.125	M	4.84	T	-2.38	N	0.337	0.632	8.373
chr10_126678221_126678221_C_A	Known	ITOC1	chr10	126678221	126678221	C	A	exonic	CTBP2	.	nonsynonymous SNV	CTBP2:NM_022802:exon9:c.G2824T:p.A942S,CTBP2:NM_001321013:exon10:c.G1204T:p.A402S,CTBP2:NM_001083914:exon11:c.G1204T:p.A402S,CTBP2:NM_001290214:exon11:c.G1204T:p.A402S,CTBP2:NM_001290215:exon11:c.G1204T:p.A402S,CTBP2:NM_001321012:exon11:c.G1204T:p.A402S,CTBP2:NM_001321014:exon11:c.G1204T:p.A402S,CTBP2:NM_001329:exon11:c.G1204T:p.A402S	10q26.13	0.0036	0.0114	0.0024	0.002	0.0037	0.0032	0.0024	0.001	0.0036	0.0124	0.0022	0.0018	0.0037	0.0034	0	0.001	rs77752853	0.045	D	0.599	P	0.219	B	0.001	N	0.999	D	0	N	-1.71	D	-0.96	N	0.602	4.581	24.4
chr9_100777705_100777705_G_A	Known	ITOC1	chr9	100777705	100777705	G	A	exonic	ANP32B	.	nonsynonymous SNV	ANP32B:NM_006401:exon7:c.G748A:p.D250N	9q22.33	.	.	.	.	.	.	.	.	.	.	.	.	.	.	.	.	rs76167314	0	D	0.993	D	0.971	D	0.001	N	0.992	D	0.345	N	1.21	T	-2.09	N	0.123	4.855	24.9
chr5_80382758_80382758_C_T	Known	ITOC1	chr5	80382758	80382758	C	T	exonic	RASGRF2	.	nonsynonymous SNV	RASGRF2:NM_006909:exon9:c.C1376T:p.T459M	5q14.1	.	.	.	.	.	.	.	.	.	.	.	.	.	.	.	.	.	0.06	T	0.908	P	0.327	B	0	D	1	D	2.25	M	1.5	T	-1.13	N	0.732	6.008	27.9
chr19_23544873_23544873_A_T	Known	ITOC1	chr19	23544873	23544873	A	T	exonic	ZNF91	.	nonsynonymous SNV	ZNF91:NM_001300951:exon3:c.T812A:p.F271Y,ZNF91:NM_003430:exon4:c.T908A:p.F303Y	19p12	.	.	.	.	.	.	.	.	.	.	.	.	.	.	.	.	.	0.05	D	0.998	D	0.96	D	.	.	1	N	1.62	L	1.02	T	-2.54	D	0.208	1.158	11.52
chr8_118834829_118834829_T_C	Novel	ITOC1	chr8	118834829	118834829	T	C	exonic	EXT1	.	nonsynonymous SNV	EXT1:NM_000127:exon5:c.A1292G:p.Q431R	8q24.11	.	.	.	.	.	.	.	.	.	.	.	.	.	.	.	.	.	0.841	T	0.002	B	0.002	B	0	D	1	D	0.29	N	-3.64	D	0.9	N	0.948	1.192	11.71
chr14_50262634_50262634_C_T	Novel	ITOC1	chr14	50262634	50262634	C	T	exonic	NEMF	.	nonsynonymous SNV	NEMF:NM_001301732:exon25:c.G2431A:p.D811N,NEMF:NM_004713:exon26:c.G2494A:p.D832N	14q21.3	.	.	.	.	.	.	.	.	.	.	.	.	.	.	.	.	.	0.34	T	0.933	P	0.666	P	0	D	1	D	1.43	L	0.92	T	-0.76	N	0.082	3.474	23
chr18_61228376_61228376_A_C	Novel	ITOC1	chr18	61228376	61228376	A	C	exonic	SERPINB12	.	nonsynonymous SNV	SERPINB12:NM_001307928:exon4:c.A503C:p.Q168P,SERPINB12:NM_080474:exon4:c.A443C:p.Q148P	18q21.33	.	.	.	.	.	.	.	.	.	.	.	.	.	.	.	.	.	0.126	T	0.773	P	0.478	P	0.292	N	1	N	2.66	M	-1.91	D	-2.24	N	0.381	-0.85	0.033
chr12_5915219_5915219_T_C	Novel	ITOC1	chr12	5915219	5915219	T	C	exonic	ANO2	.	nonsynonymous SNV	ANO2:NM_001278596:exon9:c.A992G:p.K331R,ANO2:NM_001278597:exon9:c.A980G:p.K327R	12p13.31	.	.	.	.	.	.	.	.	.	.	.	.	.	.	.	.	.	0.269	T	0.982	D	0.767	P	0	D	0.823	D	1.295	L	-0.19	T	-1.28	N	0.591	3.221	22.7
chr1_100624890_100624890_A_C	Novel	ITOC1	chr1	100624890	100624890	A	C	exonic	LRRC39	.	nonsynonymous SNV	LRRC39:NM_001256387:exon4:c.T301G:p.F101V,LRRC39:NM_001256385:exon5:c.T301G:p.F101V,LRRC39:NM_001256386:exon5:c.T301G:p.F101V,LRRC39:NM_144620:exon5:c.T301G:p.F101V	1p21.2	.	.	.	.	.	.	.	.	.	.	.	.	.	.	.	.	.	0.013	D	0.873	P	0.385	B	0	D	1	D	0.565	N	0.48	T	-2.32	N	0.704	6.1	28.2
chr17_76794608_76794608_C_G	Novel	ITOC1	chr17	76794608	76794608	C	G	exonic	USP36	.	nonsynonymous SNV	USP36:NM_001321291:exon20:c.G3266C:p.R1089T	17q25.3	.	.	.	.	.	.	.	.	.	.	.	.	.	.	.	.	.	0.004	D	0.873	P	0.544	P	0.075	N	0.978	N	2.075	M	3.18	T	-3.3	D	0.381	4.569	24.4
chr14_58831403_58831403_G_C	Novel	ITOC1	chr14	58831403	58831403	G	C	exonic	ARID4A	.	nonsynonymous SNV	ARID4A:NM_002892:exon20:c.G2596C:p.E866Q,ARID4A:NM_023000:exon20:c.G2596C:p.E866Q,ARID4A:NM_023001:exon20:c.G2596C:p.E866Q	14q23.1	.	.	.	.	.	.	.	.	.	.	.	.	.	.	.	.	.	0.012	D	0.986	D	0.844	P	0.035	N	0.997	D	1.78	L	2.1	T	-0.78	N	0.148	4.926	25
chr15_43891448_43891448_C_A	Novel	ITOC1	chr15	43891448	43891448	C	A	exonic	CKMT1B	.	nonsynonymous SNV	CKMT1B:NM_020990:exon10:c.C1231A:p.P411T	15q15.3	.	.	.	.	.	.	.	.	.	.	.	.	.	.	.	.	.	0.001	D	0.179	B	0.05	B	0	D	1	D	2.715	M	1.96	T	-1.94	N	0.576	4.15	23.8
chr15_75688813_75688813_G_T	Novel	ITOC1	chr15	75688813	75688813	G	T	exonic	SIN3A	.	nonsynonymous SNV	SIN3A:NM_001145357:exon13:c.C1879A:p.L627M,SIN3A:NM_001145358:exon13:c.C1879A:p.L627M,SIN3A:NM_015477:exon13:c.C1879A:p.L627M	15q24.2	.	.	.	.	.	.	.	.	.	.	.	.	.	.	.	.	.	0.06	T	0.995	D	0.934	D	0	D	1	D	1.725	L	0.83	T	-1.21	N	0.678	4.671	24.5
chr12_111856217_111856217_C_T	Novel	ITOC1	chr12	111856217	111856217	C	T	exonic	SH2B3	.	nonsynonymous SNV	SH2B3:NM_005475:exon2:c.C268T:p.R90W	12q24.12	.	.	.	.	.	.	.	.	.	.	.	.	.	.	.	.	.	0.002	D	0.999	D	0.93	D	0.014	U	0.829	D	0.695	N	1.24	T	-2.74	D	0.446	6.247	28.9
chr5_137753193_137753193_T_G	Novel	ITOC1	chr5	137753193	137753193	T	G	exonic	KDM3B	.	nonsynonymous SNV	KDM3B:NM_016604:exon13:c.T3329G:p.M1110R	5q31.2	.	.	.	.	.	.	.	.	.	.	.	.	.	.	.	.	.	0.182	T	0.978	D	0.792	P	0	D	1	D	1.43	L	0.16	T	-1.98	N	0.955	4.249	23.9
chr18_47364067_47364067_C_T	Novel	ITOC1	chr18	47364067	47364067	C	T	exonic	MYO5B	.	nonsynonymous SNV	MYO5B:NM_001080467:exon37:c.G4958A:p.C1653Y	18q21.1	.	.	.	.	.	.	.	.	.	.	.	.	.	.	.	.	.	0.005	D	0.661	P	0.248	B	0	D	0.961	D	0	N	1.59	T	-1.99	N	0.335	3.718	23.3
chr10_27328993_27328993_T_C	Novel	ITOC1	chr10	27328993	27328993	T	C	exonic	ANKRD26	.	nonsynonymous SNV	ANKRD26:NM_001256053:exon21:c.A2273G:p.K758R,ANKRD26:NM_014915:exon21:c.A2276G:p.K759R	10p12.1	.	.	.	.	.	.	.	.	.	.	.	.	.	.	.	.	.	0.047	D	0.995	D	0.919	D	0.005	N	1	N	2.16	M	2.28	T	-2.16	N	0.18	0.774	9.303
chr6_11104279_11104279_A_C	Novel	ITOC1	chr6	11104279	11104279	A	C	exonic	ERVFRD-1	.	nonsynonymous SNV	ERVFRD-1:NM_207582:exon2:c.T1265G:p.M422R	6p24.2	.	.	.	.	.	.	.	.	.	.	.	.	.	.	.	.	.	0	D	0.96	D	0.801	P	0.763	U	1	D	1.04	L	2.27	T	-3.74	D	0.771	2.952	22.1
chr7_143881260_143881260_A_G	Novel	ITOC1	chr7	143881260	143881260	A	G	exonic	CTAGE4	.	nonsynonymous SNV	CTAGE4:NM_198495:exon1:c.A664G:p.S222G	7q35	.	.	.	.	.	.	.	.	.	.	.	.	.	.	.	.	.	0.005	D	0.996	D	0.926	D	.	.	1	N	3.055	M	1.01	T	-3.38	D	0.082	0.59	8.084
chr5_140907258_140907258_G_A	Novel	ITOC1	chr5	140907258	140907258	G	A	exonic	DIAPH1	.	nonsynonymous SNV	DIAPH1:NM_001079812:exon23:c.C3128T:p.A1043V,DIAPH1:NM_001314007:exon24:c.C3155T:p.A1052V,DIAPH1:NM_005219:exon24:c.C3155T:p.A1052V	5q31.3	.	.	.	.	.	.	.	.	.	.	.	.	.	.	.	.	.	1	T	1	D	0.997	D	0	D	1	D	1.385	L	2.38	T	-1.94	N	0.732	3.744	23.3
chr7_37896943_37896943_G_C	Novel	ITOC1	chr7	37896943	37896943	G	C	exonic	NME8	.	nonsynonymous SNV	NME8:NM_016616:exon6:c.G266C:p.S89T	7p14.1	.	.	.	.	.	.	.	.	.	.	.	.	.	.	.	.	.	0.679	T	0.974	D	0.911	D	0.005	N	1	D	1.975	M	2.01	T	-1.1	N	0.403	3.599	23.2
chr8_103354891_103354891_C_G	Novel	ITOC1	chr8	103354891	103354891	C	G	exonic	UBR5	.	nonsynonymous SNV	UBR5:NM_001282873:exon9:c.G908C:p.R303T,UBR5:NM_015902:exon9:c.G908C:p.R303T	8q22.3	.	.	.	.	.	.	.	.	.	.	.	.	.	.	.	.	.	0.203	T	0.967	D	0.879	P	0	D	1	D	1.525	L	0.87	T	-2.05	N	0.809	4.138	23.8
chr17_45234726_45234726_G_T	Novel	ITOC1	chr17	45234726	45234726	G	T	exonic	CDC27	.	nonsynonymous SNV	CDC27:NM_001293091:exon5:c.C317A:p.T106K,CDC27:NM_001114091:exon6:c.C500A:p.T167K,CDC27:NM_001256:exon6:c.C500A:p.T167K,CDC27:NM_001293089:exon6:c.C500A:p.T167K	17q21.32	.	.	.	.	.	.	.	.	.	.	.	.	.	.	.	.	.	0.008	D	0.518	P	0.168	B	0	D	0.999	D	0	N	-0.27	T	-2.03	N	0.818	2.389	18.75
chr1_235967923_235967923_G_A	Known	ITOC1	chr1	235967923	235967923	G	A	exonic	LYST	.	nonsynonymous SNV	LYST:NM_000081:exon7:c.C3436T:p.L1146F,LYST:NM_001301365:exon7:c.C3436T:p.L1146F	1q42.3	0.0003	0	8.684e-05	0	0	1.501e-05	0	0.0023	0.0004	0	8.964e-05	0	0	1.842e-05	0	0.0023	rs560104191	0.071	T	0.644	P	0.31	B	0	D	1	D	1.21	L	-0.59	T	-2.44	N	0.541	4.989	25.1
chr6_76380360_76380360_C_T	Known	ITOC1	chr6	76380360	76380360	C	T	exonic	SENP6	.	nonsynonymous SNV	SENP6:NM_001100409:exon10:c.C1295T:p.S432F,SENP6:NM_001304792:exon10:c.C1295T:p.S432F,SENP6:NM_015571:exon11:c.C1316T:p.S439F	6q14.1	0.0006	0	0	0	0	3.018e-05	0	0.004	0.0006	0	0	0	0	3.706e-05	0	0.004	rs550031341	0.009	D	0.895	P	0.652	P	0.556	N	0.995	N	1.39	L	2.64	T	-1.42	N	0.338	4.992	25.1
chr19_1037670_1037670_A_G	Known	ITOC1	chr19	1037670	1037670	A	G	exonic	CNN2	.	nonsynonymous SNV	CNN2:NM_201277:exon6:c.A584G:p.K195R,CNN2:NM_001303499:exon7:c.A668G:p.K223R,CNN2:NM_001303501:exon7:c.A764G:p.K255R,CNN2:NM_004368:exon7:c.A701G:p.K234R	19p13.3	0.0004	0.0024	8.706e-05	0	0	0.0004	0	0	0.0004	0.0026	8.951e-05	0	0	0.0004	0	0	rs199840457	0.087	T	1	D	0.987	D	0	U	0.998	D	1.87	L	1.39	T	-1.48	N	0.64	4.434	24.2
chr11_59863104_59863104_A_G	Known	ITOC1	chr11	59863104	59863104	A	G	exonic	MS4A2	.	nonsynonymous SNV	MS4A2:NM_001256916:exon6:c.A575G:p.E192G,MS4A2:NM_000139:exon7:c.A710G:p.E237G	11q12.1	0.0485	0.1784	0.0217	0.1716	0.0014	0.0226	0.0352	0.0449	0.0491	0.1787	0.0214	0.1746	0.0014	0.0225	0.0317	0.0447	rs569108	0.002	D	0.954	P	0.726	P	0.17	N	1	P	1.04	L	1.88	T	-3.83	D	0.237	4.106	23.7
chr17_55182878_55182878_C_T	Known	ITOC1	chr17	55182878	55182878	C	T	exonic	AKAP1	.	nonsynonymous SNV	AKAP1:NM_003488:exon2:c.C53T:p.A18V,AKAP1:NM_001242902:exon3:c.C53T:p.A18V,AKAP1:NM_001242903:exon3:c.C53T:p.A18V	17q22	0.0885	0.0716	0.0383	0.0058	0.1208	0.1124	0.0774	0.0689	0.0873	0.0712	0.0376	0.006	0.1208	0.1137	0.085	0.0686	rs17761023	0	D	0.545	P	0.068	B	0	D	0.003	P	1.31	L	2.21	T	-2.21	N	0.406	3.921	23.5
chr2_17897488_17897488_T_C	Known	ITOC1	chr2	17897488	17897488	T	C	exonic	SMC6	.	nonsynonymous SNV	SMC6:NM_024624:exon14:c.A1390G:p.R464G,SMC6:NM_001142286:exon15:c.A1390G:p.R464G	2p24.2	0.1908	0.0804	0.1141	0.0154	0.2499	0.2652	0.1773	0.0825	0.1845	0.0786	0.1117	0.0159	0.2499	0.2644	0.1686	0.0827	rs35195207	0.035	D	0.246	B	0.16	B	0	D	1	P	1.385	L	1.56	T	-4.68	D	0.145	3.141	22.6
chr12_49433883_49433883_G_A	Known	ITOC1	chr12	49433883	49433883	G	A	exonic	KMT2D	.	nonsynonymous SNV	KMT2D:NM_003482:exon31:c.C7670T:p.P2557L	12q13.12	0.0085	0.0179	0.0062	0.0002	0.0003	0.0072	0.0151	0.0167	0.0086	0.0176	0.006	0.0003	0.0003	0.0075	0.0105	0.0167	rs189888707	0.002	D	0.002	B	0.002	B	0.002	N	0.953	D	0.55	N	-1.35	T	-3.09	D	0.125	3.814	23.4
chr8_59508134_59508134_T_C	Known	ITOC1	chr8	59508134	59508134	T	C	exonic	NSMAF	.	nonsynonymous SNV	NSMAF:NM_001144772:exon22:c.A1970G:p.Y657C,NSMAF:NM_003580:exon22:c.A1877G:p.Y626C	8q12.1	0.0321	0.0541	0.0572	0.1904	0.0048	0.0039	0.0364	0.0424	0.0342	0.0541	0.0581	0.1932	0.0048	0.004	0.039	0.0424	rs2228505	0.023	D	0.99	D	0.688	P	0.123	N	1	P	0.69	N	1.55	T	-3.35	D	0.077	1.801	14.99
chr6_32610437_32610437_G_A	Known	ITOC1	chr6	32610437	32610437	G	A	exonic	HLA-DQA1	.	nonsynonymous SNV	HLA-DQA1:NM_002122:exon4:c.G664A:p.A222T	6p21.32	0.0354	0.0078	0.0171	0.0649	0.0109	0.029	0.0445	0.0829	0.0362	0.0078	0.0168	0.0649	0.0109	0.0289	0.0496	0.0831	rs35087390	0.031	D	0.022	B	0.072	B	0.184	N	0.684	P	2.61	M	4.44	T	-2.54	D	0.509	1.716	14.5
chr21_47641794_47641794_C_T	Known	ITOC1	chr21	47641794	47641794	C	T	exonic	LSS	.	nonsynonymous SNV	LSS:NM_001145437:exon4:c.G284A:p.R95Q,LSS:NM_001001438:exon5:c.G524A:p.R175Q,LSS:NM_001145436:exon5:c.G491A:p.R164Q,LSS:NM_002340:exon5:c.G524A:p.R175Q	21q22.3	0.1364	0.1314	0.1207	0.0957	0.0862	0.1601	0.1233	0.0972	0.134	0.1326	0.1203	0.0948	0.0862	0.1599	0.1196	0.097	rs2839158	0.057	T	0.741	P	0.092	B	0	D	0	P	2.18	M	1.1	T	-1.84	N	0.75	4.812	24.8
chr8_142367246_142367246_G_A	Known	ITOC1	chr8	142367246	142367246	G	A	exonic	GPR20	.	nonsynonymous SNV	GPR20:NM_005293:exon2:c.C778T:p.R260C	8q24.3	0.0596	0.268	0.0292	0.0002	0.0568	0.0469	0.0487	0.0272	0.0592	0.2685	0.0293	0	0.0568	0.0475	0.0456	0.0271	rs36092215	0.007	D	1	D	0.95	D	.	.	0.02	P	0.97	L	-0.63	T	-2.01	N	0.144	3.085	22.5
chr3_113003273_113003273_G_T	Known	ITOC1	chr3	113003273	113003273	G	T	exonic	BOC	.	nonsynonymous SNV	BOC:NM_001301861:exon17:c.G2748T:p.Q916H,BOC:NM_033254:exon17:c.G2745T:p.Q915H	3q13.2	0.038	0.0651	0.0117	0.0509	0.0262	0.042	0.022	0.0222	0.0371	0.0653	0.0115	0.0513	0.0262	0.0416	0.0245	0.0222	rs3814405	0.032	D	0.771	P	0.532	P	0.709	N	0.999	P	1.5	L	0.29	T	-1.17	N	0.206	0.998	10.65
chr15_34649631_34649631_G_A	Known	ITOC1	chr15	34649631	34649631	G	A	exonic	NUTM1	.	nonsynonymous SNV	NUTM1:NM_001284293:exon7:c.G3392A:p.R1131H,NUTM1:NM_001284292:exon8:c.G3422A:p.R1141H,NUTM1:NM_175741:exon8:c.G3338A:p.R1113H	15q14	0.1043	0.02	0.2782	0.3048	0.0422	0.0706	0.1128	0.0908	0.107	0.0188	0.2805	0.3033	0.0422	0.0701	0.0971	0.0911	rs2279685	0.087	T	1	D	0.908	P	0.148	N	0.992	P	2.14	M	0.85	T	-1.13	N	0.281	3.652	23.2
chr12_670595_670595_G_A	Known	ITOC1	chr12	670595	670595	G	A	exonic	B4GALNT3	.	nonsynonymous SNV	B4GALNT3:NM_173593:exon20:c.G2975A:p.R992H	12p13.33	0.0532	0.0116	0.0243	0.0005	0.0702	0.0708	0.0628	0.0493	0.0517	0.0111	0.024	0.0004	0.0702	0.07	0.0589	0.0492	rs36078145	0.075	T	0.125	B	0.117	B	0.001	N	1	D	2.19	M	3.43	T	-2.64	D	0.21	3.282	22.8
chr1_152129115_152129115_T_C	Known	ITOC1	chr1	152129115	152129115	T	C	exonic	RPTN	.	nonsynonymous SNV	RPTN:NM_001122965:exon3:c.A460G:p.R154G	1q21.3	2.491e-05	0.0003	0	0	0	0	0	0	2.858e-05	0.0003	0	0	0	0	0	0	rs113327860	0.013	D	0.745	P	0.276	B	0.973	U	1	N	2.39	M	2.51	T	-2.92	D	0.128	1.748	14.68
chr1_1430985_1430985_C_T	Known	ITOC1	chr1	1430985	1430985	C	T	exonic	ATAD3B	.	nonsynonymous SNV	ATAD3B:NM_001317238:exon14:c.C1597T:p.R533C,ATAD3B:NM_031921:exon16:c.C1735T:p.R579C	1p36.33	0.076	0.0344	0.1495	0.1308	0.1019	0.0565	0.0824	0.0893	0.0777	0.0322	0.1511	0.1294	0.1019	0.0563	0.0843	0.0891	rs139902189	0.016	D	0.99	D	0.556	P	0.732	U	1	P	1.1	L	-3.31	D	-2.09	N	0.136	4.753	24.7
chr7_2577816_2577816_G_A	Known	ITOC1	chr7	2577816	2577816	G	A	exonic	BRAT1	.	nonsynonymous SNV	BRAT1:NM_001350627:exon13:c.C1828T:p.R610W,BRAT1:NM_001350626:exon14:c.C2533T:p.R845W,BRAT1:NM_152743:exon14:c.C2353T:p.R785W	7p22.3	0.0029	0.0005	0.0004	0	0.0019	0.0047	0.0085	0.0005	0.0028	0.0005	0.0004	0	0.0019	0.0048	0.0107	0.0005	rs61729932	0.01	D	0.999	D	0.642	P	0.153	N	1	N	0.55	N	1.45	T	-2.8	D	0.211	4.579	24.4
chr11_1017307_1017307_G_A	Known	ITOC1	chr11	1017307	1017307	G	A	exonic	MUC6	.	nonsynonymous SNV	MUC6:NM_005961:exon31:c.C5494T:p.P1832S	11p15.5	0.0835	0.1036	0.1752	0.059	0.1449	0.0887	0.098	0.0296	0.0867	0.1136	0.1794	0.0622	0.1449	0.0949	0.0991	0.0294	rs372717767	0.009	D	0.85	P	0.676	P	.	.	1	N	2.015	M	2.09	T	-1.68	N	0.037	1.46	13.1
chr13_25671195_25671195_A_G	Known	ITOC1	chr13	25671195	25671195	A	G	exonic	PABPC3	.	nonsynonymous SNV	PABPC3:NM_030979:exon1:c.A859G:p.R287G	13q12.13	0.0002	0.0006	0	0.0002	0	0.0002	0	0	0.0001	0.0004	0	0	0	0.0002	0	0	rs201411821	0	D	0.399	B	0.15	B	0	U	0.998	D	3.2	M	1.5	T	-6.45	D	0.346	4.912	25
chr9_117506_117506_G_A	Known	ITOC1	chr9	117506	117506	G	A	exonic	FOXD4	.	nonsynonymous SNV	FOXD4:NM_207305:exon1:c.C614T:p.P205L	9p24.3	0.0433	0.0315	0.0852	0.1156	0.0513	0.0267	0.0499	0.0465	0.0414	0.0277	0.0843	0.1083	0.0513	0.0224	0.0418	0.0463	rs2492215	0.565	T	0.001	B	0.001	B	0.217	U	0.827	N	0	N	-3.63	D	-3.38	D	0.068	0.257	5.269
chr11_6913035_6913035_C_T	Known	ITOC1	chr11	6913035	6913035	C	T	exonic	OR2D2	.	nonsynonymous SNV	OR2D2:NM_003700:exon1:c.G697A:p.G233R	11p15.4	0.0002	0	0	0	0	0	0	0.0013	0.0002	0	0	0	0	0	0	0.0013	rs201036032	0.034	D	0.25	B	0.253	B	0	D	1	N	2.82	M	8.25	T	-7.09	D	0.155	3.119	22.6
chr16_74425769_74425769_C_T	Known	ITOC1	chr16	74425769	74425769	C	T	exonic	NPIPB15	.	nonsynonymous SNV	NPIPB15:NM_001306094:exon7:c.C1123T:p.R375W	16q23.1	0.0667	0.0497	0.0835	0.0418	0.0353	0.078	0.0761	0.055	0.0552	0.0477	0.0783	0.0303	0.0353	0.0597	0.051	0.0549	rs200486331	0	D	0.999	D	0.876	P	.	.	0.999	N	0.695	N	0.43	T	-3.76	D	0.259	3.568	23.1
chr19_56249721_56249721_G_A	Known	ITOC1	chr19	56249721	56249721	G	A	exonic	NLRP9	.	nonsynonymous SNV	NLRP9:NM_176820:exon1:c.C20T:p.S7L	19q13.42	0.0002	0.0001	0	0.0002	0	0	0	0.0015	0.0003	0.0001	0	0.0003	0	0	0	0.0015	rs199475846	0.002	D	0.999	D	0.941	D	.	.	1	N	1.715	L	0.45	T	-4.52	D	0.23	4.849	24.8
chr2_131414975_131414975_A_T	Known	ITOC1	chr2	131414975	131414975	A	T	exonic	POTEJ	.	nonsynonymous SNV	POTEJ:NM_001277083:exon15:c.A2642T:p.Y881F	2q21.1	0.0008	0.0007	0.0005	0.0024	0.0002	0.0008	0	0.0004	0.0008	0.0007	0.0005	0.0027	0.0002	0.0008	0	0.0004	rs4850168	0.006	D	.	.	.	.	.	.	0.997	N	2.33	M	3.03	T	-3.04	D	0.193	0.63	8.36
chr2_179400360_179400360_C_T	Known	ITOC1	chr2	179400360	179400360	C	T	exonic	TTN	.	nonsynonymous SNV	TTN:NM_003319:exon186:c.G73787A:p.R24596K,TTN:NM_133432:exon187:c.G74162A:p.R24721K,TTN:NM_133437:exon187:c.G74363A:p.R24788K,TTN:NM_133378:exon307:c.G93278A:p.R31093K,TTN:NM_001256850:exon308:c.G96059A:p.R32020K,TTN:NM_001267550:exon358:c.G100982A:p.R33661K	2q31.2	0.0004	0	0	0	0	0	0	0.003	0.0005	0	0	0	0	0	0	0.003	rs201857158	0.208	T	0.972	D	0.97	D	.	.	1	D	0.155	N	0.99	T	-1.89	N	0.322	3.084	22.5
chr1_152276377_152276377_C_G	Known	ITOC1	chr1	152276377	152276377	C	G	exonic	FLG	.	nonsynonymous SNV	FLG:NM_002016:exon3:c.G10985C:p.S3662T	1q21.3	0.0383	0.003	0.0993	0.1646	0.0243	0.018	0.0306	0.0527	0.0403	0.0029	0.1005	0.1686	0.0243	0.0176	0.0225	0.0525	rs75235053	0.004	D	0.707	P	0.763	P	.	.	1	N	2.125	M	2.06	T	-0.45	N	0.078	1.099	11.21
chr4_190876256_190876256_C_T	Known	ITOC1	chr4	190876256	190876256	C	T	exonic	FRG1	.	nonsynonymous SNV	FRG1:NM_004477:exon5:c.C382T:p.R128C	4q35.2	0.0984	0.2471	0.085	0.1421	0.0738	0.0794	0.1077	0.0812	0.0957	0.2432	0.0838	0.1433	0.0738	0.075	0.0978	0.0811	rs140599307	0.025	D	0.072	B	0.067	B	0	N	1	D	0	N	1.91	T	-5.56	D	0.851	6.172	28.6
chr16_18887501_18887501_A_T	Known	ITOC1	chr16	18887501	18887501	A	T	exonic	SMG1	.	nonsynonymous SNV	SMG1:NM_015092:exon13:c.T1835A:p.I612K	16p12.3	0.0404	0.0083	0.0714	0.042	0.0309	0.0357	0.045	0.061	0.0424	0.0087	0.0725	0.0434	0.0309	0.0373	0.0542	0.0609	rs17842615	0.028	D	0	B	0	B	0	N	1	D	1.1	L	1.02	T	-3	D	0.479	2.161	17.25
chr11_1016842_1016842_T_G	Known	ITOC1	chr11	1016842	1016842	T	G	exonic	MUC6	.	nonsynonymous SNV	MUC6:NM_005961:exon31:c.A5959C:p.T1987P	11p15.5	0.0877	0.0725	0.1294	0.0657	0.1078	0.0935	0.0812	0.0514	0.0811	0.0706	0.1269	0.0619	0.1078	0.083	0.0641	0.0508	rs34490696	0.002	D	1	D	0.994	D	.	.	1	N	2.05	M	1.16	T	-0.35	N	0.369	3.719	23.3
chr10_126678177_126678177_G_T	Known	ITOC1	chr10	126678177	126678177	G	T	exonic	CTBP2	.	nonsynonymous SNV	CTBP2:NM_022802:exon9:c.C2868A:p.N956K,CTBP2:NM_001321013:exon10:c.C1248A:p.N416K,CTBP2:NM_001083914:exon11:c.C1248A:p.N416K,CTBP2:NM_001290214:exon11:c.C1248A:p.N416K,CTBP2:NM_001290215:exon11:c.C1248A:p.N416K,CTBP2:NM_001321012:exon11:c.C1248A:p.N416K,CTBP2:NM_001321014:exon11:c.C1248A:p.N416K,CTBP2:NM_001329:exon11:c.C1248A:p.N416K	10q26.13	0.1147	0.1349	0.1093	0.1608	0.1233	0.1212	0.1157	0.049	0.1166	0.1442	0.1093	0.1705	0.1233	0.1248	0.1155	0.0487	rs758205726	0.412	T	0.613	P	0.284	B	0.003	N	0.892	D	0	N	-1.56	D	-1.38	N	0.478	3.437	23
chr3_195507070_195507070_G_T	Known	ITOC1	chr3	195507070	195507070	G	T	exonic	MUC4	.	nonsynonymous SNV	MUC4:NM_018406:exon2:c.C11381A:p.P3794H	3q29	0.0693	0.0516	0.0564	0.0078	0.0816	0.0685	0.063	0.0765	0.0712	0.0533	0.0526	0.0057	0.0816	0.0667	0.0872	0.0766	rs76262614	0.012	D	0.998	D	0.953	D	0.028	U	1	D	0.55	N	1.26	T	0.18	N	0.064	1.221	11.86
chr19_1881453_1881453_A_C	Known	ITOC1	chr19	1881453	1881453	A	C	exonic	ABHD17A	.	nonsynonymous SNV	ABHD17A:NM_001130111:exon2:c.T113G:p.V38G,ABHD17A:NM_031213:exon2:c.T113G:p.V38G	19p13.3	0.0244	0.0459	0.0127	0.0001	0.0236	0.0272	0.0302	0.0256	0.0233	0.046	0.0127	0.0001	0.0236	0.0257	0.0252	0.0253	rs201595201	0.054	T	0.552	P	0.34	B	0.058	N	1	D	1.79	L	1.44	T	-3.16	D	0.341	2.837	21.6
chr2_113147238_113147238_A_G	Known	ITOC1	chr2	113147238	113147238	A	G	exonic	RGPD5;RGPD8	.	nonsynonymous SNV	RGPD8:NM_001164463:exon20:c.T3284C:p.L1095P,RGPD5:NM_005054:exon20:c.T3284C:p.L1095P	2q13	0	0	0	0	0	0	0	0	0	0	0	0	0	0	.	0	rs760724545	0.278	T	0.001	B	0.007	B	.	.	0.996	D	2.14	M	0.93	T	-4.14	D	0.806	0.018	2.757
chr4_190874255_190874255_A_T	Known	ITOC1	chr4	190874255	190874255	A	T	exonic	FRG1	.	nonsynonymous SNV	FRG1:NM_004477:exon4:c.A292T:p.T98S	4q35.2	0.0006	0.0021	9.285e-05	0.0015	0	0.0006	0	6.804e-05	0.0002	0.001	9.56e-05	0.0005	0	0.0001	0	6.847e-05	rs17425201	0.062	T	0.043	B	0.083	B	0	D	1	D	-0.55	N	1.8	T	-2.81	D	0.637	2.496	19.44
chr8_101721709_101721709_T_A	Known	ITOC1	chr8	101721709	101721709	T	A	exonic	PABPC1	.	nonsynonymous SNV	PABPC1:NM_002568:exon8:c.A1223T:p.Y408F	8q22.3	0.0059	0.012	0.0023	0.0044	0.0012	0.0046	0.0122	0.0121	0.0042	0.0079	0.0015	0.0023	0.0012	0.0024	0.0072	0.012	rs146200489	0.228	T	0.002	B	0.005	B	0	D	1	D	1.71	L	2.61	T	-3.51	D	0.578	3.086	22.5
chr8_101721705_101721705_G_T	Known	ITOC1	chr8	101721705	101721705	G	T	exonic	PABPC1	.	nonsynonymous SNV	PABPC1:NM_002568:exon8:c.C1227A:p.F409L	8q22.3	0.0059	0.0118	0.0023	0.0045	0.0012	0.0046	0.0122	0.012	0.0042	0.0077	0.0014	0.0024	0.0012	0.0024	0.0072	0.012	rs201017624	0.07	T	0.094	B	0.027	B	0	D	1	D	1.47	L	2.65	T	-4.69	D	0.794	3.48	23.1
chr12_2794937_2794937_C_T	Known	ITOC1	chr12	2794937	2794937	C	T	exonic	CACNA1C	.	nonsynonymous SNV	CACNA1C:NM_001129837:exon43:c.C5633T:p.T1878M,CACNA1C:NM_001129838:exon43:c.C5633T:p.T1878M,CACNA1C:NM_001129839:exon43:c.C5627T:p.T1876M,CACNA1C:NM_001129846:exon43:c.C5576T:p.T1859M,CACNA1C:NM_000719:exon44:c.C5609T:p.T1870M,CACNA1C:NM_001129829:exon44:c.C5732T:p.T1911M,CACNA1C:NM_001129833:exon44:c.C5666T:p.T1889M,CACNA1C:NM_001129834:exon44:c.C5666T:p.T1889M,CACNA1C:NM_001129835:exon44:c.C566…	12p13.33	0.003	0.0022	0.0007	0.0078	0.0173	0.0015	0.0091	0.0025	0.003	0.0021	0.0007	0.0082	0.0173	0.0011	0.0119	0.0025	rs201777030	0.191	T	0.995	D	0.809	P	0	N	0.999	D	1.78	L	0.55	T	-1.07	N	0.336	3.042	22.4
chr11_1270382_1270382_C_G	Known	ITOC1	chr11	1270382	1270382	C	G	exonic	MUC5B	.	nonsynonymous SNV	MUC5B:NM_002458:exon31:c.C12272G:p.T4091R	11p15.5	0.0002	0.0008	0.0002	0	0.0002	0.0002	0	0.0001	6.669e-05	0.0001	0.0002	0	0.0002	1.849e-05	0	0.0001	rs199736618	0.016	D	0.893	P	0.49	P	.	.	1	N	2.075	M	1.93	T	-1.07	N	0.155	0.717	8.94
chr12_11461583_11461583_C_G	Known	ITOC1	chr12	11461583	11461583	C	G	exonic	PRB4	.	nonsynonymous SNV	PRB4:NM_001261399:exon3:c.G334C:p.G112R,PRB4:NM_002723:exon3:c.G334C:p.G112R	12p13.2	1.98e-05	0	0	0	0	3.922e-05	0	0	.	.	.	.	.	.	.	.	rs757874200	0	D	0.998	D	0.887	P	.	.	1	N	1.39	L	3.62	T	-2.59	D	0.407	0.163	4.281
chr11_1017280_1017280_G_T	Known	ITOC1	chr11	1017280	1017280	G	T	exonic	MUC6	.	nonsynonymous SNV	MUC6:NM_005961:exon31:c.C5521A:p.P1841T	11p15.5	0.0054	0.009	0.005	0.0036	0.0024	0.0061	0.0016	0.0032	0.0037	0.0083	0.0045	0.0028	0.0024	0.0032	0	0.0032	rs199539548	0	D	1	D	0.999	D	.	.	1	N	2.08	M	0.39	T	-1.9	N	0.058	-0.087	1.831
chr9_100777710_100777710_T_A	Known	ITOC1	chr9	100777710	100777710	T	A	exonic	ANP32B	.	nonsynonymous SNV	ANP32B:NM_006401:exon7:c.T753A:p.D251E	9q22.33	.	.	.	.	.	.	.	.	.	.	.	.	.	.	.	.	rs112073824	0	D	0.635	P	0.225	B	0.025	N	0.721	D	0	N	0.6	T	-1.36	N	0.293	1.538	13.51
chr12_42499714_42499714_T_C	Known	ITOC1	chr12	42499714	42499714	T	C	exonic	GXYLT1	.	nonsynonymous SNV	GXYLT1:NM_001099650:exon4:c.A677G:p.N226S,GXYLT1:NM_173601:exon5:c.A770G:p.N257S	12q12	.	.	.	.	.	.	.	.	.	.	.	.	.	.	.	.	rs78536827	0.436	T	0.592	P	0.326	B	0	D	1	D	0.265	N	1.9	T	-1.9	N	0.135	1.103	11.23
chr20_1895950_1895950_C_G	Known	ITOC1	chr20	1895950	1895950	C	G	exonic	SIRPA	.	nonsynonymous SNV	SIRPA:NM_001040023:exon2:c.C285G:p.D95E,SIRPA:NM_001040022:exon3:c.C285G:p.D95E,SIRPA:NM_001330728:exon3:c.C285G:p.D95E,SIRPA:NM_080792:exon3:c.C285G:p.D95E	20p13	.	.	.	.	.	.	.	.	.	.	.	.	.	.	.	.	rs138283486	0.078	T	0.804	P	0.502	P	0.021	N	1	N	2.645	M	-0.12	T	-3.51	D	0.579	0.866	9.864
chr13_25670730_25670730_T_G	Known	ITOC1	chr13	25670730	25670730	T	G	exonic	PABPC3	.	nonsynonymous SNV	PABPC3:NM_030979:exon1:c.T394G:p.C132G	13q12.13	.	.	.	.	.	.	.	.	.	.	.	.	.	.	.	.	rs199973931	0.083	T	0.197	B	0.337	B	0	U	1	D	0.61	N	-1.97	D	-5.11	D	0.487	1.668	14.23
chr12_107360922_107360922_G_A	Known	ITOC1	chr12	107360922	107360922	G	A	exonic	TMEM263	.	nonsynonymous SNV	TMEM263:NM_001319661:exon2:c.G28A:p.E10K,TMEM263:NM_001319662:exon2:c.G28A:p.E10K,TMEM263:NM_152261:exon3:c.G28A:p.E10K,TMEM263:NM_001319663:exon4:c.G28A:p.E10K,TMEM263:NM_001319664:exon4:c.G28A:p.E10K	12q23.3	.	.	.	.	.	.	.	.	.	.	.	.	.	.	.	.	.	0.044	D	0.029	B	0.006	B	0	D	1	D	1.04	L	0.41	T	-0.53	N	0.48	4.054	23.7
chr19_43983696_43983696_C_T	Known	ITOC1	chr19	43983696	43983696	C	T	exonic	PHLDB3	.	nonsynonymous SNV	PHLDB3:NM_198850:exon14:c.G1535A:p.R512Q	19q13.31	.	.	.	.	.	.	.	.	.	.	.	.	.	.	.	.	.	0.004	D	0.166	B	0.007	B	0.003	N	0.994	D	2.14	M	0.57	T	-2.59	D	0.376	3.587	23.2
chr1_230400989_230400989_T_C	Known	ITOC1	chr1	230400989	230400989	T	C	exonic	GALNT2	.	nonsynonymous SNV	GALNT2:NM_001291866:exon14:c.T1202C:p.V401A,GALNT2:NM_004481:exon14:c.T1316C:p.V439A	1q42.13	.	.	.	.	.	.	.	.	.	.	.	.	.	.	.	.	.	0.07	T	0.014	B	0.017	B	0	D	1	D	1.9	L	1.41	T	-3.18	D	0.767	2.863	21.7
chr11_82880341_82880341_G_T	Novel	ITOC1	chr11	82880341	82880341	G	T	exonic	PCF11	.	nonsynonymous SNV	PCF11:NM_001346413:exon8:c.G3357T:p.Q1119H,PCF11:NM_001346414:exon8:c.G3357T:p.Q1119H,PCF11:NM_001346415:exon8:c.G2964T:p.Q988H,PCF11:NM_015885:exon8:c.G2964T:p.Q988H	11q14.1	.	.	.	.	.	.	.	.	.	.	.	.	.	.	.	.	.	0.006	D	0.94	P	0.564	P	0	D	0.999	P	1.385	L	1.88	T	-0.1	N	0.408	1.532	13.48
chrX_153041486_153041486_C_A	Novel	ITOC1	chrX	153041486	153041486	C	A	exonic	PLXNB3	.	nonsynonymous SNV	PLXNB3:NM_005393:exon27:c.C4546A:p.L1516M,PLXNB3:NM_001163257:exon28:c.C4615A:p.L1539M	Xq28	.	.	.	.	.	.	.	.	.	.	.	.	.	.	.	.	.	0.036	D	0.941	P	0.942	D	0	D	0.704	N	1.42	L	2.57	T	-1.62	N	0.434	2.659	20.6
chr2_71043665_71043665_G_A	Novel	ITOC1	chr2	71043665	71043665	G	A	exonic	CLEC4F	.	nonsynonymous SNV	CLEC4F:NM_001258027:exon4:c.C848T:p.A283V,CLEC4F:NM_001321308:exon4:c.C848T:p.A283V,CLEC4F:NM_173535:exon4:c.C848T:p.A283V	2p13.3	.	.	.	.	.	.	.	.	.	.	.	.	.	.	.	.	.	0.009	D	0.998	D	0.896	P	0.003	N	1	N	2.16	M	0.71	T	-1.38	N	0.2	5.039	25.2
chr15_25650611_25650611_C_T	Novel	ITOC1	chr15	25650611	25650611	C	T	exonic	UBE3A	.	nonsynonymous SNV	UBE3A:NM_130839:exon4:c.G59A:p.R20Q,UBE3A:NM_000462:exon5:c.G68A:p.R23Q	15q11.2	.	.	.	.	.	.	.	.	.	.	.	.	.	.	.	.	.	0.242	T	0.99	D	0.947	D	.	.	1	D	0	N	2.29	T	0.43	N	0.659	3.893	23.5
chr1_201178696_201178696_G_C	Novel	ITOC1	chr1	201178696	201178696	G	C	exonic	IGFN1	.	nonsynonymous SNV	IGFN1:NM_001164586:exon12:c.G4675C:p.G1559R	1q32.1	.	.	.	.	.	.	.	.	.	.	.	.	.	.	.	.	.	0.019	D	.	.	.	.	.	.	1	D	0	N	-4.02	D	0.04	N	0.088	3.622	23.2
chr6_116441295_116441295_G_C	Novel	ITOC1	chr6	116441295	116441295	G	C	exonic	COL10A1	.	nonsynonymous SNV	COL10A1:NM_000493:exon3:c.C1984G:p.L662V	6q22.1	.	.	.	.	.	.	.	.	.	.	.	.	.	.	.	.	.	0.112	T	0.513	P	0.145	B	0	D	1	D	1.145	L	-0.9	T	-0.59	N	0.397	2.592	20.1
chr11_76062520_76062520_T_A	Novel	ITOC1	chr11	76062520	76062520	T	A	exonic	THAP12	.	nonsynonymous SNV	THAP12:NM_004705:exon5:c.A1674T:p.R558S	11q13.5	.	.	.	.	.	.	.	.	.	.	.	.	.	.	.	.	.	0.017	D	0.594	P	0.295	B	0	D	0.996	D	1.67	L	.	.	-1.46	N	0.746	2.46	19.21
chr5_74444421_74444421_C_G	Novel	ITOC1	chr5	74444421	74444421	C	G	exonic	ANKRD31	.	nonsynonymous SNV	ANKRD31:NM_001164443:exon13:c.G1885C:p.E629Q	5q13.3	.	.	.	.	.	.	.	.	.	.	.	.	.	.	.	.	.	0.011	D	0.997	D	0.916	D	0.022	N	1	N	0.55	N	0.55	T	-1.56	N	0.234	2.3	18.17
chrX_130409485_130409485_G_T	Novel	ITOC1	chrX	130409485	130409485	G	T	exonic	IGSF1	.	nonsynonymous SNV	IGSF1:NM_001170962:exon15:c.C3124A:p.Q1042K,IGSF1:NM_001170961:exon16:c.C3166A:p.Q1056K,IGSF1:NM_001555:exon16:c.C3151A:p.Q1051K	Xq26.2	.	.	.	.	.	.	.	.	.	.	.	.	.	.	.	.	.	0.244	T	0.979	D	0.949	D	0	D	0.892	N	1.4	L	2.86	T	-1.22	N	0.349	3.194	22.7
chr9_69389964_69389964_C_T	Novel	ITOC1	chr9	69389964	69389964	C	T	exonic	ANKRD20A4	.	nonsynonymous SNV	ANKRD20A4:NM_001098805:exon4:c.C518T:p.A173V	9q21.11	.	.	.	.	.	.	.	.	.	.	.	.	.	.	.	.	.	0.015	D	0.021	B	0.007	B	.	.	1	N	2.72	M	-1.53	D	-2.97	D	0.557	1.065	11.03
chr18_47364068_47364068_A_G	Novel	ITOC1	chr18	47364068	47364068	A	G	exonic	MYO5B	.	nonsynonymous SNV	MYO5B:NM_001080467:exon37:c.T4957C:p.C1653R	18q21.1	.	.	.	.	.	.	.	.	.	.	.	.	.	.	.	.	.	0.014	D	0.215	B	0.07	B	0	D	1	D	0	N	1.63	T	-0.92	N	0.377	3.267	22.8
chr5_176825273_176825273_G_T	Novel	ITOC1	chr5	176825273	176825273	G	T	exonic	SLC34A1	.	nonsynonymous SNV	SLC34A1:NM_003052:exon13:c.G1906T:p.A636S	5q35.3	.	.	.	.	.	.	.	.	.	.	.	.	.	.	.	.	.	0.013	D	0.997	D	0.985	D	0.001	N	0.583	N	1.04	L	1.3	T	-0.15	N	0.301	3.561	23.1
chr12_133297407_133297407_G_A	Novel	ITOC1	chr12	133297407	133297407	G	A	exonic	PGAM5	.	nonsynonymous SNV	PGAM5:NM_001170543:exon6:c.G863A:p.R288Q,PGAM5:NM_001170544:exon6:c.G860A:p.R287Q	12q24.33	.	.	.	.	.	.	.	.	.	.	.	.	.	.	.	.	.	0.024	D	0.882	P	0.083	B	.	.	1	D	1.735	L	.	.	-1.04	N	0.77	4.614	24.4
chr20_22563063_22563063_C_T	Novel	ITOC1	chr20	22563063	22563063	C	T	exonic	FOXA2	.	nonsynonymous SNV	FOXA2:NM_021784:exon2:c.G817A:p.A273T,FOXA2:NM_153675:exon3:c.G799A:p.A267T	20p11.21	.	.	.	.	.	.	.	.	.	.	.	.	.	.	.	.	.	0.389	T	0.553	P	0.04	B	0.297	U	1	N	0.69	N	-2.76	D	-0.28	N	0.06	1.539	13.52
chr3_123650312_123650312_G_T	Novel	ITOC1	chr3	123650312	123650312	G	T	exonic	CCDC14	.	nonsynonymous SNV	CCDC14:NM_001308317:exon10:c.C1032A:p.S344R,CCDC14:NM_022757:exon10:c.C1509A:p.S503R	3q21.1	.	.	.	.	.	.	.	.	.	.	.	.	.	.	.	.	.	0.141	T	0.985	D	0.803	P	0	D	0.901	N	1.39	L	0.77	T	-1.74	N	0.54	1.697	14.39
chr20_36965573_36965573_T_C	Novel	ITOC1	chr20	36965573	36965573	T	C	exonic	BPI	.	nonsynonymous SNV	BPI:NM_001725:exon15:c.T1451C:p.V484A	20q11.23	.	.	.	.	.	.	.	.	.	.	.	.	.	.	.	.	.	0.072	T	0.989	D	0.863	P	0.002	N	1	N	1.955	M	2.61	T	-2.96	D	0.604	2.189	17.43
chr14_81837339_81837339_G_C	Novel	ITOC1	chr14	81837339	81837339	G	C	exonic	STON2	.	nonsynonymous SNV	STON2:NM_033104:exon4:c.C564G:p.D188E,STON2:NM_001256430:exon5:c.C564G:p.D188E	14q31.1	.	.	.	.	.	.	.	.	.	.	.	.	.	.	.	.	.	0.006	D	0.99	D	0.76	P	0.001	N	0.953	N	1.78	L	0.49	T	-0.11	N	0.55	5.051	25.2
chr4_190878559_190878559_A_G	Novel	ITOC1	chr4	190878559	190878559	A	G	exonic	FRG1	.	nonsynonymous SNV	FRG1:NM_004477:exon6:c.A439G:p.M147V	4q35.2	.	.	.	.	.	.	.	.	.	.	.	.	.	.	.	.	.	0.385	T	0.086	B	0.09	B	0	D	1	D	2.215	M	2.32	T	-1.93	N	0.852	0.762	9.224
chr17_36059099_36059099_T_G	Novel	ITOC1	chr17	36059099	36059099	T	G	exonic	HNF1B	.	nonsynonymous SNV	HNF1B:NM_000458:exon8:c.A1636C:p.M546L,HNF1B:NM_001165923:exon8:c.A1558C:p.M520L	17q12	.	.	.	.	.	.	.	.	.	.	.	.	.	.	.	.	.	.	.	0.005	B	0.007	B	0	D	1	D	0.5	N	.	.	.	.	0.682	0.895	10.05
chr4_88537170_88537170_A_G	Novel	ITOC1	chr4	88537170	88537170	A	G	exonic	DSPP	.	nonsynonymous SNV	DSPP:NM_014208:exon5:c.A3356G:p.D1119G	4q22.1	.	.	.	.	.	.	.	.	.	.	.	.	.	.	.	.	.	.	.	0.983	D	0.583	P	.	.	1	N	1.04	L	-2.68	D	-1.89	N	0.234	1.352	12.54
chr10_12077256_12077256_T_C	Novel	ITOC1	chr10	12077256	12077256	T	C	exonic	UPF2	.	nonsynonymous SNV	UPF2:NM_015542:exon2:c.A167G:p.K56R,UPF2:NM_080599:exon2:c.A167G:p.K56R	10p14	.	.	.	.	.	.	.	.	.	.	.	.	.	.	.	.	.	0	D	0.014	B	0.007	B	0.001	D	1	D	0.895	L	0.92	T	-0.4	N	0.285	2.01	16.28
chr8_94748197_94748197_T_C	Novel	ITOC1	chr8	94748197	94748197	T	C	exonic	RBM12B	.	nonsynonymous SNV	RBM12B:NM_203390:exon3:c.A442G:p.R148G	8q22.1	.	.	.	.	.	.	.	.	.	.	.	.	.	.	.	.	.	0.201	T	0.985	D	0.637	P	0	D	0.987	N	0.695	N	2.31	T	-0.59	N	0.667	2.592	20.1
chr2_3595598_3595598_T_C	Novel	ITOC1	chr2	3595598	3595598	T	C	exonic	RNASEH1	.	nonsynonymous SNV	RNASEH1:NM_001286834:exon7:c.A619G:p.S207G,RNASEH1:NM_001286837:exon7:c.A346G:p.S116G,RNASEH1:NM_002936:exon7:c.A697G:p.S233G	2p25.3	.	.	.	.	.	.	.	.	.	.	.	.	.	.	.	.	.	0.083	T	0.009	B	0.007	B	0	D	1	N	2.44	M	0.73	T	-2.81	D	0.179	0.518	7.567
chr3_37379160_37379160_C_G	Novel	ITOC1	chr3	37379160	37379160	C	G	exonic	GOLGA4	.	nonsynonymous SNV	GOLGA4:NM_001172713:exon19:c.C6376G:p.Q2126E,GOLGA4:NM_002078:exon19:c.C6331G:p.Q2111E	3p22.2	.	.	.	.	.	.	.	.	.	.	.	.	.	.	.	.	.	0.063	T	0.995	D	0.841	P	0.004	N	1	D	0.975	L	1.63	T	-1.47	N	0.213	6.274	29
chr19_6753512_6753512_G_A	Novel	ITOC1	chr19	6753512	6753512	G	A	exonic	SH2D3A	.	nonsynonymous SNV	SH2D3A:NM_005490:exon9:c.C1525T:p.R509W	19p13.3	.	.	.	.	.	.	.	.	.	.	.	.	.	.	.	.	.	0.008	D	0.998	D	0.731	P	0.319	N	1	N	1.78	L	2.47	T	-3.14	D	0.326	4.764	24.7
chr22_20785608_20785608_G_T	Novel	ITOC1	chr22	20785608	20785608	G	T	exonic	SCARF2	.	nonsynonymous SNV	SCARF2:NM_153334:exon4:c.C551A:p.A184E,SCARF2:NM_182895:exon4:c.C551A:p.A184E	22q11.21	.	.	.	.	.	.	.	.	.	.	.	.	.	.	.	.	.	.	.	0.996	D	0.9	P	0	D	0.549	N	0.915	L	.	.	.	.	0.368	3.726	23.3
chr2_178879181_178879181_G_A	Known	ITOC1	chr2	178879181	178879181	G	A	exonic	PDE11A	.	stopgain	PDE11A:NM_016953:exon2:c.C919T:p.R307X,PDE11A:NM_001077197:exon3:c.C169T:p.R57X	2q31.2	0.003	0.0009	0.0013	0	0.0043	0.0045	0	0.0011	0.0029	0.0009	0.0014	0	0.0043	0.0044	0	0.0011	rs76308115	.	.	.	.	.	.	0	D	1	A	.	.	.	.	.	.	.	9.963	36
chr9_109773145_109773145_A_T	Known	ITOC1	chr9	109773145	109773145	A	T	exonic	ZNF462	.	nonsynonymous SNV	ZNF462:NM_001347997:exon13:c.A4760T:p.H1587L,ZNF462:NM_021224:exon13:c.A7355T:p.H2452L	9q31.2	0.1032	0.1657	0.0717	0.0009	0.1035	0.119	0.1014	0.074	0.101	0.1639	0.0711	0.0008	0.1035	0.1184	0.1039	0.0741	rs10217192	0.016	D	0.628	P	0.15	B	0.014	N	0.876	P	1.245	L	4.09	T	-1.76	N	0.411	2.879	21.8
chr9_125438244_125438244_T_C	Known	ITOC1	chr9	125438244	125438244	T	C	exonic	OR1L3	.	nonsynonymous SNV	OR1L3:NM_001005234:exon1:c.T836C:p.V279A	9q33.2	0.0244	0.1714	0.0076	0.0885	0.0054	0.0025	0.0198	0.0063	0.025	0.1742	0.0074	0.0902	0.0054	0.0025	0.013	0.0064	rs74634130	0.073	T	0.876	P	0.734	P	0.05	U	1	P	1.85	L	8.19	T	-3.35	D	0.057	3.273	22.8
chr17_7578263_7578263_G_A	Known	ITOC1	chr17	7578263	7578263	G	A	exonic	TP53	.	stopgain	TP53:NM_001126115:exon2:c.C190T:p.R64X,TP53:NM_001126116:exon2:c.C190T:p.R64X,TP53:NM_001126117:exon2:c.C190T:p.R64X,TP53:NM_001276697:exon2:c.C109T:p.R37X,TP53:NM_001276698:exon2:c.C109T:p.R37X,TP53:NM_001276699:exon2:c.C109T:p.R37X,TP53:NM_001126118:exon5:c.C469T:p.R157X,TP53:NM_000546:exon6:c.C586T:p.R196X,TP53:NM_001126112:exon6:c.C586T:p.R196X,TP53:NM_001126113:exon6:c.C586T:p.R196X,TP53:NM_…	17p13.1	8.24e-06	0	0	0	0	1.499e-05	0	0	.	.	.	.	.	.	.	.	rs397516435	.	.	.	.	.	.	0	D	1	A	.	.	.	.	.	.	.	9.697	36
chr8_25246734_25246734_C_T	Known	ITOC1	chr8	25246734	25246734	C	T	exonic	DOCK5	.	nonsynonymous SNV	DOCK5:NM_024940:exon41:c.C4259T:p.S1420L	8p21.2	0.0039	0	0.0003	0	0	0.0001	0.0044	0.0278	0.0044	0	0.0003	0	0	0.0001	0.0058	0.0279	rs538914889	0.058	T	0.976	D	0.725	P	0.67	N	1	N	1.355	L	3.77	T	-3.32	D	0.277	1.869	15.4
chr10_29779789_29779789_C_T	Known	ITOC1	chr10	29779789	29779789	C	T	exonic	SVIL	.	nonsynonymous SNV	SVIL:NM_003174:exon20:c.G2901A:p.M967I,SVIL:NM_001323600:exon21:c.G2997A:p.M999I,SVIL:NM_021738:exon22:c.G4179A:p.M1393I,SVIL:NM_001323599:exon23:c.G3249A:p.M1083I	10p11.23	0.003	0.0008	0.0003	0.0003	0.0025	0.0015	0.0045	0.014	0.0033	0.0009	0.0003	0.0004	0.0025	0.0018	0.006	0.0141	rs757300194	0.251	T	0.04	B	0.014	B	0	D	1	D	1.485	L	2.86	T	-2.01	N	0.498	1.09	11.16
chr1_225288534_225288534_A_C	Known	ITOC1	chr1	225288534	225288534	A	C	exonic	DNAH14	.	nonsynonymous SNV	DNAH14:NM_001373:exon23:c.A3815C:p.E1272A	1q42.12	0.0748	0.0746	0.1601	0.2671	0.0296	0.0446	0.0958	0.097	0.0774	0.0771	0.1507	0.2453	0.0296	0.046	0.0899	0.0968	rs3105571	0.134	T	0.573	P	0.23	B	.	.	1	P	1.715	L	0	T	-3.71	D	0.119	1.406	12.82
chr9_114475404_114475404_T_G	Known	ITOC1	chr9	114475404	114475404	T	G	exonic	C9orf84	.	nonsynonymous SNV	C9orf84:NM_001080551:exon14:c.A2155C:p.I719L,C9orf84:NM_173521:exon16:c.A2272C:p.I758L	9q31.3	0.0401	0.191	0.0142	0.0326	0.0088	0.0154	0.0244	0.0672	0.0418	0.1933	0.014	0.0332	0.0088	0.0161	0.0202	0.0673	rs28551718	0.217	T	0.862	P	0.309	B	0	D	0.875	P	1.04	L	3.33	T	-0.49	N	0.246	2.446	19.12
chr21_30339120_30339120_C_A	Known	ITOC1	chr21	30339120	30339120	C	A	exonic	LTN1	.	nonsynonymous SNV	LTN1:NM_001320766:exon10:c.G1831T:p.G611C,LTN1:NM_015565:exon10:c.G1831T:p.G611C	21q21.3	0.1722	0.0906	0.2871	0.3828	0.1228	0.1618	0.1589	0.096	0.1727	0.0912	0.2893	0.3859	0.1228	0.1611	0.1493	0.0963	rs34191159	0.011	D	0.997	D	0.781	P	0.954	N	1	P	0.345	N	2.16	T	-0.67	N	0.256	1.883	15.48
chr15_66641732_66641732_G_C	Known	ITOC1	chr15	66641732	66641732	G	C	exonic	TIPIN	.	nonsynonymous SNV	TIPIN:NM_001289986:exon4:c.C29G:p.A10G,TIPIN:NM_017858:exon5:c.C332G:p.A111G	15q22.31	0.1118	0.0749	0.1675	0.3404	0.0809	0.0854	0.1004	0.0963	0.1135	0.0745	0.167	0.3448	0.0809	0.0848	0.1009	0.0964	rs2063690	0.324	T	0.604	P	0.286	B	0	D	0	P	1.125	L	0.77	T	-2.09	N	0.426	4.531	24.3
chr16_49671177_49671177_T_C	Known	ITOC1	chr16	49671177	49671177	T	C	exonic	ZNF423	.	nonsynonymous SNV	ZNF423:NM_001330533:exon2:c.A1535G:p.N512S,ZNF423:NM_001271620:exon4:c.A1706G:p.N569S,ZNF423:NM_015069:exon4:c.A1886G:p.N629S	16q12.1	0.0317	0.0165	0.0117	0.0108	0.0398	0.0348	0.0419	0.0501	0.0315	0.0168	0.0117	0.0097	0.0398	0.0344	0.0432	0.0502	rs34214571	0.826	T	0.002	B	0.004	B	0	D	0.998	D	0.55	N	3.11	T	-0.59	N	0.112	-0.577	0.142
chr2_38537579_38537579_T_C	Known	ITOC1	chr2	38537579	38537579	T	C	exonic	ATL2	.	nonsynonymous SNV	ATL2:NM_001330458:exon7:c.A302G:p.N101S,ATL2:NM_001330460:exon7:c.A302G:p.N101S,ATL2:NM_001330461:exon7:c.A302G:p.N101S,ATL2:NM_001135673:exon8:c.A815G:p.N272S,ATL2:NM_001308076:exon8:c.A761G:p.N254S,ATL2:NM_001330459:exon8:c.A761G:p.N254S,ATL2:NM_001330462:exon8:c.A800G:p.N267S,ATL2:NM_001330463:exon8:c.A815G:p.N272S,ATL2:NM_001330464:exon8:c.A134G:p.N45S,ATL2:NM_022374:exon8:c.A815G:p.N272S	2p22.2	0.033	0.0094	0.0235	0	0.0166	0.0471	0.0342	0.0214	0.0318	0.0088	0.0232	0	0.0166	0.0469	0.0361	0.0215	rs34873284	0.222	T	0.021	B	0.006	B	0	D	1	D	1.49	L	-0.84	T	-1.4	N	0.056	2.077	16.7
chr8_77768390_77768390_T_G	Known	ITOC1	chr8	77768390	77768390	T	G	exonic	ZFHX4	.	nonsynonymous SNV	ZFHX4:NM_024721:exon10:c.T9233G:p.V3078G	8q21.11	0.0643	0.0109	0.225	0.1832	0.0265	0.0347	0.0614	0.0559	0.0673	0.011	0.2275	0.1832	0.0265	0.0348	0.058	0.0558	rs16939380	0.053	T	0.874	P	0.542	P	0.001	U	0	P	1.245	L	0.79	T	-1.66	N	0.627	1.723	14.54
chr11_9853777_9853777_G_C	Known	ITOC1	chr11	9853777	9853777	G	C	exonic	SBF2	.	nonsynonymous SNV	SBF2:NM_030962:exon27:c.C3646G:p.Q1216E	11p15.4	0.0987	0.0274	0.0474	0.1491	0.1212	0.1095	0.125	0.0991	0.0987	0.0261	0.0468	0.1534	0.1212	0.1103	0.1235	0.0991	rs12574508	0.361	T	0.011	B	0.024	B	0.001	D	0.922	P	0	N	-3.02	D	-0.59	N	0.129	0.521	7.592
chr16_4387424_4387424_A_G	Known	ITOC1	chr16	4387424	4387424	A	G	exonic	GLIS2	.	nonsynonymous SNV	GLIS2:NM_032575:exon6:c.A1474G:p.T492A,GLIS2:NM_001318918:exon8:c.A1474G:p.T492A	16p13.3	0.0614	0.1934	0.0563	0	0.0549	0.068	0.0485	0.0175	0.061	0.2051	0.0569	0	0.0549	0.0712	0.04	0.0175	rs8057701	0.007	D	0.372	B	0.108	B	0	D	0	P	0.895	L	2.78	T	-0.41	N	0.369	1.618	13.95
chr15_24921649_24921649_T_C	Known	ITOC1	chr15	24921649	24921649	T	C	exonic	NPAP1	.	nonsynonymous SNV	NPAP1:NM_018958:exon1:c.T635C:p.V212A	15q11.2	0.0996	0.074	0.179	0.1467	0.0895	0.0853	0.0933	0.0968	0.1016	0.0755	0.1796	0.1416	0.0895	0.0872	0.0892	0.0968	rs3784246	0.017	D	0.979	D	0.725	P	.	.	1	P	1.24	L	2.72	T	-2	N	0.082	-0.8	0.043
chr16_88599659_88599659_G_T	Known	ITOC1	chr16	88599659	88599659	G	T	exonic	ZFPM1	.	nonsynonymous SNV	ZFPM1:NM_153813:exon10:c.G1293T:p.K431N	16q24.2	0.1513	0.0474	0.2618	0.4226	0.1742	0.1554	0.1271	0.0962	0.1498	0.0445	0.2649	0.4115	0.1742	0.1575	0.1373	0.0961	rs71395304	0.257	T	0.997	D	0.829	P	0.728	U	0.979	P	1.87	L	3.14	T	-1.3	N	0.113	2.495	19.43
chr1_245848996_245848996_G_A	Known	ITOC1	chr1	245848996	245848996	G	A	exonic	KIF26B	.	nonsynonymous SNV	KIF26B:NM_018012:exon12:c.G2711A:p.R904Q	1q44	0.039	0.0086	0.0134	0.0001	0.0546	0.0516	0.0315	0.0383	0.0382	0.0081	0.0135	0.0001	0.0546	0.0515	0.0312	0.0383	rs61744484	0.048	D	0.146	B	0.018	B	.	.	0.673	D	1.6	L	-1.06	T	-0.49	N	0.402	0.906	10.11
chr17_39471763_39471763_C_T	Known	ITOC1	chr17	39471763	39471763	C	T	exonic	KRTAP17-1	.	nonsynonymous SNV	KRTAP17-1:NM_031964:exon1:c.G140A:p.G47D	17q21.2	0.0014	0.0041	0	0.0017	0.0017	0.0016	0	0.0002	0.0014	0.0045	0	0.0015	0.0017	0.0018	0	0.0002	rs74252500	.	.	0.994	D	0.884	P	.	.	1	N	0.345	N	.	.	-0.88	N	0.244	1.776	14.85
chr1_152083325_152083325_A_T	Known	ITOC1	chr1	152083325	152083325	A	T	exonic	TCHH	.	nonsynonymous SNV	TCHH:NM_007113:exon3:c.T2368A:p.L790M	1q21.3	0.1571	0.0327	0.0823	0.0005	0.2831	0.2105	0.1731	0.0971	0.1546	0.032	0.0809	0.0004	0.2831	0.2122	0.1901	0.0971	rs11803731	0	D	0.989	D	0.737	P	.	.	1	P	0.695	N	3.1	T	-0.32	N	0.101	0.079	3.389
chr15_89415247_89415247_C_G	Known	ITOC1	chr15	89415247	89415247	C	G	exonic	ACAN	.	nonsynonymous SNV	ACAN:NM_001135:exon14:c.C7005G:p.D2335E,ACAN:NM_013227:exon15:c.C7119G:p.D2373E	15q26.1	0.2023	0.0707	0.0979	0.1214	0.3168	0.2725	0.1969	0.0677	0.1977	0.067	0.0964	0.1206	0.3168	0.2751	0.2052	0.0676	rs3817428	0.362	T	0.505	P	0.206	B	0.004	N	0.959	P	-0.18	N	2.22	T	-3.22	D	0.246	5.948	27.6
chr20_61444540_61444540_A_C	Known	ITOC1	chr20	61444540	61444540	A	C	exonic	OGFR	.	nonsynonymous SNV	OGFR:NM_007346:exon7:c.A1573C:p.S525R	20q13.33	0.0014	0.0003	0.0005	0	0.0009	0.0022	0	0.0011	0.0012	0.0003	0.0005	0	0.0009	0.002	0	0.0011	rs61729550	0.007	D	0.985	D	0.881	P	.	.	1	N	0	N	2.62	T	-1.07	N	0.066	0.929	10.25
chr19_43680037_43680037_T_A	Known	ITOC1	chr19	43680037	43680037	T	A	exonic	PSG5	.	nonsynonymous SNV	PSG5:NM_001130014:exon3:c.A694T:p.T232S,PSG5:NM_002781:exon3:c.A694T:p.T232S	19q13.31	0.1921	0.1758	0.0932	0.0003	0.2535	0.2602	0.1777	0.0734	0.1852	0.176	0.0914	0.0004	0.2535	0.2585	0.1806	0.0734	rs1135901	0.108	T	0.422	B	0.491	P	.	.	1	P	2.445	M	2.65	T	-2.64	D	0.076	-0.031	2.296
chr11_8752598_8752598_G_C	Known	ITOC1	chr11	8752598	8752598	G	C	exonic	ST5	.	nonsynonymous SNV	ST5:NM_213618:exon3:c.C239G:p.P80R,ST5:NM_005418:exon6:c.C239G:p.P80R	11p15.4	0.0384	0.0103	0.0173	0	0.0228	0.0565	0.0255	0.0248	0.0369	0.0098	0.0168	0	0.0228	0.0564	0.0231	0.0249	rs61751342	0.091	T	0.838	P	0.466	P	0.005	N	1	N	1.15	L	3.5	T	-0.89	N	0.362	0.602	8.17
chr20_5948227_5948227_G_A	Known	ITOC1	chr20	5948227	5948227	G	A	exonic	MCM8	.	nonsynonymous SNV	MCM8:NM_001281520:exon9:c.G1021A:p.E341K,MCM8:NM_001281521:exon9:c.G1021A:p.E341K,MCM8:NM_001281522:exon9:c.G1021A:p.E341K,MCM8:NM_032485:exon9:c.G1021A:p.E341K,MCM8:NM_182802:exon9:c.G1021A:p.E341K	20p12.3	0.0451	0.0094	0.0358	0.0001	0.0194	0.0654	0.053	0.0254	0.0438	0.0093	0.0355	0	0.0194	0.066	0.0535	0.0253	rs16991615	0.282	T	0.321	B	0.124	B	0	D	0.997	D	1.265	L	4.27	T	-1.78	N	0.288	2.694	20.8
chr11_1619396_1619396_C_T	Known	ITOC1	chr11	1619396	1619396	C	T	exonic	KRTAP5-2	.	nonsynonymous SNV	KRTAP5-2:NM_001004325:exon1:c.G85A:p.G29R	11p15.5	0.0758	0.0276	0.0671	0.1214	0.0674	0.0814	0.0759	0.0673	0.0753	0.0279	0.0672	0.1228	0.0674	0.0808	0.0743	0.0674	rs35925287	.	.	1	D	0.991	D	.	.	0.995	P	2.98	M	5.62	T	-0.61	N	0.095	2.349	18.49
chr19_43680269_43680269_G_C	Known	ITOC1	chr19	43680269	43680269	G	C	exonic	PSG5	.	nonsynonymous SNV	PSG5:NM_001130014:exon3:c.C462G:p.N154K,PSG5:NM_002781:exon3:c.C462G:p.N154K	19q13.31	0.1921	0.1764	0.0932	0.0003	0.2532	0.2602	0.1773	0.0733	0.1853	0.1766	0.0915	0.0004	0.2532	0.2585	0.1801	0.0734	rs1058259	0.016	D	0.188	B	0.441	B	.	.	1	P	3.255	M	2.71	T	-3.45	D	0.062	2.609	20.3
chr1_12907519_12907519_C_A	Known	ITOC1	chr1	12907519	12907519	C	A	exonic	HNRNPCL1;HNRNPCL3;HNRNPCL4	.	nonsynonymous SNV	HNRNPCL3:NM_001146181:exon1:c.G624T:p.Q208H,HNRNPCL4:NM_001302551:exon1:c.G624T:p.Q208H,HNRNPCL1:NM_001013631:exon2:c.G624T:p.Q208H	1p36.21	0.0011	0.0009	0.0024	0.0007	0.0003	0.0009	0.0022	0.0015	0.0008	0.0008	0.0023	0.0005	0.0003	0.0004	0.0015	0.0015	rs6702447	0.096	T	0.995	D	0.989	D	0.265	U	0.83	D	1.575	L	2.75	T	0	N	0.211	2.966	22.1
chr13_25670953_25670953_G_A	Known	ITOC1	chr13	25670953	25670953	G	A	exonic	PABPC3	.	nonsynonymous SNV	PABPC3:NM_030979:exon1:c.G617A:p.R206H	13q12.13	0.003	0.0181	0.0007	0.0006	0.0011	0.0019	0	0.0021	0.0031	0.0192	0.0006	0.0001	0.0011	0.002	0	0.0021	rs74040928	0.089	T	0.114	B	0.043	B	0.026	N	0.524	D	0.755	N	-1.84	D	-2.66	D	0.344	2.527	19.64
chr11_1016795_1016795_C_G	Known	ITOC1	chr11	1016795	1016795	C	G	exonic	MUC6	.	nonsynonymous SNV	MUC6:NM_005961:exon31:c.G6006C:p.Q2002H	11p15.5	0.1194	0.1319	0.1905	0.1343	0.182	0.1116	0.1387	0.0696	0.1191	0.1302	0.1906	0.1363	0.182	0.1104	0.1353	0.0696	rs111397691	0	D	0.697	P	0.201	B	.	.	1	N	1.975	M	1.18	T	-0.53	N	0.088	-0.157	1.346
chr3_195509563_195509563_A_T	Known	ITOC1	chr3	195509563	195509563	A	T	exonic	MUC4	.	nonsynonymous SNV	MUC4:NM_018406:exon2:c.T8888A:p.V2963D	3q29	0.0007	0.0026	0	0.0016	0	0.0006	0	0.0005	0.0005	0.0028	0	0.003	0	0	0	0.0005	rs28605870	0.011	D	0.995	D	0.958	D	.	.	1	N	0.55	N	1.53	T	0.18	N	0.125	-0.466	0.266
chr11_1017135_1017135_G_A	Known	ITOC1	chr11	1017135	1017135	G	A	exonic	MUC6	.	nonsynonymous SNV	MUC6:NM_005961:exon31:c.C5666T:p.T1889I	11p15.5	0.0547	0.0624	0.0328	0.0315	0.0277	0.0556	0.0687	0.0836	0.0401	0.0431	0.0284	0.0191	0.0277	0.0328	0.0465	0.0836	rs747429892	0.033	D	1	D	0.997	D	.	.	1	N	1.845	L	1.97	T	-0.88	N	0.087	3.209	22.7
chr11_1017988_1017988_G_T	Known	ITOC1	chr11	1017988	1017988	G	T	exonic	MUC6	.	nonsynonymous SNV	MUC6:NM_005961:exon31:c.C4813A:p.P1605T	11p15.5	0.0273	0.0498	0.015	0.014	0.0268	0.0296	0.0333	0.02	0.027	0.055	0.0147	0.0133	0.0268	0.0292	0.0261	0.02	rs112579249	0.002	D	0.998	D	0.981	D	.	.	1	N	1.055	L	1.79	T	0.05	N	0.136	-0.631	0.105
chr11_1016719_1016719_T_G	Known	ITOC1	chr11	1016719	1016719	T	G	exonic	MUC6	.	nonsynonymous SNV	MUC6:NM_005961:exon31:c.A6082C:p.T2028P	11p15.5	0.0003	0.0004	0.0003	0.0003	0.0002	0.0003	0	0	0.0002	0.0003	0.0004	0.0004	0.0002	0.0002	0	0	rs757123517	0.47	T	0.948	P	0.478	P	.	.	1	N	1.975	M	2.4	T	0.19	N	0.465	2.169	17.31
chrX_135956575_135956575_G_A	Known	ITOC1	chrX	135956575	135956575	G	A	exonic	RBMX	.	nonsynonymous SNV	RBMX:NM_002139:exon9:c.C902T:p.P301L	Xq26.3	0.0475	0.0968	0.0535	0.0251	0.031	0.0478	0.0411	0.022	0.0421	0.0919	0.0531	0.0234	0.031	0.0396	0.0209	0.022	rs78646793	0.123	T	0.269	B	0.026	B	0	U	1	D	1.895	L	1.27	T	-5.05	D	0.512	2.501	19.47
chr2_95542476_95542476_C_T	Known	ITOC1	chr2	95542476	95542476	C	T	exonic	TEKT4	.	nonsynonymous SNV	TEKT4:NM_001286559:exon6:c.C724T:p.R242C,TEKT4:NM_144705:exon6:c.C1270T:p.R424C	2q11.1	0.0026	0.0055	0.0008	0.0029	0.0009	0.0031	0.0024	0.0009	0.0022	0.006	0.0006	0.0021	0.0009	0.0026	0.0015	0.0009	rs1052809	0.103	T	0.572	P	0.148	B	0.002	N	1	D	1.87	L	4.11	T	-4.13	D	0.568	3.998	23.6
chr4_88537243_88537243_C_A	Known	ITOC1	chr4	88537243	88537243	C	A	exonic	DSPP	.	nonsynonymous SNV	DSPP:NM_014208:exon5:c.C3429A:p.D1143E	4q22.1	0.0006	0.0027	0	0.0049	0	0	0	0.0005	0.0006	0.0022	0	0.01	0	0	0	0.0005	rs771105671	.	.	0.983	D	0.479	P	0.646	N	1	N	-0.345	N	-2.35	D	0.12	N	0.141	-0.044	2.18
chr9_117372_117372_C_G	Known	ITOC1	chr9	117372	117372	C	G	exonic	FOXD4	.	nonsynonymous SNV	FOXD4:NM_207305:exon1:c.G748C:p.G250R	9p24.3	8.82e-05	0.0003	0	0	0	0.0001	0	9.261e-05	8.168e-05	0.0003	0	0	0	9.831e-05	0	9.323e-05	rs199938577	0.009	D	0.001	B	0.004	B	.	.	1	N	0	N	-3.52	D	-0.8	N	0.096	1.675	14.26
chr4_190883051_190883051_G_A	Known	ITOC1	chr4	190883051	190883051	G	A	exonic	FRG1	.	nonsynonymous SNV	FRG1:NM_004477:exon8:c.G704A:p.R235Q	4q35.2	3.429e-05	0.0001	8.679e-05	0.0001	0	1.568e-05	0	0	3.902e-05	0.0001	8.938e-05	0.0001	0	1.914e-05	0	0	rs1803593	0.151	T	0.279	B	0.089	B	0	D	1	D	.	.	1.36	T	-1.09	N	0.504	3.967	23.6
chr3_195506974_195506974_G_A	Known	ITOC1	chr3	195506974	195506974	G	A	exonic	MUC4	.	nonsynonymous SNV	MUC4:NM_018406:exon2:c.C11477T:p.P3826L	3q29	0.0652	0.2656	0.0489	0.0106	0.0195	0.0471	0.0375	0.0661	0.0622	0.275	0.0597	0.0161	0.0195	0.04	0.0455	0.0662	rs200383462	0.017	D	0.994	D	0.908	P	.	.	1	N	0.55	N	1.22	T	-0.52	N	0.048	1.457	13.09
chr1_43166630_43166630_G_A	Known	ITOC1	chr1	43166630	43166630	G	A	exonic	YBX1	.	nonsynonymous SNV	YBX1:NM_004559:exon7:c.G919A:p.D307N	1p34.2	4.17e-05	0.0001	8.669e-05	0	0	3.039e-05	0	6.074e-05	3.815e-05	0	8.946e-05	0	0	3.738e-05	0	6.112e-05	rs200741644	0.049	D	0.123	B	0.012	B	0	N	1	D	0.485	N	1.49	T	-1.62	N	0.091	3.299	22.9
chr12_113405292_113405292_C_T	Known	ITOC1	chr12	113405292	113405292	C	T	exonic	OAS3	.	nonsynonymous SNV	OAS3:NM_006187:exon13:c.C2759T:p.A920V	12q24.13	0.0022	0.0001	0	0.0001	0	0	0	0.0165	0.0025	0.0001	0	0.0001	0	0	0	0.0164	rs539747098	0.048	D	0.979	D	0.532	P	0.964	U	1	N	1.445	L	0.92	T	-1.26	N	0.21	3.334	22.9
chr1_248652061_248652061_C_T	Known	ITOC1	chr1	248652061	248652061	C	T	exonic	OR2T5	.	nonsynonymous SNV	OR2T5:NM_001004697:exon1:c.C172T:p.H58Y	1q44	0.009	0.042	0.0074	0.03	0.0027	0.0048	0.0116	0.0132	0.0088	0.0417	0.0069	0.0273	0.0027	0.0046	0.0117	0.0132	rs200544370	0.047	D	0.005	B	0.013	B	0.035	N	1	P	2.085	M	6.96	T	-2.95	D	0.105	0.55	7.802
chr12_53342968_53342968_C_T	Known	ITOC1	chr12	53342968	53342968	C	T	exonic	KRT18	.	nonsynonymous SNV	KRT18:NM_000224:exon1:c.C11T:p.T4I,KRT18:NM_199187:exon2:c.C11T:p.T4I	12q13.13	2.556e-05	0.0001	0	0	0	3.107e-05	0	0	1.927e-05	0.0001	0	0	0	1.877e-05	0	0	rs76301931	0.009	D	0.267	B	0.18	B	0.229	N	1	D	1.175	L	-1.65	D	-2.13	N	0.401	2.778	21.3
chr12_42499763_42499763_T_C	Known	ITOC1	chr12	42499763	42499763	T	C	exonic	GXYLT1	.	nonsynonymous SNV	GXYLT1:NM_001099650:exon4:c.A628G:p.I210V,GXYLT1:NM_173601:exon5:c.A721G:p.I241V	12q12	0.0002	0.0012	0	0	0.0003	0.0002	0	0	0.0003	0.0014	0	0	0.0003	0.0003	0	0	rs80202058	0.182	T	0.043	B	0.048	B	0	D	0.985	D	0.46	N	1.02	T	-0.77	N	0.371	1.215	11.82
chr11_1017573_1017573_G_C	Known	ITOC1	chr11	1017573	1017573	G	C	exonic	MUC6	.	nonsynonymous SNV	MUC6:NM_005961:exon31:c.C5228G:p.A1743G	11p15.5	9.286e-05	0	0	0.0002	0	0.0001	0	0	9.669e-05	0	0	0.0003	0	0.0001	0	0	rs796934918	0.036	D	0.965	D	0.777	P	.	.	1	N	1.32	L	2.08	T	-0.29	N	0.072	0.072	3.308
chr10_135439015_135439015_T_C	Known	ITOC1	chr10	135439015	135439015	T	C	exonic	FRG2B	.	nonsynonymous SNV	FRG2B:NM_001080998:exon4:c.A425G:p.D142G	10q26.3	0.0091	0.0243	0.0038	0.0081	0.0045	0.0072	0.0023	0.0146	0.01	0.0275	0.0038	0.0081	0.0045	0.0083	0.003	0.0146	rs75470891	0.06	T	0.99	D	0.943	D	0.027	N	1	P	0.55	N	0.88	T	-2.69	D	0.155	-0.109	1.661
chr14_19553436_19553436_C_T	Known	ITOC1	chr14	19553436	19553436	C	T	exonic	POTEG	.	nonsynonymous SNV	POTEG:NM_001005356:exon1:c.C20T:p.S7L	14q11.2	0.0247	0.0585	0.0429	0.0205	0.0205	0.0194	0.0161	0.0162	0.0178	0.0598	0.0385	0.0123	0.0205	0.0078	0	0.0164	rs28406802	0.001	D	0.986	D	0.835	P	.	.	1	N	0.695	N	1.38	T	-1.54	N	0.164	2.99	22.2
chr11_1017786_1017786_G_A	Known	ITOC1	chr11	1017786	1017786	G	A	exonic	MUC6	.	nonsynonymous SNV	MUC6:NM_005961:exon31:c.C5015T:p.T1672M	11p15.5	0.0002	9.934e-05	8.639e-05	0	0	0.0001	0	0.0006	0.0001	0.0001	8.917e-05	0	0	1.84e-05	0	0.0006	rs757263289	0.003	D	0.991	D	0.426	B	.	.	1	N	1.935	M	2.06	T	-0.98	N	0.199	1.99	16.15
chr3_195509879_195509879_A_G	Known	ITOC1	chr3	195509879	195509879	A	G	exonic	MUC4	.	nonsynonymous SNV	MUC4:NM_018406:exon2:c.T8572C:p.S2858P	3q29	0.0006	0	0	0	0.0006	0.0012	0.0047	0	0.0002	0	0	0	0.0006	0.0002	0.006	0	rs200597341	0.007	D	0.963	D	0.939	D	.	.	1	N	0.55	N	1.34	T	-0.82	N	0.058	-0.496	0.225
chr17_39253960_39253960_C_T	Known	ITOC1	chr17	39253960	39253960	C	T	exonic	KRTAP4-8	.	nonsynonymous SNV	KRTAP4-8:NM_031960:exon1:c.G377A:p.R126H	17q21.2	0.0375	0.0625	0.0176	0.0088	0.0262	0.0413	0.0437	0.0476	0.0263	0.0313	0.0134	0.0054	0.0262	0.0228	0.031	0.0472	rs144672535	0.07	T	0.965	D	0.515	P	0.229	U	1	P	1.455	L	4.78	T	-3.44	D	0.082	2.144	17.14
chr3_195507475_195507475_G_C	Known	ITOC1	chr3	195507475	195507475	G	C	exonic	MUC4	.	nonsynonymous SNV	MUC4:NM_018406:exon2:c.C10976G:p.T3659R	3q29	0.1997	0.2344	0.2055	0.4321	0.2936	0.2451	0.28	0.0794	0.1667	0.2252	0.2103	0.4237	0.2936	0.1993	0.2414	0.0789	rs779277004	0.018	D	0.898	P	0.485	P	.	.	1	N	0.345	N	1.43	T	-0.82	N	0.049	0.594	8.116
chr1_248722767_248722767_T_C	Known	ITOC1	chr1	248722767	248722767	T	C	exonic	OR2T29	.	nonsynonymous SNV	OR2T29:NM_001004694:exon1:c.A26G:p.N9S	1q44	9.122e-05	0	8.709e-05	0.0002	0	9.067e-05	0.0011	6.066e-05	2.844e-05	0	8.991e-05	0.0001	0	0	0	6.104e-05	rs764893066	0.034	D	0.026	B	0.033	B	0.383	N	1	N	2.695	M	-0.07	T	-3.15	D	0.049	-0.859	0.032
chr3_195505855_195505855_G_T	Known	ITOC1	chr3	195505855	195505855	G	T	exonic	MUC4	.	nonsynonymous SNV	MUC4:NM_018406:exon2:c.C12596A:p.S4199Y	3q29	0.0025	0.0079	0.0238	0.0065	0	0.0026	0	0.0005	0.0011	0.0028	0.0229	0.006	0	0.0006	0	0.0005	rs201422998	0.021	D	0.98	D	0.947	D	.	.	1	N	0.55	N	1.38	T	-0.25	N	0.09	-0.405	0.376
chr11_1017529_1017529_G_A	Known	ITOC1	chr11	1017529	1017529	G	A	exonic	MUC6	.	nonsynonymous SNV	MUC6:NM_005961:exon31:c.C5272T:p.H1758Y	11p15.5	0.0043	0.0035	0.0044	0.003	0.0054	0.0049	0.0072	0.0021	0.0043	0.0038	0.0044	0.0027	0.0054	0.005	0.0079	0.0021	rs200644196	0.049	D	0.993	D	0.968	D	.	.	1	N	1.04	L	1.77	T	-0.71	N	0.053	-0.786	0.046
chr1_152281635_152281635_C_A	Known	ITOC1	chr1	152281635	152281635	C	A	exonic	FLG	.	nonsynonymous SNV	FLG:NM_002016:exon3:c.G5727T:p.R1909S	1q21.3	8.237e-06	0	0	0	0	0	0	6.057e-05	9.416e-06	0	0	0	0	0	0	6.095e-05	rs112627337	0.124	T	0.884	P	0.504	P	.	.	1	N	2.43	M	4.73	T	-0.56	N	0.11	1.45	13.05
chr4_367169_367169_G_A	Known	ITOC1	chr4	367169	367169	G	A	exonic	ZNF141	.	nonsynonymous SNV	ZNF141:NM_001348277:exon2:c.G715A:p.E239K,ZNF141:NM_003441:exon4:c.G943A:p.E315K	4p16.3	0.01	0.021	0.0059	0.0111	0.002	0.0112	0.0171	0.0044	0.0034	0.0096	0.0044	0.0048	0.002	0.002	0	0.0043	rs145966198	0.063	T	0.681	P	0.681	P	.	.	1	P	1.325	L	3.2	T	-3.67	D	0.28	4.473	24.2
chr6_10756728_10756728_C_T	Known	ITOC1	chr6	10756728	10756728	C	T	exonic	TMEM14B	.	nonsynonymous SNV	TMEM14B:NM_001127711:exon5:c.C220T:p.R74C,TMEM14B:NM_001286484:exon5:c.C289T:p.R97C,TMEM14B:NM_030969:exon6:c.C322T:p.R108C	6p24.2	0.0233	0.0388	0.0142	0.0157	0.0159	0.0258	0.0139	0.0175	0.0238	0.0413	0.0138	0.0144	0.0159	0.0272	0.0136	0.0174	rs72821581	0.031	D	0.926	P	0.394	B	0.02	N	1	N	1.79	L	2.12	T	-2.53	D	0.627	3.132	22.6
chr3_195506542_195506542_G_T	Known	ITOC1	chr3	195506542	195506542	G	T	exonic	MUC4	.	nonsynonymous SNV	MUC4:NM_018406:exon2:c.C11909A:p.P3970H	3q29	0.0006	0.0021	0	0	0.0038	0.0003	0	0	0.0006	0.0031	0	0	0.0038	0	0	0	rs200412534	0.022	D	0.999	D	0.99	D	.	.	1	N	0.55	N	1.45	T	-0.4	N	0.065	0.692	8.771
chr4_190878589_190878589_A_G	Known	ITOC1	chr4	190878589	190878589	A	G	exonic	FRG1	.	nonsynonymous SNV	FRG1:NM_004477:exon6:c.A469G:p.I157V	4q35.2	0.0042	0.0037	0.0053	0.0069	0.0033	0.0043	0.0027	0.0022	0.0044	0.0042	0.0055	0.0075	0.0033	0.0046	0.0036	0.0022	rs561930100	0.415	T	0.002	B	0.023	B	0	D	1	D	0.82	L	2.02	T	-0.39	N	0.558	1.021	10.78
chr17_39274426_39274426_T_A	Known	ITOC1	chr17	39274426	39274426	T	A	exonic	KRTAP4-11;KRTAP4-8	.	nonsynonymous SNV	KRTAP4-11:NM_033059:exon1:c.A142T:p.S48C	17q21.2	0.003	0.0042	0.0034	0.0012	0.0011	0.0034	0	0.0022	0.0029	0.0037	0.0033	0.001	0.0011	0.0034	0	0.0022	rs760092771	0.014	D	0.245	B	0.087	B	0.596	U	0.634	N	2.715	M	4.53	T	-4.08	D	0.445	2.022	16.35
chr3_195508903_195508903_G_A	Known	ITOC1	chr3	195508903	195508903	G	A	exonic	MUC4	.	nonsynonymous SNV	MUC4:NM_018406:exon2:c.C9548T:p.T3183M	3q29	0.0003	0	0	0	0	0.0002	0	0.0005	0.0003	0	0	0	0	0	0	0.0005	rs778176783	0.029	D	0.997	D	0.78	P	.	.	1	N	0.55	N	1.23	T	-0.93	N	0.052	1.141	11.44
chr19_22574988_22574988_T_C	Known	ITOC1	chr19	22574988	22574988	T	C	exonic	ZNF98	.	nonsynonymous SNV	ZNF98:NM_001098626:exon4:c.A1049G:p.Y350C	19p12	0.0016	0.0022	0.0014	0.0017	0.0002	0.002	0.0012	0.0005	0.0005	0.0015	0.0009	0.0007	0.0002	0.0002	0	0.0005	rs200887709	0.011	D	0.007	B	0.009	B	.	.	1	N	2.755	M	1.8	T	-8.13	D	0.196	0.626	8.334
chr4_190876268_190876268_A_G	Known	ITOC1	chr4	190876268	190876268	A	G	exonic	FRG1	.	nonsynonymous SNV	FRG1:NM_004477:exon5:c.A394G:p.I132V	4q35.2	9.087e-05	0.0004	8.639e-05	0	0	9.021e-05	0	0	0.0001	0.0004	8.917e-05	0	0	0.0001	0	0	rs528665769	0.666	T	0.03	B	0.072	B	0	D	1	D	1.345	L	2	T	-0.33	N	0.652	1.406	12.82
chrX_140994116_140994116_C_G	Known	ITOC1	chrX	140994116	140994116	C	G	exonic	MAGEC1	.	nonsynonymous SNV	MAGEC1:NM_005462:exon4:c.C926G:p.S309C	Xq27.2	0.0104	0.0035	0.0034	0.0002	0.0101	0.0165	0.0034	0.0019	0.0097	0.0032	0.0032	0	0.0101	0.0162	0.0047	0.002	rs141900922	0.001	D	0.996	D	0.926	D	.	.	1	N	0	N	4.2	T	-0.26	N	0.313	1.398	12.78
chr17_45234327_45234327_C_T	Known	ITOC1	chr17	45234327	45234327	C	T	exonic	CDC27	.	nonsynonymous SNV	CDC27:NM_001293091:exon6:c.G611A:p.G204D,CDC27:NM_001114091:exon7:c.G794A:p.G265D,CDC27:NM_001256:exon7:c.G794A:p.G265D,CDC27:NM_001293089:exon7:c.G794A:p.G265D	17q21.32	0.0012	0.0013	0.001	0.0008	0.0006	0.0009	0.0011	0.003	0.0012	0.0013	0.001	0.0008	0.0006	0.0009	0.0015	0.003	rs7350889	0.668	T	0.366	B	0.076	B	0	D	1	D	0.695	N	-0.3	T	-1.05	N	0.948	3.272	22.8
chr11_1018314_1018314_G_A	Known	ITOC1	chr11	1018314	1018314	G	A	exonic	MUC6	.	nonsynonymous SNV	MUC6:NM_005961:exon31:c.C4487T:p.T1496I	11p15.5	0.022	0.0215	0.0217	0.0089	0.0105	0.0276	0.0211	0.0132	0.0228	0.0239	0.0221	0.0096	0.0105	0.0299	0.023	0.0132	rs200089063	0.035	D	0.969	D	0.54	P	.	.	1	N	1.845	L	2.05	T	-1.78	N	0.146	0.465	7.155
chr19_1037681_1037681_G_A	Known	ITOC1	chr19	1037681	1037681	G	A	exonic	CNN2	.	nonsynonymous SNV	CNN2:NM_201277:exon6:c.G595A:p.D199N,CNN2:NM_001303499:exon7:c.G679A:p.D227N,CNN2:NM_001303501:exon7:c.G775A:p.D259N,CNN2:NM_004368:exon7:c.G712A:p.D238N	19p13.3	0.0004	0.0022	0.0002	0	0	0.0003	0	0	0.0004	0.0024	0.0002	0	0	0.0003	0	0	rs200699249	0.009	D	0.163	B	0.022	B	0	U	0.611	D	0.755	N	1.52	T	-1.96	N	0.252	3.376	22.9
chr4_190876278_190876278_G_A	Known	ITOC1	chr4	190876278	190876278	G	A	exonic	FRG1	.	nonsynonymous SNV	FRG1:NM_004477:exon5:c.G404A:p.R135K	4q35.2	0.04	0.0256	0.0372	0.0571	0.0379	0.041	0.0478	0.0386	0.0388	0.0264	0.0363	0.0566	0.0379	0.0388	0.0461	0.0386	rs199978807	0.106	T	0.001	B	0.012	B	0	D	1	D	1.845	L	1.97	T	-1.21	N	0.724	4.883	24.9
chr3_195508402_195508402_G_T	Known	ITOC1	chr3	195508402	195508402	G	T	exonic	MUC4	.	nonsynonymous SNV	MUC4:NM_018406:exon2:c.C10049A:p.T3350N	3q29	0.034	0.1211	0.0142	0.0102	0.0225	0.0457	0.0221	0.0088	0.0345	0.1443	0.0154	0.0192	0.0225	0.0544	0.0235	0.0088	rs199592769	0.038	D	0.898	P	0.19	B	.	.	1	D	0	N	1.48	T	-0.2	N	0.036	-0.766	0.051
chr11_1017294_1017294_A_T	Known	ITOC1	chr11	1017294	1017294	A	T	exonic	MUC6	.	nonsynonymous SNV	MUC6:NM_005961:exon31:c.T5507A:p.L1836H	11p15.5	0.005	0.0096	0.0049	0.003	0.003	0.0055	0.0014	0.0028	0.0035	0.0088	0.0043	0.0022	0.003	0.003	0	0.0028	rs200241162	0	D	1	D	0.995	D	.	.	1	N	1.75	L	1.45	T	-1.06	N	0.166	3.102	22.5
chr14_19377859_19377859_T_C	Known	ITOC1	chr14	19377859	19377859	T	C	exonic	OR11H12	.	nonsynonymous SNV	OR11H12:NM_001013354:exon1:c.T266C:p.V89A	14q11.2	0.0204	0.0289	0.0076	0.0177	0.0137	0.0225	0.0113	0.0221	0.0191	0.0272	0.0063	0.0161	0.0137	0.0211	0.0161	0.0222	rs61969156	0.025	D	0.779	P	0.335	B	0.002	N	.	.	1.495	L	7.49	T	-3.82	D	0.292	2.183	17.4
chr16_20476995_20476995_G_A	Known	ITOC1	chr16	20476995	20476995	G	A	exonic	ACSM2A	.	nonsynonymous SNV	ACSM2A:NM_001308169:exon2:c.G97A:p.V33M,ACSM2A:NM_001308172:exon3:c.G334A:p.V112M,ACSM2A:NM_001308954:exon4:c.G334A:p.V112M	16p12.3	0.0022	0.0027	0.001	0.0001	0.0024	0.0007	0.0034	0.0098	0.0022	0.0027	0.0008	0.0001	0.0024	0.0005	0.0044	0.0098	rs62035041	0.444	T	0.959	D	0.692	P	0.037	N	0.846	D	0.255	N	1.04	T	-1.92	N	0.241	3.533	23.1
chr1_145360608_145360608_T_A	Known	ITOC1	chr1	145360608	145360608	T	A	exonic	NBPF19	.	nonsynonymous SNV	NBPF19:NM_001351365:exon69:c.T8414A:p.L2805Q	1q21.1	0	0	0	0	0	0	0	0	0	0	0	0	0	0	0	0	rs183933394	.	.	0.984	D	0.902	P	.	.	1	N	2.98	M	.	.	.	.	0.083	3.592	23.2
chr11_1017273_1017273_A_G	Known	ITOC1	chr11	1017273	1017273	A	G	exonic	MUC6	.	nonsynonymous SNV	MUC6:NM_005961:exon31:c.T5528C:p.F1843S	11p15.5	0.0002	0	0.0002	0.0002	0.0003	0.0002	0	0	0.0001	0	0.0002	0.0001	0.0003	0.0001	0	0	rs200476918	0	D	0.731	P	0.621	P	.	.	1	N	1.445	L	2.14	T	0.68	N	0.121	1.018	10.76
chr17_45234430_45234430_A_G	Known	ITOC1	chr17	45234430	45234430	A	G	exonic	CDC27	.	nonsynonymous SNV	CDC27:NM_001293091:exon6:c.T508C:p.S170P,CDC27:NM_001114091:exon7:c.T691C:p.S231P,CDC27:NM_001256:exon7:c.T691C:p.S231P,CDC27:NM_001293089:exon7:c.T691C:p.S231P	17q21.32	0.0108	0.0075	0.006	0.0066	0.0172	0.0091	0.0105	0.0229	0.0108	0.0075	0.006	0.0057	0.0172	0.0086	0.0108	0.023	rs78072949	0.116	T	0.014	B	0.01	B	0	D	1	D	0.695	N	-0.35	T	0.16	N	0.888	2.693	20.8
chr3_195513826_195513826_G_A	Known	ITOC1	chr3	195513826	195513826	G	A	exonic	MUC4	.	nonsynonymous SNV	MUC4:NM_018406:exon2:c.C4625T:p.P1542L	3q29	0.0124	0.0078	0.0069	0.0588	0	0.0207	0	0.009	0.0114	0.0114	0	0	0	0.0247	0	0.009	rs202029925	0.324	T	0.909	P	0.713	P	.	.	1	D	0.55	N	1.77	T	-0.5	N	0.117	1.586	13.77
chr1_154294499_154294499_G_A	Known	ITOC1	chr1	154294499	154294499	G	A	exonic	AQP10	.	nonsynonymous SNV	AQP10:NM_080429:exon2:c.G196A:p.V66I	1q21.3	0.0521	0.0557	0.0577	0.024	0.0903	0.0511	0.0609	0.0516	0.0544	0.057	0.0575	0.0245	0.0903	0.0546	0.0717	0.0518	rs201059654	0.058	T	0.448	B	0.101	B	0.001	N	0.61	D	1.81	L	-1.99	D	-0.81	N	0.478	4.244	23.9
chr14_105415279_105415279_T_C	Known	ITOC1	chr14	105415279	105415279	T	C	exonic	AHNAK2	.	nonsynonymous SNV	AHNAK2:NM_001350929:exon7:c.A6209G:p.K2070R,AHNAK2:NM_138420:exon7:c.A6509G:p.K2170R	14q32.33	0.076	0.0322	0.0291	0.004	0.0537	0.1046	0.0765	0.077	0.0774	0.0326	0.0288	0.0042	0.0537	0.1107	0.0849	0.077	rs201127689	0.783	T	0.995	D	0.995	D	.	.	0.998	P	2.955	M	4.62	T	-0.89	N	0.189	1.395	12.76
chr15_23690510_23690510_T_G	Known	ITOC1	chr15	23690510	23690510	T	G	exonic	GOLGA6L2	.	nonsynonymous SNV	GOLGA6L2:NM_001304388:exon2:c.A160C:p.N54H	15q11.2	0.1158	0.5822	0.1018	0.003	0.0093	0.0234	0.1	0.0041	0.109	0.5787	0.1008	0.0006	0.0093	0.0197	0.0513	0.0042	rs3866720	.	.	0.966	D	0.844	P	.	.	1	P	.	.	2.53	T	-2.9	D	0.101	1.006	10.7
chr14_19378135_19378135_T_A	Known	ITOC1	chr14	19378135	19378135	T	A	exonic	OR11H12	.	nonsynonymous SNV	OR11H12:NM_001013354:exon1:c.T542A:p.M181K	14q11.2	0.0009	0	0	0.0078	0	0.0006	0	0	0.0024	0	0	0.0153	0	0.0023	0	0	rs202226673	0.006	D	0.711	P	0.362	B	0.037	N	.	.	1.59	L	8.71	T	-4.26	D	0.412	3.364	22.9
chr3_195515038_195515038_G_A	Known	ITOC1	chr3	195515038	195515038	G	A	exonic	MUC4	.	nonsynonymous SNV	MUC4:NM_018406:exon2:c.C3413T:p.P1138L	3q29	0.0002	0	0	0	0	0.0004	0	0.0001	0.0001	0	0	0	0	0.0003	0	0.0001	rs201206859	0.016	D	0.997	D	0.984	D	.	.	1	N	0.55	N	1.39	T	-0.33	N	0.072	-0.547	0.168
chr12_49522238_49522238_A_T	Known	ITOC1	chr12	49522238	49522238	A	T	exonic	TUBA1B	.	nonsynonymous SNV	TUBA1B:NM_006082:exon4:c.T859A:p.S287T	12q13.12	1.747e-05	0	0	0	0	1.591e-05	0	6.146e-05	2.003e-05	0	0	0	0	1.963e-05	0	6.184e-05	rs199895521	.	.	0	B	0.003	B	0.016	U	1	D	1.04	L	-1.74	D	-1.47	N	0.62	0.697	8.809
chr17_45219311_45219311_T_C	Known	ITOC1	chr17	45219311	45219311	T	C	exonic	CDC27	.	nonsynonymous SNV	CDC27:NM_001293091:exon11:c.A1276G:p.I426V,CDC27:NM_001114091:exon12:c.A1477G:p.I493V,CDC27:NM_001256:exon12:c.A1459G:p.I487V,CDC27:NM_001293089:exon12:c.A1456G:p.I486V	17q21.32	0.0121	0.0124	0.0062	0.0099	0.0017	0.0106	0.0129	0.0281	0.0122	0.0115	0.0062	0.0087	0.0017	0.0105	0.0153	0.0282	rs140737545	0.47	T	0.083	B	0.017	B	0	D	1	D	0.935	L	-0.77	T	0.06	N	0.604	0.082	3.417
chr3_195505909_195505909_C_A	Known	ITOC1	chr3	195505909	195505909	C	A	exonic	MUC4	.	nonsynonymous SNV	MUC4:NM_018406:exon2:c.G12542T:p.S4181I	3q29	7.899e-05	0.0007	0	0	0	0	0	0	.	.	.	.	.	.	.	.	rs377017763	0.031	D	0.996	D	0.946	D	.	.	1	N	0.345	N	1.5	T	-1.57	N	0.061	0.329	5.972
chr9_139401760_139401760_G_A	Known	ITOC1	chr9	139401760	139401760	G	A	exonic	NOTCH1	.	stopgain	NOTCH1:NM_017617:exon22:c.C3640T:p.Q1214X	9q34.3	.	.	.	.	.	.	.	.	.	.	.	.	.	.	.	.	.	.	.	.	.	.	.	0	D	1	A	.	.	.	.	.	.	.	12.208	38
chr3_195505819_195505819_A_T	Known	ITOC1	chr3	195505819	195505819	A	T	exonic;splicing	MUC4;MUC4	NM_001322468:exon22:c.10463+2T>A	nonsynonymous SNV	MUC4:NM_018406:exon2:c.T12632A:p.V4211D	3q29	.	.	.	.	.	.	.	.	.	.	.	.	.	.	.	.	.	0.001	D	0.995	D	0.944	D	.	.	1	N	0.55	N	1.36	T	0.55	N	0.146	-0.132	1.507
chr1_248524992_248524992_A_G	Known	ITOC1	chr1	248524992	248524992	A	G	exonic	OR2T4	.	nonsynonymous SNV	OR2T4:NM_001004696:exon1:c.A110G:p.N37S	1q44	.	.	.	.	.	.	.	.	.	.	.	.	.	.	.	.	rs45552134	0.032	D	0.028	B	0.028	B	0.743	N	0.998	P	2.405	M	-0.07	T	-3.3	D	0.045	0.606	8.195
chr4_103826769_103826769_G_A	Known	ITOC1	chr4	103826769	103826769	G	A	exonic	SLC9B1	.	stopgain	SLC9B1:NM_001100874:exon11:c.C1234T:p.R412X,SLC9B1:NM_139173:exon11:c.C1234T:p.R412X	4q24	.	.	.	.	.	.	.	.	.	.	.	.	.	.	.	.	rs200075071	.	.	.	.	.	.	0	D	1	A	.	.	.	.	.	.	.	11.399	37
chr1_148589042_148589042_C_A	Known	ITOC1	chr1	148589042	148589042	C	A	exonic	NBPF15	.	nonsynonymous SNV	NBPF15:NM_173638:exon12:c.C1037A:p.P346H,NBPF15:NM_001170755:exon15:c.C1037A:p.P346H	1q21.2	.	.	.	.	.	.	.	.	.	.	.	.	.	.	.	.	rs200292005	.	.	1	D	0.999	D	.	.	1	N	3.035	M	.	.	.	.	0.419	3.089	22.5
chr15_89400023_89400023_A_G	Known	ITOC1	chr15	89400023	89400023	A	G	exonic	ACAN	.	nonsynonymous SNV	ACAN:NM_001135:exon12:c.A4207G:p.T1403A,ACAN:NM_013227:exon12:c.A4207G:p.T1403A	15q26.1	.	.	.	.	.	.	.	.	.	.	.	.	.	.	.	.	rs12899191	0.382	T	0.454	P	0.342	B	.	.	1	P	1.515	L	-3.57	D	-0.46	N	0.05	-1.506	0.003
chr1_201178876_201178876_G_A	Known	ITOC1	chr1	201178876	201178876	G	A	exonic	IGFN1	.	nonsynonymous SNV	IGFN1:NM_001164586:exon12:c.G4855A:p.G1619S	1q32.1	.	.	.	.	.	.	.	.	.	.	.	.	.	.	.	.	rs189258058	0.116	T	.	.	.	.	.	.	1	N	0	N	-4.72	D	-0.76	N	0.027	1.21	11.8
chr17_39324228_39324228_C_A	Known	ITOC1	chr17	39324228	39324228	C	A	exonic	KRTAP4-3	.	nonsynonymous SNV	KRTAP4-3:NM_033187:exon1:c.G197T:p.R66M	17q21.2	.	.	.	.	.	.	.	.	.	.	.	.	.	.	.	.	rs192418439	0.035	D	0.553	P	0.157	B	.	.	1	N	2.85	M	4.88	T	-1.51	N	0.355	-1.239	0.006
chr13_42740803_42740803_C_T	Known	ITOC1	chr13	42740803	42740803	C	T	exonic	DGKH	.	nonsynonymous SNV	DGKH:NM_001297429:exon5:c.C376T:p.H126Y,DGKH:NM_001204505:exon7:c.C703T:p.H235Y,DGKH:NM_001204506:exon7:c.C703T:p.H235Y,DGKH:NM_152910:exon9:c.C1111T:p.H371Y,DGKH:NM_178009:exon9:c.C1111T:p.H371Y,DGKH:NM_001204504:exon10:c.C1111T:p.H371Y	13q14.11	.	.	.	.	.	.	.	.	.	.	.	.	.	.	.	.	.	0.19	T	0.003	B	0.018	B	0	N	0.998	D	1.385	L	1.98	T	-3.61	D	0.118	1.626	13.99
chr16_71610224_71610224_C_T	Known	ITOC1	chr16	71610224	71610224	C	T	exonic	TAT	.	nonsynonymous SNV	TAT:NM_000353:exon2:c.G95A:p.G32E	16q22.2	.	.	.	.	.	.	.	.	.	.	.	.	.	.	.	.	.	0.156	T	0.413	B	0.219	B	0	D	0.926	D	0.695	N	-1.39	T	-0.25	N	0.158	1.603	13.87
chr4_103826757_103826757_T_C	Known	ITOC1	chr4	103826757	103826757	T	C	exonic	SLC9B1	.	nonsynonymous SNV	SLC9B1:NM_001100874:exon11:c.A1246G:p.T416A,SLC9B1:NM_139173:exon11:c.A1246G:p.T416A	4q24	.	.	.	.	.	.	.	.	.	.	.	.	.	.	.	.	.	0.127	T	0.208	B	0.246	B	0	N	0.664	D	-1.04	N	2.57	T	-3.4	D	0.151	-0.009	2.504
chr20_30733010_30733010_G_A	Known	ITOC1	chr20	30733010	30733010	G	A	exonic	TM9SF4	.	nonsynonymous SNV	TM9SF4:NM_014742:exon7:c.G769A:p.E257K	20q11.21	.	.	.	.	.	.	.	.	.	.	.	.	.	.	.	.	.	0.54	T	0.013	B	0.053	B	0	D	1	D	0.55	N	1.05	T	-0.63	N	0.49	3.079	22.5
chr3_195505918_195505918_G_T	Known	ITOC1	chr3	195505918	195505918	G	T	exonic	MUC4	.	nonsynonymous SNV	MUC4:NM_018406:exon2:c.C12533A:p.P4178H	3q29	.	.	.	.	.	.	.	.	.	.	.	.	.	.	.	.	.	0	D	0.996	D	0.982	D	.	.	1	N	0.55	N	1.29	T	0.4	N	0.065	-0.726	0.063
chr19_20727628_20727628_C_A	Known	ITOC1	chr19	20727628	20727628	C	A	exonic	ZNF737	.	nonsynonymous SNV	ZNF737:NM_001159293:exon4:c.G1381T:p.A461S	19p12	.	.	.	.	.	.	.	.	.	.	.	.	.	.	.	.	.	0.005	D	0.631	P	0.461	P	.	.	1	N	-0.465	N	1.28	T	-2.39	N	0.079	3.617	23.2
chr5_102895011_102895011_C_G	Novel	ITOC1	chr5	102895011	102895011	C	G	exonic	NUDT12	.	nonsynonymous SNV	NUDT12:NM_001300741:exon3:c.G311C:p.S104T,NUDT12:NM_031438:exon3:c.G365C:p.S122T	5q21.2	.	.	.	.	.	.	.	.	.	.	.	.	.	.	.	.	.	0.071	T	0.115	B	0.165	B	0	D	0.947	D	1.845	L	3.35	T	-1.2	N	0.321	1.896	15.56
chr14_55309768_55309768_C_A	Novel	ITOC1	chr14	55309768	55309768	C	A	exonic	GCH1	.	nonsynonymous SNV	GCH1:NM_001024071:exon6:c.G631T:p.A211S	14q22.2	.	.	.	.	.	.	.	.	.	.	.	.	.	.	.	.	.	0.614	T	0.253	B	0.06	B	.	.	1	N	.	.	-6.52	D	0.06	N	0.196	0.969	10.48
chr7_30878849_30878849_T_C	Novel	ITOC1	chr7	30878849	30878849	T	C	exonic	MINDY4	.	nonsynonymous SNV	MINDY4:NM_032222:exon8:c.T1273C:p.C425R	7p14.3	.	.	.	.	.	.	.	.	.	.	.	.	.	.	.	.	.	0.5	T	0.529	P	0.219	B	0.001	N	1	D	1.01	L	1.62	T	-0.93	N	0.876	2.5	19.47
chr17_7400247_7400247_T_A	Novel	ITOC1	chr17	7400247	7400247	T	A	exonic	POLR2A	.	nonsynonymous SNV	POLR2A:NM_000937:exon5:c.T702A:p.F234L	17p13.1	.	.	.	.	.	.	.	.	.	.	.	.	.	.	.	.	.	.	.	0	B	0.002	B	0	D	0.968	D	-0.88	N	2.09	T	.	.	0.202	0.611	8.232
chr17_8274678_8274678_C_G	Novel	ITOC1	chr17	8274678	8274678	C	G	exonic	KRBA2	.	nonsynonymous SNV	KRBA2:NM_213597:exon1:c.G175C:p.D59H	17p13.1	.	.	.	.	.	.	.	.	.	.	.	.	.	.	.	.	.	0	D	0.999	D	0.928	D	.	.	1	N	1.655	L	4.56	T	-0.47	N	0.364	3.499	23.1
chr10_61612382_61612382_C_A	Novel	ITOC1	chr10	61612382	61612382	C	A	exonic	CCDC6	.	stopgain	CCDC6:NM_005436:exon2:c.G382T:p.E128X	10q21.2	.	.	.	.	.	.	.	.	.	.	.	.	.	.	.	.	.	.	.	.	.	.	.	0	D	1	A	.	.	.	.	.	.	.	12.753	40
chr3_97590826_97590826_C_T	Novel	ITOC1	chr3	97590826	97590826	C	T	exonic	CRYBG3	.	nonsynonymous SNV	CRYBG3:NM_153605:exon4:c.C788T:p.S263F	3q11.2	.	.	.	.	.	.	.	.	.	.	.	.	.	.	.	.	.	.	.	1	D	0.99	D	.	.	.	.	0.55	N	.	.	.	.	0.262	4.268	23.9
chr4_71201294_71201294_C_A	Novel	ITOC1	chr4	71201294	71201294	C	A	exonic	CABS1	.	nonsynonymous SNV	CABS1:NM_033122:exon1:c.C538A:p.P180T	4q13.3	.	.	.	.	.	.	.	.	.	.	.	.	.	.	.	.	.	0.013	D	0.793	P	0.23	B	0.297	N	1	N	1.04	L	1.6	T	-4.6	D	0.21	1.28	12.17
chr12_133697300_133697300_T_C	Novel	ITOC1	chr12	133697300	133697300	T	C	exonic	ZNF891	.	nonsynonymous SNV	ZNF891:NM_001277291:exon2:c.A1205G:p.K402R	12q24.33	.	.	.	.	.	.	.	.	.	.	.	.	.	.	.	.	.	0.025	D	.	.	.	.	.	.	.	.	.	.	1.83	T	-2.63	D	0.347	4.149	23.8
chr7_150069207_150069207_C_G	Novel	ITOC1	chr7	150069207	150069207	C	G	exonic	REPIN1	.	nonsynonymous SNV	REPIN1:NM_014374:exon1:c.C877G:p.P293A,REPIN1:NM_001099696:exon2:c.C877G:p.P293A,REPIN1:NM_001099695:exon3:c.C1048G:p.P350A,REPIN1:NM_013400:exon4:c.C877G:p.P293A	7q36.1	.	.	.	.	.	.	.	.	.	.	.	.	.	.	.	.	.	0.599	T	1	D	0.999	D	.	.	1	D	-0.435	N	2.18	T	-0.1	N	0.478	3.166	22.7
chr10_75451833_75451833_C_G	Novel	ITOC1	chr10	75451833	75451833	C	G	exonic	AGAP5	.	nonsynonymous SNV	AGAP5:NM_001144000:exon4:c.G364C:p.V122L	10q22.2	.	.	.	.	.	.	.	.	.	.	.	.	.	.	.	.	.	0.042	D	0.025	B	0.017	B	0	D	1	N	1.04	L	-1.9	D	-0.58	N	0.07	0.075	3.343
chr17_73096863_73096863_T_G	Novel	ITOC1	chr17	73096863	73096863	T	G	exonic	SLC16A5	.	nonsynonymous SNV	SLC16A5:NM_001271765:exon5:c.T1105G:p.F369V,SLC16A5:NM_004695:exon5:c.T1105G:p.F369V	17q25.1	.	.	.	.	.	.	.	.	.	.	.	.	.	.	.	.	.	1	T	0.167	B	0.049	B	0.001	D	0.94	D	0.225	N	1.29	T	-0.04	N	0.388	0.375	6.395
chr6_170036477_170036477_C_T	Novel	ITOC1	chr6	170036477	170036477	C	T	exonic	WDR27	.	nonsynonymous SNV	WDR27:NM_001350623:exon14:c.G1420A:p.E474K,WDR27:NM_001202550:exon16:c.G1612A:p.E538K,WDR27:NM_182552:exon19:c.G1993A:p.E665K	6q27	.	.	.	.	.	.	.	.	.	.	.	.	.	.	.	.	.	0.062	T	0.673	P	0.223	B	0.081	N	0.981	N	0.695	N	1.95	T	-2.88	D	0.279	4.141	23.8
chr16_67300104_67300104_G_T	Novel	ITOC1	chr16	67300104	67300104	G	T	exonic	SLC9A5	.	nonsynonymous SNV	SLC9A5:NM_001323972:exon14:c.G1891T:p.V631F,SLC9A5:NM_001323973:exon15:c.G2191T:p.V731F,SLC9A5:NM_001323974:exon15:c.G1306T:p.V436F,SLC9A5:NM_001323975:exon15:c.G1309T:p.V437F,SLC9A5:NM_004594:exon15:c.G2194T:p.V732F	16q22.1	.	.	.	.	.	.	.	.	.	.	.	.	.	.	.	.	.	0.063	T	0.996	D	0.931	D	0.231	N	0.804	N	0.805	L	0.45	T	-0.8	N	0.514	4.864	24.9
chr3_195510910_195510910_G_T	Novel	ITOC1	chr3	195510910	195510910	G	T	exonic	MUC4	.	nonsynonymous SNV	MUC4:NM_018406:exon2:c.C7541A:p.P2514H	3q29	.	.	.	.	.	.	.	.	.	.	.	.	.	.	.	.	.	0.073	T	0.969	D	0.707	P	.	.	1	D	0.55	N	1.37	T	-0.12	N	0.069	1.383	12.7
chr2_97909719_97909719_A_G	Novel	ITOC1	chr2	97909719	97909719	A	G	exonic	ANKRD36	.	nonsynonymous SNV	ANKRD36:NM_001164315:exon70:c.A4522G:p.K1508E	2q11.2	.	.	.	.	.	.	.	.	.	.	.	.	.	.	.	.	.	0.003	D	0.996	D	0.981	D	.	.	1	N	1.04	L	2.27	T	-1.46	N	0.127	1.118	11.31
chr17_8701179_8701179_G_T	Novel	ITOC1	chr17	8701179	8701179	G	T	exonic	MFSD6L	.	nonsynonymous SNV	MFSD6L:NM_152599:exon1:c.C1260A:p.F420L	17p13.1	.	.	.	.	.	.	.	.	.	.	.	.	.	.	.	.	.	0.274	T	0.775	P	0.306	B	0.009	N	1	N	1.89	L	-1.9	D	-1.77	N	0.159	-0.055	2.089
chr6_43336992_43336992_G_A	Novel	ITOC1	chr6	43336992	43336992	G	A	exonic	ZNF318	.	nonsynonymous SNV	ZNF318:NM_014345:exon1:c.C112T:p.R38C	6p21.1	.	.	.	.	.	.	.	.	.	.	.	.	.	.	.	.	.	0.002	D	0.995	D	0.272	B	.	.	0.963	D	0.55	N	3.99	T	-0.45	N	0.321	4.801	24.8
chr5_140682561_140682561_C_T	Novel	ITOC1	chr5	140682561	140682561	C	T	exonic	SLC25A2	.	nonsynonymous SNV	SLC25A2:NM_031947:exon1:c.G872A:p.R291K	5q31.3	.	.	.	.	.	.	.	.	.	.	.	.	.	.	.	.	.	0.653	T	0.033	B	0.104	B	0	D	1	D	-0.41	N	-0.73	T	-0.11	N	0.513	3.42	23
chr9_85615132_85615132_T_G	Novel	ITOC1	chr9	85615132	85615132	T	G	exonic	RASEF	.	nonsynonymous SNV	RASEF:NM_152573:exon12:c.A1675C:p.M559L	9q21.32	.	.	.	.	.	.	.	.	.	.	.	.	.	.	.	.	.	1	T	0	B	0	B	0	D	1	D	-0.77	N	-1.2	T	-0.59	N	0.264	1.514	13.39
chr11_1017894_1017894_T_C	Novel	ITOC1	chr11	1017894	1017894	T	C	exonic	MUC6	.	nonsynonymous SNV	MUC6:NM_005961:exon31:c.A4907G:p.H1636R	11p15.5	.	.	.	.	.	.	.	.	.	.	.	.	.	.	.	.	.	0.008	D	0.993	D	0.977	D	.	.	1	N	1.59	L	2.28	T	-0.45	N	0.05	-1.153	0.008
chr3_145828116_145828116_T_C	Novel	ITOC1	chr3	145828116	145828116	T	C	exonic	PLOD2	.	nonsynonymous SNV	PLOD2:NM_000935:exon4:c.A458G:p.K153R,PLOD2:NM_182943:exon4:c.A458G:p.K153R	3q24	.	.	.	.	.	.	.	.	.	.	.	.	.	.	.	.	.	0.131	T	0.011	B	0.046	B	0	N	1	D	2.21	M	2.57	T	-1.93	N	0.183	2.009	16.27
chr2_32768464_32768464_A_C	Novel	ITOC1	chr2	32768464	32768464	A	C	exonic	BIRC6	.	nonsynonymous SNV	BIRC6:NM_016252:exon62:c.A12448C:p.M4150L	2p22.3	.	.	.	.	.	.	.	.	.	.	.	.	.	.	.	.	.	0.657	T	0.228	B	0.054	B	0	D	0.974	D	0.345	N	-0.79	T	-1.2	N	0.448	2.567	19.9
chr11_13514383_13514383_A_C	Novel	ITOC1	chr11	13514383	13514383	A	C	exonic	PTH	.	nonsynonymous SNV	PTH:NM_000315:exon2:c.T20G:p.M7R,PTH:NM_001316352:exon2:c.T116G:p.M39R	11p15.2	.	.	.	.	.	.	.	.	.	.	.	.	.	.	.	.	.	0.011	D	0.148	B	0.07	B	0.005	N	0.959	N	1.39	L	-1.67	D	-1.65	N	0.562	1.953	15.92
chr3_142254017_142254017_T_C	Novel	ITOC1	chr3	142254017	142254017	T	C	exonic	ATR	.	nonsynonymous SNV	ATR:NM_001184:exon21:c.A3850G:p.T1284A	3q23	.	.	.	.	.	.	.	.	.	.	.	.	.	.	.	.	.	0.841	T	0	B	0.001	B	0	D	0.706	D	-0.345	N	3.6	T	0.12	N	0.077	0.693	8.781
chr2_88327511_88327511_T_C	Novel	ITOC1	chr2	88327511	88327511	T	C	exonic	KRCC1	.	nonsynonymous SNV	KRCC1:NM_001304526:exon4:c.A572G:p.K191R,KRCC1:NM_016618:exon4:c.A572G:p.K191R	2p11.2	.	.	.	.	.	.	.	.	.	.	.	.	.	.	.	.	.	0.024	D	0.232	B	0.064	B	0.033	N	0.993	N	2.19	M	1.36	T	-2.02	N	0.092	0.357	6.226
chr6_69945006_69945006_T_C	Novel	ITOC1	chr6	69945006	69945006	T	C	exonic	ADGRB3	.	nonsynonymous SNV	ADGRB3:NM_001704:exon19:c.T2690C:p.V897A	6q12	.	.	.	.	.	.	.	.	.	.	.	.	.	.	.	.	.	0.446	T	0.276	B	0.145	B	0	D	1	D	-0.05	N	1.26	T	-2.16	N	0.617	3.7	23.3
chr11_62474667_62474667_T_G	Novel	ITOC1	chr11	62474667	62474667	T	G	exonic	BSCL2	.	nonsynonymous SNV	BSCL2:NM_001122955:exon1:c.A1C:p.M1L	11q12.3	.	.	.	.	.	.	.	.	.	.	.	.	.	.	.	.	.	0.102	T	0	B	0.001	B	.	.	1	D	.	.	-1.58	D	-0.02	N	0.261	1.315	12.35
chr18_14511905_14511905_A_T	Novel	ITOC1	chr18	14511905	14511905	A	T	exonic	POTEC	.	nonsynonymous SNV	POTEC:NM_001137671:exon11:c.T1621A:p.W541R	18p11.21	.	.	.	.	.	.	.	.	.	.	.	.	.	.	.	.	.	0	D	0.985	D	0.53	P	.	.	1	N	0	N	1.66	T	2.07	N	0.353	0.003	2.61
chr1_160100316_160100316_A_C	Novel	ITOC1	chr1	160100316	160100316	A	C	exonic	ATP1A2	.	nonsynonymous SNV	ATP1A2:NM_000702:exon13:c.A1756C:p.M586L	1q23.2	.	.	.	.	.	.	.	.	.	.	.	.	.	.	.	.	.	0.239	T	0	B	0.003	B	0	D	1	D	0.345	N	-0.95	T	-1.22	N	0.461	2.544	19.75
chr11_1017497_1017497_G_T	Novel	ITOC1	chr11	1017497	1017497	G	T	exonic	MUC6	.	nonsynonymous SNV	MUC6:NM_005961:exon31:c.C5304A:p.S1768R	11p15.5	.	.	.	.	.	.	.	.	.	.	.	.	.	.	.	.	.	0.008	D	0.946	P	0.484	P	.	.	1	N	0.695	N	2.12	T	-0.66	N	0.184	0.485	7.318
chr13_25672168_25672168_C_T	Novel	ITOC1	chr13	25672168	25672168	C	T	exonic	PABPC3	.	nonsynonymous SNV	PABPC3:NM_030979:exon1:c.C1832T:p.A611V	13q12.13	.	.	.	.	.	.	.	.	.	.	.	.	.	.	.	.	.	0.099	T	0.223	B	0.064	B	0	U	1	D	2.085	M	0.9	T	-3.16	D	0.174	3.034	22.3
chr2_141079580_141079580_C_A	Novel	ITOC1	chr2	141079580	141079580	C	A	exonic	LRP1B	.	stopgain	LRP1B:NM_018557:exon82:c.G12592T:p.E4198X	2q22.1	.	.	.	.	.	.	.	.	.	.	.	.	.	.	.	.	.	.	.	.	.	.	.	0	D	1	A	.	.	.	.	.	.	.	17.183	58
chr1_24857828_24857828_G_T	Novel	ITOC1	chr1	24857828	24857828	G	T	exonic	RCAN3	.	stopgain	RCAN3:NM_001251980:exon2:c.G316T:p.E106X,RCAN3:NM_001251982:exon2:c.G316T:p.E106X,RCAN3:NM_001251977:exon3:c.G316T:p.E106X,RCAN3:NM_001251978:exon3:c.G316T:p.E106X,RCAN3:NM_001251979:exon3:c.G316T:p.E106X,RCAN3:NM_013441:exon3:c.G316T:p.E106X	1p36.11	.	.	.	.	.	.	.	.	.	.	.	.	.	.	.	.	.	.	.	.	.	.	.	0	D	1	A	.	.	.	.	.	.	.	14.274	45
chr9_13222381_13222381_T_C	Novel	ITOC1	chr9	13222381	13222381	T	C	exonic	MPDZ	.	nonsynonymous SNV	MPDZ:NM_001261406:exon6:c.A598G:p.I200V,MPDZ:NM_001261407:exon6:c.A598G:p.I200V,MPDZ:NM_001330637:exon6:c.A598G:p.I200V,MPDZ:NM_003829:exon6:c.A598G:p.I200V	9p23	.	.	.	.	.	.	.	.	.	.	.	.	.	.	.	.	.	0.354	T	0.001	B	0.003	B	0	D	0.983	D	-0.175	N	1.19	T	-0.43	N	0.155	-0.022	2.382
chr5_31515240_31515240_T_C	Novel	ITOC1	chr5	31515240	31515240	T	C	exonic	DROSHA	.	nonsynonymous SNV	DROSHA:NM_001100412:exon7:c.A1034G:p.K345R,DROSHA:NM_013235:exon7:c.A1145G:p.K382R	5p13.3	.	.	.	.	.	.	.	.	.	.	.	.	.	.	.	.	.	0.561	T	0.172	B	0.048	B	0	D	0.998	D	0	N	0.64	T	0.16	N	0.152	0.939	10.31
chr2_68270139_68270139_T_C	Novel	ITOC1	chr2	68270139	68270139	T	C	exonic	C1D	.	nonsynonymous SNV	C1D:NM_006333:exon5:c.A308G:p.K103R,C1D:NM_173177:exon5:c.A308G:p.K103R,C1D:NM_001190263:exon6:c.A308G:p.K103R,C1D:NM_001190265:exon6:c.A308G:p.K103R	2p14	.	.	.	.	.	.	.	.	.	.	.	.	.	.	.	.	.	0.54	T	0.058	B	0.017	B	0	D	0.968	D	0.345	N	0.92	T	-0.48	N	0.151	1.184	11.66
chr14_50295970_50295970_T_C	Novel	ITOC1	chr14	50295970	50295970	T	C	exonic	NEMF	.	nonsynonymous SNV	NEMF:NM_001301732:exon13:c.A1034G:p.K345R,NEMF:NM_004713:exon13:c.A1034G:p.K345R	14q21.3	.	.	.	.	.	.	.	.	.	.	.	.	.	.	.	.	.	0.54	T	0.03	B	0.075	B	0	D	0.985	D	0.41	N	0.94	T	-0.82	N	0.124	1.082	11.12
chr20_33303166_33303166_A_C	Novel	ITOC1	chr20	33303166	33303166	A	C	exonic	NCOA6	.	nonsynonymous SNV	NCOA6:NM_001242539:exon12:c.T3173G:p.I1058R,NCOA6:NM_014071:exon15:c.T6152G:p.I2051R,NCOA6:NM_001318240:exon16:c.T6152G:p.I2051R	20q11.22	.	.	.	.	.	.	.	.	.	.	.	.	.	.	.	.	.	0.005	D	0.021	B	0.026	B	0.291	N	1	D	0.345	N	1.93	T	0.25	N	0.495	1.473	13.17
chr2_99725421_99725421_T_C	Novel	ITOC1	chr2	99725421	99725421	T	C	exonic	TSGA10	.	nonsynonymous SNV	TSGA10:NM_001349012:exon5:c.A85G:p.T29A,TSGA10:NM_001349013:exon6:c.A85G:p.T29A,TSGA10:NM_001349014:exon6:c.A85G:p.T29A,TSGA10:NM_182911:exon6:c.A85G:p.T29A,TSGA10:NM_025244:exon7:c.A85G:p.T29A	2q11.2	.	.	.	.	.	.	.	.	.	.	.	.	.	.	.	.	.	0.19	T	0.75	P	0.452	P	0.028	U	1	N	0.69	N	0.82	T	-0.49	N	0.194	2.43	19.02
chr13_25672177_25672177_C_T	Novel	ITOC1	chr13	25672177	25672177	C	T	exonic	PABPC3	.	nonsynonymous SNV	PABPC3:NM_030979:exon1:c.C1841T:p.A614V	13q12.13	.	.	.	.	.	.	.	.	.	.	.	.	.	.	.	.	.	0.152	T	0.009	B	0.011	B	0	U	0.999	D	0.935	L	0.83	T	-2.58	D	0.103	1.876	15.44
chr16_58589702_58589702_T_G	Novel	ITOC1	chr16	58589702	58589702	T	G	exonic	CNOT1	.	nonsynonymous SNV	CNOT1:NM_001265612:exon20:c.A2575C:p.M859L,CNOT1:NM_016284:exon20:c.A2590C:p.M864L,CNOT1:NM_206999:exon20:c.A2590C:p.M864L	16q21	.	.	.	.	.	.	.	.	.	.	.	.	.	.	.	.	.	1	T	0.012	B	0.006	B	0	D	1	D	-1.385	N	1.73	T	-0.15	N	0.724	0.526	7.628
chr17_45234301_45234301_C_A	Novel	ITOC1	chr17	45234301	45234301	C	A	exonic	CDC27	.	nonsynonymous SNV	CDC27:NM_001293091:exon6:c.G637T:p.A213S,CDC27:NM_001114091:exon7:c.G820T:p.A274S,CDC27:NM_001256:exon7:c.G820T:p.A274S,CDC27:NM_001293089:exon7:c.G820T:p.A274S	17q21.32	.	.	.	.	.	.	.	.	.	.	.	.	.	.	.	.	.	0.326	T	0.085	B	0.042	B	0	D	1	D	0.145	N	-0.3	T	-0.37	N	0.609	2.165	17.28
chr11_76062366_76062366_A_C	Novel	ITOC1	chr11	76062366	76062366	A	C	exonic	THAP12	.	nonsynonymous SNV	THAP12:NM_004705:exon5:c.T1828G:p.S610A	11q13.5	.	.	.	.	.	.	.	.	.	.	.	.	.	.	.	.	.	0.539	T	0.009	B	0.004	B	0	D	0.999	D	1.175	L	2.01	T	-1.37	N	0.072	0.7	8.828
chr13_28830435_28830435_C_A	Novel	ITOC1	chr13	28830435	28830435	C	A	exonic	PAN3	.	stopgain	PAN3:NM_175854:exon7:c.C1007A:p.S336X	13q12.2	.	.	.	.	.	.	.	.	.	.	.	.	.	.	.	.	.	.	.	.	.	.	.	0	D	1	A	.	.	.	.	.	.	.	13.293	41
chr11_108175462_108175462_G_A	Known	ITOC1	chr11	108175462	108175462	G	A	exonic	ATM	.	nonsynonymous SNV	ATM:NM_000051:exon37:c.G5557A:p.D1853N	11q22.3	0.1101	0.0249	0.0524	0.0066	0.235	0.1433	0.1162	0.074	0.1094	0.0239	0.0523	0.0063	0.235	0.1456	0.1127	0.0742	rs1801516	0.197	T	0.044	B	0.015	B	0	D	0	P	1.89	L	-0.72	T	-1.31	N	0.114	3.575	23.2
chr9_113212387_113212387_T_C	Known	ITOC1	chr9	113212387	113212387	T	C	exonic	SVEP1	.	nonsynonymous SNV	SVEP1:NM_153366:exon24:c.A4055G:p.Q1352R	9q31.3	0.0302	0.004	0.0936	0.0746	0.0047	0.0124	0.0212	0.0612	0.0323	0.0041	0.0949	0.0725	0.0047	0.0127	0.0232	0.0611	rs78239740	0.568	T	0.001	B	0.003	B	0.008	N	0.993	N	1.215	L	-2.35	D	-0.42	N	0.051	-0.049	2.138
chr1_234582720_234582720_C_T	Known	ITOC1	chr1	234582720	234582720	C	T	exonic	TARBP1	.	nonsynonymous SNV	TARBP1:NM_005646:exon12:c.G1963A:p.G655R	1q42.2	0.0312	0.0053	0.0116	0.0001	0.0433	0.0336	0.0375	0.0625	0.0313	0.0052	0.0114	0.0001	0.0433	0.0333	0.036	0.0624	rs139816698	0.098	T	0.918	P	0.188	B	0.038	N	0.631	N	0.345	N	2	T	-1.23	N	0.071	3.008	22.3
chr11_61300525_61300525_C_T	Known	ITOC1	chr11	61300525	61300525	C	T	exonic	SYT7	.	nonsynonymous SNV	SYT7:NM_004200:exon4:c.G287A:p.R96H,SYT7:NM_001252065:exon5:c.G512A:p.R171H,SYT7:NM_001300773:exon5:c.G419A:p.R140H	11q12.2	0.0068	0	0.0009	0.0001	0	9.098e-05	0.0034	0.0488	0.0076	0	0.0009	0	0	7.381e-05	0.0044	0.0484	rs199660597	0.133	T	0.059	B	0.008	B	0.007	N	1	D	0.895	L	1.8	T	-0.82	N	0.305	3.706	23.3
chr12_9751202_9751202_C_T	Known	ITOC1	chr12	9751202	9751202	C	T	exonic	KLRB1	.	nonsynonymous SNV	KLRB1:NM_002258:exon4:c.G307A:p.E103K	12p13.31	0.0044	0.0013	0.0016	0	0.0018	0.0051	0.0055	0.0087	0.0043	0.0013	0.0016	0	0.0018	0.0048	0.0043	0.0087	rs141057839	0.012	D	0.751	P	0.237	B	0.844	N	1	N	0.59	N	2.3	T	-2.19	N	0.157	1.072	11.06
chr3_130174354_130174354_G_T	Known	ITOC1	chr3	130174354	130174354	G	T	exonic	COL6A5	.	stopgain	COL6A5:NM_001278298:exon37:c.G6634T:p.E2212X,COL6A5:NM_153264:exon37:c.G6634T:p.E2212X	3q22.1	0.0002	0	0	0	0	0	0	0.0011	0.0002	0	0	0	0	0	0	0.0011	rs555396988	.	.	.	.	.	.	0.134	N	1	A	.	.	.	.	.	.	.	12.644	39
chrX_2833643_2833643_C_A	Known	ITOC1	chrX	2833643	2833643	C	A	exonic	ARSD	.	nonsynonymous SNV	ARSD:NM_001669:exon6:c.G954T:p.Q318H,ARSD:NM_009589:exon6:c.G954T:p.Q318H	Xp22.33	0.0001	0	0	0	0	4.448e-05	0	0.0008	0.0001	0	0	0	0	2.787e-05	0	0.0009	rs115332247	0.064	T	0.005	B	0.02	B	0.914	N	1	P	1.39	L	-3.26	D	-2.28	N	0.062	-0.746	0.056
chr4_190878552_190878552_G_A	Known	ITOC1	chr4	190878552	190878552	G	A	splicing	FRG1	NM_004477:exon6:c.433-1G>A	.	.	4q35.2	2.762e-05	0.0003	0	0	0	2.491e-05	0	0	0	0	0	0	0	0	0	0	rs774844100	.	.	.	.	.	.	.	.	1	D	.	.	.	.	.	.	.	4.057	23.7
chrX_73811648_73811648_G_A	Known	ITOC1	chrX	73811648	73811648	G	A	exonic	RLIM	.	nonsynonymous SNV	RLIM:NM_016120:exon4:c.C1502T:p.S501L,RLIM:NM_183353:exon5:c.C1502T:p.S501L	Xq13.2	0.0002	0.0001	0	0	0	0.0002	0	0.0005	0.0002	0	0	0	0	0.0002	0	0.0006	rs200629905	0.42	T	0	B	0	B	0.264	N	0.95	D	1.545	L	3.03	T	-0.73	N	0.431	1.139	11.42
chr12_42538334_42538334_C_A	Known	ITOC1	chr12	42538334	42538334	C	A	exonic	GXYLT1	.	nonsynonymous SNV	GXYLT1:NM_001099650:exon1:c.G115T:p.G39W,GXYLT1:NM_173601:exon1:c.G115T:p.G39W	12q12	9.897e-05	0	0	0	0	0.0004	0	0	0.0001	0	0	0	0	0.0004	0	0	rs181558534	0.115	T	0.979	D	0.686	P	0.919	U	0.993	N	0.345	N	.	.	-0.39	N	0.241	4.921	25
chr8_121298156_121298156_G_C	Known	ITOC1	chr8	121298156	121298156	G	C	exonic	COL14A1	.	nonsynonymous SNV	COL14A1:NM_021110:exon33:c.G4024C:p.V1342L	8q24.12	0.1308	0.1266	0.0937	0.0326	0.1421	0.1606	0.1391	0.0857	0.1282	0.1262	0.0926	0.0324	0.1421	0.1606	0.1484	0.0856	rs17833992	0.255	T	0.033	B	0.01	B	0.009	N	0.332	P	1.905	M	2.1	T	-0.82	N	0.103	2.346	18.47
chr5_140221098_140221098_C_G	Known	ITOC1	chr5	140221098	140221098	C	G	exonic	PCDHA8	.	nonsynonymous SNV	PCDHA8:NM_018911:exon1:c.C192G:p.F64L,PCDHA8:NM_031856:exon1:c.C192G:p.F64L	5q31.3	0.0781	0.0447	0.1004	0.0145	0.0645	0.0939	0.0882	0.057	0.0765	0.044	0.1004	0.0142	0.0645	0.0928	0.0933	0.0568	rs62624460	0.244	T	0.868	P	0.386	B	0.002	U	0.999	P	0.9	L	1.11	T	-5.45	D	0.076	4.468	24.2
chr6_162622197_162622197_C_T	Known	ITOC1	chr6	162622197	162622197	C	T	exonic	PRKN	.	nonsynonymous SNV	PRKN:NM_004562:exon4:c.G500A:p.S167N,PRKN:NM_013987:exon4:c.G500A:p.S167N	6q26	0.0676	0.0722	0.1419	0.3995	0.0103	0.0194	0.0562	0.0574	0.0705	0.0731	0.1429	0.4049	0.0103	0.0185	0.0389	0.0574	rs1801474	0.229	T	0.027	B	0.013	B	0.665	N	1	P	1.31	L	-2.82	D	-1.35	N	0.11	1.685	14.32
chr11_17414570_17414570_C_T	Known	ITOC1	chr11	17414570	17414570	C	T	exonic	ABCC8	.	nonsynonymous SNV	ABCC8:NM_000352:exon39:c.G4714A:p.V1572I,ABCC8:NM_001287174:exon39:c.G4717A:p.V1573I,ABCC8:NM_001351295:exon39:c.G4780A:p.V1594I,ABCC8:NM_001351296:exon39:c.G4714A:p.V1572I,ABCC8:NM_001351297:exon39:c.G4711A:p.V1571I	11p15.1	0.0562	0.0284	0.0283	0.0005	0.0384	0.0709	0.0721	0.0693	0.0554	0.0288	0.0279	0.0004	0.0384	0.0709	0.0737	0.0697	rs8192690	0.461	T	0.005	B	0.002	B	0.001	N	0.999	D	0.435	N	-2.66	D	0.09	N	0.022	1.387	12.72
chr11_1017834_1017834_G_A	Known	ITOC1	chr11	1017834	1017834	G	A	exonic	MUC6	.	nonsynonymous SNV	MUC6:NM_005961:exon31:c.C4967T:p.P1656L	11p15.5	0.0006	0.0016	8.814e-05	0	0.0005	0.0004	0	0.0017	0.0006	0.0016	9.096e-05	0	0.0005	0.0004	0	0.0016	rs201440145	0.033	D	0.469	P	0.161	B	.	.	1	N	1.485	L	2.08	T	-0.76	N	0.082	2.192	17.45
chr21_47836403_47836403_T_C	Known	ITOC1	chr21	47836403	47836403	T	C	exonic	PCNT	.	nonsynonymous SNV	PCNT:NM_001315529:exon30:c.T6217C:p.S2073P,PCNT:NM_006031:exon30:c.T6571C:p.S2191P	21q22.3	0.0361	0.0169	0.0266	0	0.0057	0.0532	0.0363	0.0168	0.034	0.0162	0.0262	0	0.0057	0.0521	0.0317	0.0169	rs34151633	0.246	T	0.978	D	0.601	P	0.828	N	1	N	1.445	L	4.68	T	-1.56	N	0.215	1.614	13.93
chr15_33873751_33873751_G_A	Known	ITOC1	chr15	33873751	33873751	G	A	exonic	RYR3	.	nonsynonymous SNV	RYR3:NM_001036:exon14:c.G1480A:p.V494I,RYR3:NM_001243996:exon14:c.G1480A:p.V494I	15q14	0.1028	0.3048	0.0516	0.0481	0.0913	0.1033	0.1044	0.05	0.1013	0.3075	0.0503	0.0467	0.0913	0.1042	0.1058	0.05	rs2077268	0.503	T	0	B	0.002	B	0.031	N	1	P	1.33	L	-3.68	D	-0.52	N	0.008	2.029	16.39
chr21_47918662_47918662_C_G	Known	ITOC1	chr21	47918662	47918662	C	G	exonic	DIP2A	.	nonsynonymous SNV	DIP2A:NM_001146115:exon5:c.C571G:p.P191A,DIP2A:NM_001146116:exon5:c.C571G:p.P191A,DIP2A:NM_015151:exon5:c.C571G:p.P191A,DIP2A:NM_206889:exon5:c.C571G:p.P191A,DIP2A:NM_206890:exon5:c.C571G:p.P191A,DIP2A:NM_206891:exon5:c.C571G:p.P191A	21q22.3	0.0544	0.0199	0.0329	0.0001	0.0174	0.0784	0.0537	0.0365	0.0523	0.0191	0.0324	0	0.0174	0.0783	0.048	0.0366	rs7283507	0.276	T	0.003	B	0.006	B	0.009	U	1	D	0.82	L	2	T	-0.59	N	0.135	3.688	23.3
chr5_112889370_112889370_G_C	Known	ITOC1	chr5	112889370	112889370	G	C	exonic	YTHDC2	.	nonsynonymous SNV	YTHDC2:NM_001345976:exon12:c.G1051C:p.D351H,YTHDC2:NM_001345975:exon13:c.G1465C:p.D489H,YTHDC2:NM_022828:exon14:c.G1951C:p.D651H	5q22.2	0.0642	0.0116	0.0283	0.1098	0.0649	0.0686	0.0848	0.0794	0.0644	0.0112	0.0279	0.1105	0.0649	0.0691	0.0908	0.0793	rs75714066	0.054	T	0.15	B	0.27	B	0.031	N	1	D	0.69	N	4.09	T	-1.18	N	0.119	2.797	21.4
chr3_125854409_125854409_T_C	Known	ITOC1	chr3	125854409	125854409	T	C	exonic	ALDH1L1	.	nonsynonymous SNV	ALDH1L1:NM_001270365:exon10:c.A1138G:p.S380G,ALDH1L1:NM_001270364:exon12:c.A1471G:p.S491G,ALDH1L1:NM_012190:exon12:c.A1441G:p.S481G	3q21.3	0.1428	0.1363	0.0908	0.2207	0.1327	0.1584	0.1481	0.0825	0.14	0.1358	0.0892	0.2182	0.1327	0.1579	0.1395	0.0825	rs2276724	0.053	T	0.494	P	0.392	B	0.007	N	0.318	P	1.83	L	2.96	T	-1.97	N	0.23	2.258	17.89
chr19_5772897_5772897_C_T	Known	ITOC1	chr19	5772897	5772897	C	T	exonic	CATSPERD	.	nonsynonymous SNV	CATSPERD:NM_152784:exon20:c.C1862T:p.S621L	19p13.3	0.0745	0.0155	0.139	0.3595	0.0567	0.0353	0.0622	0.082	0.0782	0.0149	0.1401	0.3656	0.0567	0.0355	0.0623	0.082	rs78536254	0.036	D	0.299	B	0.035	B	0.048	N	1	P	0.69	N	1.92	T	-3	D	0.053	1.005	10.69
chr4_77053834_77053834_T_C	Known	ITOC1	chr4	77053834	77053834	T	C	exonic	NUP54	.	nonsynonymous SNV	NUP54:NM_001278603:exon5:c.A605G:p.N202S,NUP54:NM_017426:exon6:c.A749G:p.N250S	4q21.1	0.1496	0.2092	0.2406	0.0229	0.1216	0.1582	0.1678	0.0898	0.1487	0.2111	0.2402	0.0229	0.1216	0.1582	0.1662	0.0901	rs61750814	0.42	T	0.138	B	0.033	B	0	D	0	P	1.295	L	.	.	-1.19	N	0.058	1.149	11.48
chr2_109276221_109276221_G_T	Known	ITOC1	chr2	109276221	109276221	G	T	splicing	LIMS1	NM_001193483:exon2:c.192+1G>T;NM_004987:exon2:c.156+1G>T;NM_001193488:exon2:c.156+1G>T;NM_001193482:exon2:c.168+1G>T;NM_001193484:exon2:c.267+1G>T;NM_001193485:exon2:c.342+1G>T	.	.	2q12.3	0.0543	0.0463	0.1208	0.0691	0.0381	0.0399	0.043	0.0706	0.0558	0.0445	0.1214	0.0692	0.0381	0.0401	0.0419	0.0708	rs142370461	.	.	.	.	.	.	.	.	1	D	.	.	.	.	.	.	.	4.069	23.7
chr17_67304447_67304447_C_T	Known	ITOC1	chr17	67304447	67304447	C	T	exonic	ABCA5	.	nonsynonymous SNV	ABCA5:NM_018672:exon4:c.G532A:p.A178T,ABCA5:NM_172232:exon5:c.G532A:p.A178T	17q24.3	0.1283	0.1646	0.1607	0.0386	0.1344	0.1352	0.1388	0.099	0.1276	0.1641	0.1603	0.0371	0.1344	0.1355	0.1398	0.0991	rs11544715	0.333	T	0.005	B	0.011	B	0.001	N	0.178	P	1.185	L	-2.2	D	-1.86	N	0.067	2.383	18.71
chr1_152284505_152284505_C_G	Known	ITOC1	chr1	152284505	152284505	C	G	exonic	FLG	.	nonsynonymous SNV	FLG:NM_002016:exon3:c.G2857C:p.E953Q	1q21.3	0.0242	0.2403	0.0085	0.0157	0.0005	0.0044	0.0112	0.0094	0.0231	0.2363	0.0086	0.0113	0.0005	0.0035	0.0073	0.0092	rs201137357	0.157	T	0.99	D	0.885	P	.	.	1	N	0.165	N	3.14	T	-1.01	N	0.07	1.563	13.65
chr5_176931594_176931594_G_C	Known	ITOC1	chr5	176931594	176931594	G	C	exonic	DOK3	.	nonsynonymous SNV	DOK3:NM_001308235:exon6:c.C713G:p.P238R,DOK3:NM_001308236:exon6:c.C713G:p.P238R,DOK3:NM_024872:exon6:c.C881G:p.P294R	5q35.3	0.0728	0.0384	0.1622	0.0245	0.1051	0.0687	0.0733	0.065	0.0735	0.0372	0.1641	0.0247	0.1051	0.0683	0.0756	0.0647	rs61749657	0.938	T	0.922	P	0.697	P	0.535	N	1	N	0.62	N	-1.48	T	-0.19	N	0.172	1.017	10.76
chr5_33881252_33881252_G_A	Known	ITOC1	chr5	33881252	33881252	G	A	exonic	ADAMTS12	.	nonsynonymous SNV	ADAMTS12:NM_001324511:exon2:c.C461T:p.T154M,ADAMTS12:NM_001324512:exon2:c.C461T:p.T154M,ADAMTS12:NM_030955:exon2:c.C461T:p.T154M	5p13.2	0.0219	0.0091	0.0143	0.0816	0.0005	0.0071	0.0302	0.0713	0.0232	0.0085	0.0145	0.083	0.0005	0.007	0.0304	0.0711	rs117518215	0.295	T	1	D	0.971	D	0.01	N	1	N	1.74	L	3.37	T	-0.52	N	0.221	3.561	23.1
chr3_195511993_195511993_A_G	Known	ITOC1	chr3	195511993	195511993	A	G	exonic	MUC4	.	nonsynonymous SNV	MUC4:NM_018406:exon2:c.T6458C:p.V2153A	3q29	0.0158	0.0083	0.0481	0.1071	0	0.0307	0.0333	0.006	0.0089	0.0064	0.0641	0.0625	0	0.0135	0	0.006	rs3107749	0.591	T	0.613	P	0.058	B	.	.	1	D	-0.55	N	1.39	T	0.07	N	0.142	0.189	4.567
chr1_201178819_201178819_G_A	Known	ITOC1	chr1	201178819	201178819	G	A	exonic	IGFN1	.	nonsynonymous SNV	IGFN1:NM_001164586:exon12:c.G4798A:p.A1600T	1q32.1	0.0668	0.089	0.0333	0.057	0.4	0.1059	0.0444	0.0094	0.0739	0.109	0.0278	0.1	0.4	0.1352	0.0441	0.0094	rs72468019	0.001	D	.	.	.	.	.	.	1	P	0	N	-2.67	D	-0.02	N	0.023	3.668	23.2
chr13_20067011_20067011_A_C	Known	ITOC1	chr13	20067011	20067011	A	C	exonic	TPTE2	.	nonsynonymous SNV	TPTE2:NM_130785:exon4:c.T98G:p.L33R,TPTE2:NM_199254:exon4:c.T98G:p.L33R,TPTE2:NM_001141968:exon5:c.T98G:p.L33R	13q12.11	0.0357	0.0934	0.0366	0.0631	0.0055	0.0194	0.0325	0.0681	0.0357	0.0875	0.0361	0.0596	0.0055	0.0189	0.0341	0.0685	rs76437836	0.829	T	0	B	0.001	B	0.728	N	1	N	0.41	N	-3.43	D	0.22	N	0.107	-2.164	0.001
chr13_25671210_25671210_C_T	Known	ITOC1	chr13	25671210	25671210	C	T	exonic	PABPC3	.	stopgain	PABPC3:NM_030979:exon1:c.C874T:p.Q292X	13q12.13	0.0005	0.0033	0	0.0002	0	0.0004	0	6.073e-05	0.0005	0.0033	0	0	0	0.0004	0	6.112e-05	rs80062522	.	.	.	.	.	.	0	U	1	D	.	.	.	.	.	.	.	9.467	35
chr3_195508163_195508163_T_G	Known	ITOC1	chr3	195508163	195508163	T	G	exonic	MUC4	.	nonsynonymous SNV	MUC4:NM_018406:exon2:c.A10288C:p.T3430P	3q29	0.0143	0.012	0.0042	0.0123	0.0075	0.0146	0.0088	0.0172	0.013	0.0081	0.0054	0.0102	0.0075	0.0118	0	0.0172	rs200073211	0.021	D	0.969	D	0.267	B	.	.	1	N	0	N	1.43	T	-0.23	N	0.148	-0.849	0.033
chr3_195511877_195511877_G_A	Known	ITOC1	chr3	195511877	195511877	G	A	exonic	MUC4	.	nonsynonymous SNV	MUC4:NM_018406:exon2:c.C6574T:p.P2192S	3q29	0.0324	0.0742	0.0559	0.1429	0.0049	0.0415	0.024	0.016	0.0211	0.0642	0.0492	0.0813	0.0049	0.0225	0.006	0.016	rs55824312	0.357	T	0.996	D	0.978	D	.	.	1	N	-0.55	N	1.59	T	-0.03	N	0.154	-0.781	0.047
chr3_195509651_195509651_G_A	Known	ITOC1	chr3	195509651	195509651	G	A	exonic	MUC4	.	nonsynonymous SNV	MUC4:NM_018406:exon2:c.C8800T:p.L2934F	3q29	0.0015	0.009	0.0038	0	0	0.0024	0	0	0.0014	0.011	0.0047	0	0	0.003	0	0	rs199497030	0.167	T	0.979	D	0.74	P	.	.	1	N	0.345	N	1.36	T	-0.13	N	0.036	-0.8	0.043
chr7_117188797_117188797_A_G	Known	ITOC1	chr7	117188797	117188797	A	G	exonic	CFTR	.	nonsynonymous SNV	CFTR:NM_000492:exon10:c.A1312G:p.T438A	7q31.2	0.0023	0.0028	0.0014	0.0022	0.0017	0.0029	0.0028	0.0011	0.0015	0.0016	0.001	0.0015	0.0017	0.0017	0.0019	0.001	rs201434579	0.312	T	0	B	0	B	0.072	N	1	D	0.39	N	-2.64	D	-1.18	N	0.259	0.368	6.332
chr1_148343792_148343792_C_A	Known	ITOC1	chr1	148343792	148343792	C	A	exonic	NBPF14;NBPF19;NBPF26;NBPF9	.	nonsynonymous SNV	NBPF26:NM_001351372:exon3:c.G295T:p.V99F,NBPF14:NM_015383:exon3:c.G295T:p.V99F,NBPF9:NM_001277444:exon4:c.G295T:p.V99F	1q21.2	0.0024	0.0019	0.0007	0.0013	0.0003	0.0035	0.0025	0.0008	0.0004	0.0005	0	0.0005	0.0003	0.0003	0	0.0008	rs200528112	.	.	0.996	D	0.956	D	.	.	.	.	.	.	.	.	.	.	0.616	1.467	13.14
chr1_148004625_148004625_C_A	Known	ITOC1	chr1	148004625	148004625	C	A	exonic	NBPF26	.	nonsynonymous SNV	NBPF26:NM_001351372:exon30:c.G3934T:p.V1312L	1q21.2	0.0072	0.0386	0.0044	0.0031	0.0011	0.0066	0.006	0.0024	0.0029	0.0258	0.0028	0.0017	0.0011	0.0008	0	0.0024	rs144324257	.	.	0.616	P	0.4	B	.	.	1	P	2.125	M	2.85	T	.	.	0.38	0.89	10.02
chr1_201179068_201179068_G_A	Known	ITOC1	chr1	201179068	201179068	G	A	exonic	IGFN1	.	nonsynonymous SNV	IGFN1:NM_001164586:exon12:c.G5047A:p.G1683R	1q32.1	0.0784	0.1103	0.1818	0.2177	0	0.1412	0.0846	0.0188	0.0189	0.0293	0.0864	0.0515	0	0.0125	0.037	0.0184	rs199816935	0.391	T	.	.	.	.	.	.	1	N	0	N	-3.65	D	0.04	N	0.021	-0.408	0.369
chr1_201178736_201178736_C_T	Known	ITOC1	chr1	201178736	201178736	C	T	exonic	IGFN1	.	nonsynonymous SNV	IGFN1:NM_001164586:exon12:c.C4715T:p.A1572V	1q32.1	0	0	0	0	0	0	0	0	0	0	0	0	0	0	0	0	rs201241861	0.003	D	.	.	.	.	.	.	1	N	0	N	-2.36	D	-0.24	N	0.041	1.684	14.32
chr3_195509374_195509374_T_G	Known	ITOC1	chr3	195509374	195509374	T	G	exonic	MUC4	.	nonsynonymous SNV	MUC4:NM_018406:exon2:c.A9077C:p.H3026P	3q29	0.0005	0.0028	0.0025	0	0	0.0007	0	0	0.0003	0.001	0.0032	0	0	0.0004	0	0	rs62282479	0.312	T	0.797	P	0.128	B	.	.	1	D	0.55	N	1.61	T	-0.07	N	0.095	-0.513	0.204
chr20_1895820_1895820_C_T	Known	ITOC1	chr20	1895820	1895820	C	T	exonic	SIRPA	.	nonsynonymous SNV	SIRPA:NM_001040023:exon2:c.C155T:p.T52I,SIRPA:NM_001040022:exon3:c.C155T:p.T52I,SIRPA:NM_001330728:exon3:c.C155T:p.T52I,SIRPA:NM_080792:exon3:c.C155T:p.T52I	20p13	0.0008	0.0013	0.0006	0.0014	0	0.0008	0	0.0009	0.0004	0.001	0.0005	0.0004	0	0.0001	0	0.0009	rs17855610	0.082	T	0.148	B	0.32	B	0	N	0.559	P	2.37	M	4.12	T	-4.53	D	0.426	1.467	13.14
chr3_195511438_195511438_G_T	Known	ITOC1	chr3	195511438	195511438	G	T	exonic	MUC4	.	nonsynonymous SNV	MUC4:NM_018406:exon2:c.C7013A:p.P2338H	3q29	0.0085	0.0018	0	0	0.0296	0.0105	0.0049	0.0054	0.0095	0.0016	0	0	0.0296	0.0137	0.0065	0.0054	rs201323238	0.302	T	0.969	D	0.7	P	.	.	1	N	0.55	N	1.32	T	-0.77	N	0.081	-1.036	0.013
chr15_74368297_74368297_C_G	Known	ITOC1	chr15	74368297	74368297	C	G	exonic	GOLGA6A	.	nonsynonymous SNV	GOLGA6A:NM_001038640:exon8:c.G594C:p.Q198H	15q24.1	0.0001	0.0005	9.223e-05	0.0001	0	7.724e-05	0	0.0002	0.0001	0.0005	9.502e-05	0.0001	0	3.764e-05	0	0.0002	rs58551153	0.099	T	0.966	D	0.891	P	.	.	1	N	1.245	L	1.85	T	-2.28	N	0.036	1.002	10.67
chr3_195515134_195515134_G_T	Known	ITOC1	chr3	195515134	195515134	G	T	exonic	MUC4	.	nonsynonymous SNV	MUC4:NM_018406:exon2:c.C3317A:p.P1106H	3q29	5.394e-05	0	0.0028	0	0	0	0	0	6.913e-05	0	0.0038	0	0	0	0	0	rs374418206	0.12	T	0.999	D	0.99	D	.	.	1	N	0.55	N	1.38	T	-0.3	N	0.145	-0.949	0.02
chrX_73811739_73811739_A_G	Known	ITOC1	chrX	73811739	73811739	A	G	exonic	RLIM	.	nonsynonymous SNV	RLIM:NM_016120:exon4:c.T1411C:p.S471P,RLIM:NM_183353:exon5:c.T1411C:p.S471P	Xq13.2	0.0029	0.0116	0.0005	0	0.0003	0.0029	0	0.0019	0.003	0.0129	0.0005	0	0.0003	0.0031	0	0.0019	rs201164156	0.21	T	0.842	P	0.1	B	0.514	U	1	N	0	N	-1.96	D	-0.25	N	0.391	-0.978	0.018
chr16_74425732_74425732_G_T	Known	ITOC1	chr16	74425732	74425732	G	T	exonic	NPIPB15	.	nonsynonymous SNV	NPIPB15:NM_001306094:exon7:c.G1086T:p.R362S	16q23.1	0.0423	0.0201	0.0425	0.0224	0.0184	0.0457	0.0508	0.0617	0.0353	0.0171	0.0398	0.0162	0.0184	0.0337	0.0318	0.0618	rs77563894	0	D	0.956	P	0.169	B	.	.	1	N	0.805	L	0.06	T	-2.16	N	0.279	0.417	6.757
chr15_28518136_28518136_G_A	Known	ITOC1	chr15	28518136	28518136	G	A	exonic	HERC2	.	nonsynonymous SNV	HERC2:NM_004667:exon8:c.C815T:p.T272M	15q13.1	0.0606	0.0749	0.0788	0.068	0.0748	0.0553	0.0663	0.0513	0.0619	0.077	0.079	0.0699	0.0748	0.0565	0.0668	0.0512	rs201979656	0.027	D	0.019	B	0.007	B	0.004	N	1	N	0.895	L	1.07	T	-1.1	N	0.069	2.006	16.25
chr3_195512260_195512260_G_C	Known	ITOC1	chr3	195512260	195512260	G	C	exonic	MUC4	.	nonsynonymous SNV	MUC4:NM_018406:exon2:c.C6191G:p.P2064R	3q29	0.0351	0.0304	0.0394	0.0131	0.0376	0.043	0.0285	0.0283	0.0276	0.0196	0.0383	0.0104	0.0376	0.026	0.0222	0.0283	rs570910947	0.012	D	0.797	P	0.093	B	.	.	1	N	0.55	N	1.4	T	-0.43	N	0.134	-1.178	0.007
chr1_148004567_148004567_C_A	Known	ITOC1	chr1	148004567	148004567	C	A	exonic	NBPF26	.	nonsynonymous SNV	NBPF26:NM_001351372:exon30:c.G3992T:p.G1331V	1q21.2	0.0024	0.0164	0.0015	0.0007	0.0011	0.0013	0.0011	0.0015	0.0016	0.0125	0.001	0.0001	0.0011	0.0005	0	0.0015	rs79517418	.	.	0.902	P	0.663	P	.	.	1	N	1.67	L	4.1	T	.	.	0.43	1.791	14.93
chr12_11461706_11461706_G_T	Known	ITOC1	chr12	11461706	11461706	G	T	exonic	PRB4	.	nonsynonymous SNV	PRB4:NM_001261399:exon3:c.C211A:p.P71T,PRB4:NM_002723:exon3:c.C211A:p.P71T	12p13.2	0.2143	0.2679	0.3293	0.2686	0.3943	0.2237	0.1814	0.0654	0.2277	0.3043	0.3369	0.2968	0.3943	0.2511	0.2019	0.065	rs12308381	0.2	T	0.97	D	0.51	P	.	.	1	N	1.79	L	3.71	T	-0.73	N	0.23	-0.64	0.1
chr13_20066994_20066994_T_C	Known	ITOC1	chr13	20066994	20066994	T	C	exonic	TPTE2	.	nonsynonymous SNV	TPTE2:NM_130785:exon4:c.A115G:p.K39E,TPTE2:NM_199254:exon4:c.A115G:p.K39E,TPTE2:NM_001141968:exon5:c.A115G:p.K39E	13q12.11	0.0006	0.0036	0.0005	0.001	0	0.0003	0	0.0001	0.0001	0.001	0.0002	0	0	0	0	0.0001	rs78472618	1	T	0	B	0	B	0.019	N	1	N	0.665	N	-3.47	D	0.23	N	0.153	-2.074	0.001
chr11_1017939_1017939_G_C	Known	ITOC1	chr11	1017939	1017939	G	C	exonic	MUC6	.	nonsynonymous SNV	MUC6:NM_005961:exon31:c.C4862G:p.T1621S	11p15.5	0.0018	0.0051	0.0011	0.0005	0.0003	0.0021	0.0012	0.0003	0.0013	0.0049	0.001	0.0003	0.0003	0.0015	0	0.0003	rs745806116	0.094	T	0.997	D	0.97	D	.	.	1	N	1.67	L	1.77	T	-1.31	N	0.126	0.705	8.86
chr3_195508108_195508108_G_A	Known	ITOC1	chr3	195508108	195508108	G	A	exonic	MUC4	.	nonsynonymous SNV	MUC4:NM_018406:exon2:c.C10343T:p.S3448L	3q29	0.0012	0.0006	0	0.0049	0	0.0019	0	0.0006	0.0013	0.0009	0	0.0096	0	0.0025	0	0.0006	rs148923966	0.064	T	0.951	P	0.935	D	.	.	1	N	0.55	N	1.42	T	-0.88	N	0.065	-0.156	1.35
chr3_195507083_195507083_T_C	Known	ITOC1	chr3	195507083	195507083	T	C	exonic	MUC4	.	nonsynonymous SNV	MUC4:NM_018406:exon2:c.A11368G:p.T3790A	3q29	0.002	0.0075	0.0026	0	0.0019	0.0021	0	0.0013	0.0018	0.0083	0	0	0.0019	0.0018	0	0.0013	rs78552467	0.431	T	0.613	P	0.058	B	0.57	U	1	D	0.55	N	1.54	T	-0.63	N	0.039	-1.201	0.007
chr3_195512665_195512665_G_A	Known	ITOC1	chr3	195512665	195512665	G	A	exonic	MUC4	.	nonsynonymous SNV	MUC4:NM_018406:exon2:c.C5786T:p.A1929V	3q29	0.0034	0.0028	0.0019	0	0.0017	0.0056	0.0124	0.0013	0.0024	0.0013	0.0025	0	0.0017	0.0041	0.0172	0.0013	rs79300100	0.292	T	0.805	P	0.483	P	.	.	1	N	0.55	N	1.72	T	-0.23	N	0.128	-0.289	0.704
chr3_195515194_195515194_G_C	Known	ITOC1	chr3	195515194	195515194	G	C	exonic	MUC4	.	nonsynonymous SNV	MUC4:NM_018406:exon2:c.C3257G:p.T1086S	3q29	0.0007	0.0034	0	0	0	0.0011	0	0	6.227e-05	0.001	0	0	0	0	0	0	rs201370057	0.464	T	0.987	D	0.937	D	.	.	1	N	0.55	N	1.34	T	-0.13	N	0.13	-1.117	0.009
chr3_88104822_88104822_C_T	Known	ITOC1	chr3	88104822	88104822	C	T	exonic	CGGBP1	.	nonsynonymous SNV	CGGBP1:NM_003663:exon3:c.G305A:p.S102N,CGGBP1:NM_001008390:exon4:c.G305A:p.S102N,CGGBP1:NM_001195308:exon4:c.G305A:p.S102N	3p11.1	8.281e-06	0	0	0	0	1.499e-05	0	0	9.472e-06	0	0	0	0	1.84e-05	0	0	rs766345098	0.532	T	0.299	B	0.034	B	0	U	0.945	D	0	N	.	.	-0.84	N	0.099	1.483	13.22
chr11_1017169_1017169_G_A	Known	ITOC1	chr11	1017169	1017169	G	A	exonic	MUC6	.	nonsynonymous SNV	MUC6:NM_005961:exon31:c.C5632T:p.P1878S	11p15.5	0.0219	0.0351	0.0128	0.0186	0.0023	0.0238	0.0226	0.0228	0.0084	0.0177	0.0095	0.0081	0.0023	0.0033	0.0029	0.0225	rs200932890	0.211	T	0.548	P	0.518	P	.	.	1	N	1.1	L	2.29	T	0.29	N	0.092	0.975	10.52
chr3_195505772_195505772_C_G	Known	ITOC1	chr3	195505772	195505772	C	G	exonic	MUC4	.	nonsynonymous SNV	MUC4:NM_018406:exon2:c.G12679C:p.V4227L	3q29	1.349e-05	0	0	0	0	2.395e-05	0	0	1.564e-05	0	0	0	0	2.984e-05	0	0	rs556354486	0.018	D	0.188	B	0.04	B	.	.	1	D	0.345	N	1.6	T	-0.47	N	0.07	0.148	4.123
chrX_140993932_140993932_C_A	Known	ITOC1	chrX	140993932	140993932	C	A	exonic	MAGEC1	.	nonsynonymous SNV	MAGEC1:NM_005462:exon4:c.C742A:p.L248I	Xq27.2	0.0233	0.0322	0.0114	0.0035	0.0189	0.0314	0.0228	0.0117	0.0172	0.0288	0.0107	0.0031	0.0189	0.0213	0.0046	0.0112	rs141965436	0.427	T	0.784	P	0.182	B	.	.	1	D	0	N	4.33	T	-0.21	N	0.199	0.706	8.865
chr21_45971109_45971109_G_A	Known	ITOC1	chr21	45971109	45971109	G	A	exonic	KRTAP10-2	.	nonsynonymous SNV	KRTAP10-2:NM_198693:exon1:c.C233T:p.S78L	21q22.3	0.0024	0.0051	0.0011	0.0011	0.0006	0.003	0.0034	0.0003	0.0006	0.0018	0.001	0.0006	0.0006	0.0005	0	0.0003	rs200984587	0.186	T	0.073	B	0.015	B	.	.	1	N	2.9	M	4.76	T	-4.65	D	0.219	2.222	17.66
chr3_195508500_195508500_G_C	Known	ITOC1	chr3	195508500	195508500	G	C	exonic	MUC4	.	nonsynonymous SNV	MUC4:NM_018406:exon2:c.C9951G:p.D3317E	3q29	0.0181	0.0043	0.0214	0	0.0074	0.0187	0.1071	0.0211	0.0217	0.0067	0.0283	0	0.0074	0.0275	0.1304	0.0212	rs148870692	0.022	D	0.804	P	0.159	B	.	.	1	N	0.55	N	1.61	T	0.28	N	0.028	-0.038	2.238
chr3_75786586_75786586_G_T	Known	ITOC1	chr3	75786586	75786586	G	T	exonic	ZNF717	.	nonsynonymous SNV	ZNF717:NM_001128223:exon5:c.C2188A:p.P730T,ZNF717:NM_001290208:exon5:c.C2188A:p.P730T,ZNF717:NM_001290209:exon5:c.C2038A:p.P680T	3p12.3	0.0703	0.092	0.0882	0.0662	0	0.0932	0.087	0.0367	0.0449	0.0829	0.1	0.027	0	0.0494	0.0357	0.0367	rs201102396	0.005	D	0	B	0.001	B	.	.	0.991	P	2.11	M	3.31	T	-2.15	N	0.395	2.877	21.7
chr2_95542377_95542377_C_T	Known	ITOC1	chr2	95542377	95542377	C	T	exonic	TEKT4	.	nonsynonymous SNV	TEKT4:NM_001286559:exon6:c.C625T:p.R209C,TEKT4:NM_144705:exon6:c.C1171T:p.R391C	2q11.1	0.002	0.0044	0.0012	0.0058	0	0.0016	0.0025	0.0012	0.0018	0.0046	0.0012	0.0052	0	0.0014	0.0032	0.0011	rs72817671	0.078	T	0.048	B	0.017	B	0.105	N	0.999	D	1.645	L	4.19	T	-4.17	D	0.649	3.667	23.2
chr4_190874281_190874281_G_T	Known	ITOC1	chr4	190874281	190874281	G	T	splicing	FRG1	NM_004477:exon4:c.317+1G>T	.	.	4q35.2	0.0016	0.0032	0.0014	0.001	0.0009	0.002	0	0.0006	0.0011	0.002	0.0011	0.0008	0.0009	0.0012	0	0.0006	rs770433406	.	.	.	.	.	.	.	.	1	D	.	.	.	.	.	.	.	4.501	24.3
chr3_195505835_195505835_C_T	Known	ITOC1	chr3	195505835	195505835	C	T	exonic	MUC4	.	nonsynonymous SNV	MUC4:NM_018406:exon2:c.G12616A:p.A4206T	3q29	0.0979	0.0804	0.1063	0.3161	0.0651	0.1274	0.1429	0.0409	0.0461	0.0472	0.0808	0.2356	0.0651	0.0317	0.0536	0.0404	rs58500707	0.749	T	0.952	P	0.359	B	.	.	1	D	0.55	N	1.55	T	1.3	N	0.05	1.043	10.9
chrX_140994017_140994017_T_C	Known	ITOC1	chrX	140994017	140994017	T	C	exonic	MAGEC1	.	nonsynonymous SNV	MAGEC1:NM_005462:exon4:c.T827C:p.F276S	Xq27.2	0.029	0.0186	0.0162	0.0118	0.0171	0.0407	0.0395	0.0183	0.0265	0.0186	0.0167	0.0111	0.0171	0.0378	0.0337	0.0184	rs75148863	0.005	D	0.797	P	0.128	B	.	.	1	P	0	N	4.36	T	-0.48	N	0.397	-0.799	0.043
chr3_195506281_195506281_A_G	Known	ITOC1	chr3	195506281	195506281	A	G	exonic	MUC4	.	nonsynonymous SNV	MUC4:NM_018406:exon2:c.T12170C:p.L4057S	3q29	0.0143	0.0051	0.0073	0	0.0114	0.0156	0.0096	0.0185	0.0155	0.002	0.01	0	0.0114	0.0193	0.0147	0.0185	rs200129320	0.033	D	0.659	P	0.307	B	.	.	1	N	0.345	N	1.12	T	0.55	N	0.12	-1.147	0.008
chr13_25671369_25671369_G_T	Known	ITOC1	chr13	25671369	25671369	G	T	exonic	PABPC3	.	stopgain	PABPC3:NM_030979:exon1:c.G1033T:p.E345X	13q12.13	0.0002	0.0003	8.769e-05	0	0.0005	0.0002	0	0	0.0001	0.0004	9.03e-05	0	0.0005	9.531e-05	0	0	rs76804900	.	.	.	.	.	.	0	U	1	D	.	.	.	.	.	.	.	11.717	38
chr19_53116949_53116949_T_C	Known	ITOC1	chr19	53116949	53116949	T	C	exonic	ZNF83	.	nonsynonymous SNV	ZNF83:NM_001277951:exon3:c.A869G:p.K290R,ZNF83:NM_018300:exon3:c.A869G:p.K290R,ZNF83:NM_001105552:exon4:c.A869G:p.K290R,ZNF83:NM_001277946:exon4:c.A869G:p.K290R,ZNF83:NM_001348016:exon4:c.A869G:p.K290R,ZNF83:NM_001105550:exon5:c.A869G:p.K290R,ZNF83:NM_001105551:exon5:c.A869G:p.K290R,ZNF83:NM_001277948:exon5:c.A869G:p.K290R,ZNF83:NM_001277949:exon5:c.A869G:p.K290R,ZNF83:NM_001277952:exon5:c.A869G:…	19q13.41	0.0001	0.0003	0.0007	0.0011	0	2.115e-05	0	7.677e-05	7.361e-05	0.0003	0	0.0008	0	0	0	7.73e-05	rs113015820	0.017	D	0.425	B	0.092	B	.	.	1	P	0.285	N	2.11	T	-2.57	D	0.069	0.493	7.377
chr3_195514393_195514393_A_G	Known	ITOC1	chr3	195514393	195514393	A	G	exonic	MUC4	.	nonsynonymous SNV	MUC4:NM_018406:exon2:c.T4058C:p.V1353A	3q29	0.2342	0.7218	0.3507	0.6495	0.0726	0.4205	0.2317	0.0531	0.0984	0.6341	0.3267	0.5198	0.0726	0.1384	0	0.0526	rs12491056	0.318	T	0.805	P	0.539	P	.	.	1	P	-0.55	N	1.34	T	-0.13	N	0.145	-0.867	0.031
chr3_195505836_195505836_G_C	Known	ITOC1	chr3	195505836	195505836	G	C	exonic	MUC4	.	nonsynonymous SNV	MUC4:NM_018406:exon2:c.C12615G:p.H4205Q	3q29	0.0065	0.0183	0.0389	0.0128	0	0.0055	0	0.0026	0.0034	0.0049	0.0448	0.0102	0	0.0015	0	0.0026	rs369326402	0.078	T	0.49	P	0.317	B	.	.	1	D	0.55	N	1.55	T	-0.35	N	0.042	-0.444	0.302
chr3_195507379_195507379_G_C	Known	ITOC1	chr3	195507379	195507379	G	C	exonic	MUC4	.	nonsynonymous SNV	MUC4:NM_018406:exon2:c.C11072G:p.T3691R	3q29	0.0909	0.0612	0.064	0.25	0.0072	0.0944	0.1184	0.0974	0.0868	0.0411	0.0667	0.1667	0.0072	0.0896	0.1167	0.0974	rs200665141	0.118	T	0.824	P	0.507	P	.	.	1	N	0	N	1.43	T	-0.85	N	0.057	0.748	9.138
chr3_195510636_195510636_C_G	Known	ITOC1	chr3	195510636	195510636	C	G	exonic	MUC4	.	nonsynonymous SNV	MUC4:NM_018406:exon2:c.G7815C:p.Q2605H	3q29	0.0126	0.0682	0	0.5	0	0.0128	0	0.0034	0.0077	0.0484	0	.	0	0.0096	0	0.0034	rs368501323	0.416	T	0.932	P	0.607	P	.	.	1	N	0.55	N	1.27	T	-0.32	N	0.083	0.216	4.848
chr12_52699033_52699033_G_A	Known	ITOC1	chr12	52699033	52699033	G	A	exonic	KRT86	.	nonsynonymous SNV	KRT86:NM_001320198:exon7:c.G745A:p.V249I	12q13.13	0.0016	0.0045	0.0012	0.0012	0	0.0016	0.0022	0.0013	0.0017	0.005	0.0011	0.0009	0	0.0017	0.0029	0.0014	rs61914259	0.781	T	0.003	B	0.009	B	0.042	N	1	N	1.225	L	-2.42	D	0	N	0.09	0.302	5.717
chr17_5036784_5036784_C_T	Known	ITOC1	chr17	5036784	5036784	C	T	exonic	USP6	.	nonsynonymous SNV	USP6:NM_004505:exon6:c.C323T:p.P108L,USP6:NM_001304284:exon14:c.C323T:p.P108L	17p13.2	0.0047	0.006	0.002	0.0007	0.0032	0.0059	0.0035	0.0038	0.0047	0.0068	0.0017	0.0006	0.0032	0.006	0.0046	0.0038	rs78476887	0.093	T	0.003	B	0.001	B	0	D	1	D	-0.205	N	1.33	T	-1.63	N	0.071	-1.717	0.002
chr17_45234657_45234657_T_C	Known	ITOC1	chr17	45234657	45234657	T	C	exonic	CDC27	.	nonsynonymous SNV	CDC27:NM_001293091:exon5:c.A386G:p.N129S,CDC27:NM_001114091:exon6:c.A569G:p.N190S,CDC27:NM_001256:exon6:c.A569G:p.N190S,CDC27:NM_001293089:exon6:c.A569G:p.N190S	17q21.32	0.0445	0.0674	0.0199	0.0337	0.0072	0.0396	0.0582	0.0897	0.0313	0.0476	0.0173	0.0193	0.0072	0.0193	0.0293	0.0899	rs78108688	0.715	T	0.001	B	0.002	B	0.001	N	0.86	D	0	N	-0.25	T	-0.68	N	0.265	-0.484	0.24
chrX_114425196_114425196_G_A	Known	ITOC1	chrX	114425196	114425196	G	A	exonic	RBMXL3	.	nonsynonymous SNV	RBMXL3:NM_001145346:exon1:c.G1192A:p.D398N	Xq23	0.0118	0.1088	0	0.003	0	0.0016	0.008	0	0.0096	0.1137	0	0.006	0	0.0022	0	0	rs12399211	0.186	T	0.996	D	0.821	P	.	.	1	P	0	N	3.36	T	-0.25	N	0.079	3.531	23.1
chr4_190878658_190878658_G_A	Known	ITOC1	chr4	190878658	190878658	G	A	splicing	FRG1	NM_004477:exon6:c.537+1G>A	.	.	4q35.2	3.37e-05	0.0001	0	0	0	3.074e-05	0	6.09e-05	2.896e-05	0.0001	0	0	0	1.896e-05	0	6.127e-05	rs76810924	.	.	.	.	.	.	.	.	1	D	.	.	.	.	.	.	.	4.488	24.3
chr3_195507324_195507324_G_C	Known	ITOC1	chr3	195507324	195507324	G	C	exonic	MUC4	.	nonsynonymous SNV	MUC4:NM_018406:exon2:c.C11127G:p.H3709Q	3q29	0.0241	0.0267	0.0428	0.0558	0.0146	0.0319	0.026	0.0127	0.0163	0.0185	0.0448	0.0349	0.0146	0.0182	0.0147	0.0127	rs200976857	0.602	T	0.824	P	0.589	P	.	.	1	N	0.55	N	1.52	T	0.35	N	0.13	-1.143	0.008
chr15_89876861_89876861_C_T	Known	ITOC1	chr15	89876861	89876861	C	T	exonic	POLG	.	nonsynonymous SNV	POLG:NM_001126131:exon2:c.G125A:p.R42Q,POLG:NM_002693:exon2:c.G125A:p.R42Q	15q26.1	0.0003	0.0016	0	0	0	0.0003	0.0024	0	0.0003	0.0019	0	0	0	0.0004	0.0028	0	rs74382477	0.481	T	0	B	0	B	0.374	U	1	N	0	N	-3.94	D	0.02	N	0.2	-0.56	0.157
chr19_22155696_22155696_T_C	Known	ITOC1	chr19	22155696	22155696	T	C	exonic	ZNF208	.	nonsynonymous SNV	ZNF208:NM_007153:exon4:c.A2140G:p.I714V	19p12	0.0004	0.0005	0.0004	0.0008	0	0.0005	0	0.0004	0.0004	0.0004	0.0003	0.0008	0	0.0003	0	0.0004	rs201427226	0.361	T	0.996	D	0.919	D	.	.	0.999	N	.	.	5.47	T	-0.39	N	0.13	-0.658	0.09
chr2_96604765_96604765_T_G	Known	ITOC1	chr2	96604765	96604765	T	G	splicing	ANKRD36C	NM_001310154:exon21:c.1532-2A>C	.	.	2q11.1	0.0769	0.0331	0.1203	0.1232	0.1429	0.0909	0.1	0.0596	0.0646	0.0227	0.1044	0.0593	0.1429	0.0593	0.0833	0.0596	rs202102082	.	.	.	.	.	.	.	.	1	D	.	.	.	.	.	.	.	2.337	18.41
chr3_195512206_195512206_A_G	Known	ITOC1	chr3	195512206	195512206	A	G	exonic	MUC4	.	nonsynonymous SNV	MUC4:NM_018406:exon2:c.T6245C:p.L2082P	3q29	0.0488	0.1501	0.0305	0	0.0485	0.0491	0.0496	0.0329	0.042	0.1291	0.0246	0	0.0485	0.0398	0.0561	0.0328	rs201070566	0.239	T	0.969	D	0.781	P	.	.	1	N	-0.55	N	1.47	T	-0.4	N	0.14	-0.252	0.848
chr3_195508069_195508069_T_C	Known	ITOC1	chr3	195508069	195508069	T	C	exonic	MUC4	.	nonsynonymous SNV	MUC4:NM_018406:exon2:c.A10382G:p.D3461G	3q29	0.0109	0.1168	0.0214	0.0037	0.0015	0.0029	0.0122	0.0012	0.0077	0.0857	0.0229	0.0054	0.0015	0.0036	0.0147	0.0012	rs200683272	0.287	T	0.951	P	0.684	P	.	.	1	N	0.345	N	1.5	T	0.15	N	0.059	-2.121	0.001
chr3_195507228_195507228_G_C	Known	ITOC1	chr3	195507228	195507228	G	C	exonic	MUC4	.	nonsynonymous SNV	MUC4:NM_018406:exon2:c.C11223G:p.H3741Q	3q29	0.0025	0.0048	0	0	0.0043	0.0032	0.0114	0.0014	0.0022	0.0041	0	0	0.0043	0.0025	0.0125	0.0014	rs138135578	0.515	T	0.957	D	0.468	P	0.032	U	1	N	0.55	N	1.52	T	-0.02	N	0.045	-0.446	0.298
chr1_12907469_12907469_C_G	Known	ITOC1	chr1	12907469	12907469	C	G	exonic	HNRNPCL1;HNRNPCL3;HNRNPCL4	.	nonsynonymous SNV	HNRNPCL3:NM_001146181:exon1:c.G674C:p.S225T,HNRNPCL4:NM_001302551:exon1:c.G674C:p.S225T,HNRNPCL1:NM_001013631:exon2:c.G674C:p.S225T	1p36.21	0.0005	0.0006	0.001	0.0002	0.0006	0.0004	0.0011	0.0002	0.0003	0.0004	0.0008	0.0003	0.0006	0.0001	0.0014	0.0002	rs200710956	0.204	T	0	B	0.005	B	0.595	N	0.98	D	2.215	M	2.88	T	-0.86	N	0.13	1.339	12.47
chrX_153006137_153006137_G_A	Known	ITOC1	chrX	153006137	153006137	G	A	exonic	ABCD1	.	nonsynonymous SNV	ABCD1:NM_000033:exon7:c.G1744A:p.V582I	Xq28	0.026	0.0312	0.0357	0.0361	0.0142	0.0259	0.034	0.0111	0.0261	0.0339	0.0352	0.0385	0.0142	0.0257	0.0342	0.0109	rs76180859	1	T	0	B	0.002	B	0.005	N	1	N	0.67	N	-3.27	D	0.02	N	0.075	-0.151	1.378
chrX_135960230_135960230_C_T	Known	ITOC1	chrX	135960230	135960230	C	T	exonic	RBMX	.	nonsynonymous SNV	RBMX:NM_002139:exon4:c.G232A:p.A78T	Xq26.3	0.1346	0.1718	0.2382	0.1044	0.0906	0.1263	0.1013	0.089	0.1452	0.1866	0.2429	0.1118	0.0906	0.1413	0.0985	0.0891	rs199717308	0.273	T	0.004	B	0.01	B	0.041	U	1	D	-0.975	N	2.45	T	-1.79	N	0.368	2.711	20.9
chr4_338156_338156_T_A	Known	ITOC1	chr4	338156	338156	T	A	exonic	ZNF141	.	nonsynonymous SNV	ZNF141:NM_001348278:exon3:c.T163A:p.C55S,ZNF141:NM_001348279:exon3:c.T163A:p.C55S,ZNF141:NM_001348280:exon3:c.T163A:p.C55S,ZNF141:NM_003441:exon3:c.T163A:p.C55S	4p16.3	0.0091	0.0235	0.0107	0.0046	0.0167	0.0068	0.0102	0.0083	0.0098	0.0249	0.0105	0.005	0.0167	0.0075	0.0133	0.0083	rs79227679	0.035	D	0.366	B	0.032	B	.	.	1	N	1.115	L	5.74	T	-6.14	D	0.13	-0.194	1.128
chr3_195509108_195509108_T_A	Known	ITOC1	chr3	195509108	195509108	T	A	exonic	MUC4	.	nonsynonymous SNV	MUC4:NM_018406:exon2:c.A9343T:p.T3115S	3q29	0.0011	0.0006	0	0.0054	0	0.0022	0	0.0001	0.0004	0	0	0	0	0.0014	0	0.0001	rs200863118	0.03	D	0.784	P	0.182	B	.	.	1	N	0.55	N	1.45	T	-0.13	N	0.053	1.018	10.76
chr11_1017522_1017522_T_G	Known	ITOC1	chr11	1017522	1017522	T	G	exonic	MUC6	.	nonsynonymous SNV	MUC6:NM_005961:exon31:c.A5279C:p.E1760A	11p15.5	0.0469	0.0462	0.0954	0.0581	0.034	0.0455	0.0501	0.0304	0.047	0.0439	0.0965	0.0602	0.034	0.0455	0.0524	0.0305	rs199592093	0.282	T	0.996	D	0.968	D	.	.	1	N	1.15	L	2.08	T	-0.47	N	0.137	-0.319	0.6
chr17_20768788_20768788_G_T	Known	ITOC1	chr17	20768788	20768788	G	T	exonic	CCDC144NL	.	nonsynonymous SNV	CCDC144NL:NM_001004306:exon4:c.C606A:p.H202Q	17p11.2	0.0264	0.0364	0.0171	0.0207	0.0342	0.0222	0.0278	0.0438	0.0225	0.0285	0.016	0.0168	0.0342	0.0159	0.0254	0.0439	rs78365129	0	D	0.597	P	0.402	B	.	.	1	N	0	N	2.33	T	-2.17	N	0.112	-0.358	0.486
chr3_195509027_195509027_T_G	Known	ITOC1	chr3	195509027	195509027	T	G	exonic	MUC4	.	nonsynonymous SNV	MUC4:NM_018406:exon2:c.A9424C:p.T3142P	3q29	0.0014	0.0081	0.0025	0.0098	0	0.001	0	0	0.0008	0.0068	0	0.0094	0	0.0004	0	0	rs74441604	0.144	T	0.824	P	0.507	P	.	.	1	N	0.345	N	1.49	T	-1.02	N	0.071	-0.802	0.042
chrX_55172645_55172645_C_G	Known	ITOC1	chrX	55172645	55172645	C	G	exonic	FAM104B	.	nonsynonymous SNV	FAM104B:NM_001166699:exon3:c.G223C:p.D75H,FAM104B:NM_001166700:exon3:c.G223C:p.D75H,FAM104B:NM_001166701:exon3:c.G220C:p.D74H,FAM104B:NM_001166702:exon3:c.G211C:p.D71H,FAM104B:NM_001166703:exon3:c.G217C:p.D73H,FAM104B:NM_138362:exon3:c.G220C:p.D74H	Xp11.21	0.0004	0.0025	0	0.0014	0	4.236e-05	0	0.0004	0.0004	0.0029	0	0.0012	0	5.284e-05	0	0.0004	rs1047042	0.127	T	0.885	P	0.518	P	0.171	U	1	N	0.345	N	0.9	T	-1.31	N	0.158	-0.068	1.982
chr19_1037679_1037679_C_T	Known	ITOC1	chr19	1037679	1037679	C	T	exonic	CNN2	.	nonsynonymous SNV	CNN2:NM_201277:exon6:c.C593T:p.T198I,CNN2:NM_001303499:exon7:c.C677T:p.T226I,CNN2:NM_001303501:exon7:c.C773T:p.T258I,CNN2:NM_004368:exon7:c.C710T:p.T237I	19p13.3	0.0003	0.002	8.7e-05	0	0	0.0003	0	0	0.0003	0.0022	8.945e-05	0	0	0.0003	0	0	rs200505828	0.27	T	0.38	B	0.091	B	0	U	0.99	D	1.16	L	1.49	T	-0.77	N	0.714	3.019	22.3
chr9_14926_14926_C_T	Known	ITOC1	chr9	14926	14926	C	T	exonic	WASHC1	.	nonsynonymous SNV	WASHC1:NM_182905:exon11:c.G1279A:p.G427R	9p24.3	0.0123	0.0582	0.0117	0.0303	0	0.0108	0.0135	0.0084	0.0077	0.0475	0.0112	0.0231	0	0.0031	0.0089	0.0084	rs76748727	.	.	0.246	B	0.066	B	.	.	.	.	1.995	M	.	.	.	.	0.59	1.941	15.84
chr3_195515052_195515052_G_C	Known	ITOC1	chr3	195515052	195515052	G	C	exonic	MUC4	.	nonsynonymous SNV	MUC4:NM_018406:exon2:c.C3399G:p.H1133Q	3q29	0.0002	0	0	0	0	0.0004	0	0	7.062e-05	0	0	0	0	0.0003	0	0	rs747366842	0.393	T	0.981	D	0.892	P	.	.	1	N	0	N	1.72	T	-0.27	N	0.046	-1.114	0.009
chr4_4239589_4239589_C_T	Known	ITOC1	chr4	4239589	4239589	C	T	exonic	TMEM128	.	nonsynonymous SNV	TMEM128:NM_001297551:exon4:c.G472A:p.V158I,TMEM128:NM_001297552:exon4:c.G472A:p.V158I,TMEM128:NM_032927:exon4:c.G400A:p.V134I	4p16.3	0.0022	0.0017	0.0013	0.0002	0.0017	0.0027	0.0023	0.0023	0.0017	0.0014	0.0012	0.0003	0.0017	0.0019	0.0015	0.0023	rs202215273	0.236	T	0	B	0.004	B	0	D	0.624	D	1.275	L	.	.	-0.24	N	0.133	1.518	13.41
chr2_112619981_112619981_G_A	Known	ITOC1	chr2	112619981	112619981	G	A	exonic	ANAPC1	.	nonsynonymous SNV	ANAPC1:NM_022662:exon10:c.C1247T:p.T416M	2q13	0.0329	0.0469	0.0302	0.0557	0.0207	0.0457	0.027	0.0042	0.0149	0.0421	0.0276	0.0361	0.0207	0.0167	0	0.0037	rs201128090	0.019	D	0.431	B	0.107	B	0.794	N	1	N	1.59	L	.	.	-2.19	N	0.191	3.861	23.5
chr4_88537198_88537198_C_A	Known	ITOC1	chr4	88537198	88537198	C	A	exonic	DSPP	.	nonsynonymous SNV	DSPP:NM_014208:exon5:c.C3384A:p.D1128E	4q22.1	0.0632	0.0764	0.212	0.2034	0.4	0.0922	0.08	0.0169	0.0299	0.0455	0.2206	0.1881	0.4	0.0249	0.0333	0.0169	rs200796238	.	.	0.517	P	0.08	B	.	.	1	P	1.04	L	-2.35	D	0.27	N	0.102	-0.327	0.577
chr14_105415655_105415655_G_C	Known	ITOC1	chr14	105415655	105415655	G	C	exonic	AHNAK2	.	nonsynonymous SNV	AHNAK2:NM_001350929:exon7:c.C5833G:p.L1945V,AHNAK2:NM_138420:exon7:c.C6133G:p.L2045V	14q32.33	0.0002	0.0004	0.0001	0	0	0.0002	0	0.0003	0.0002	0.0004	0.0001	0	0	0.0001	0	0.0003	rs11850885	0.223	T	0.885	P	0.58	P	.	.	1	N	1.025	L	5.63	T	-0.52	N	0.103	-0.718	0.066
chr7_100641922_100641922_C_G	Known	ITOC1	chr7	100641922	100641922	C	G	exonic	MUC12	.	nonsynonymous SNV	MUC12:NM_001164462:exon2:c.C8078G:p.P2693R	7q22.1	0.0595	0.0112	0.0382	0.022	0.0618	0.0737	0.0337	0.0601	0.0582	0.0128	0.0243	0.0139	0.0618	0.0708	0.0298	0.0599	rs749756773	0.003	D	.	.	.	.	.	.	1	N	0	N	2.46	T	-2.73	D	0.08	1.013	10.74
chr1_201178984_201178984_G_A	Known	ITOC1	chr1	201178984	201178984	G	A	exonic	IGFN1	.	nonsynonymous SNV	IGFN1:NM_001164586:exon12:c.G4963A:p.G1655S	1q32.1	0.002	0.0104	0.0169	0.003	0	0.0009	0	0.0005	0.0017	0.0117	0.0245	0	0	0	0	0.0005	rs12758581	0.016	D	.	.	.	.	.	.	1	N	0	N	-2.97	D	-0.61	N	0.042	0.205	4.733
chr14_21679666_21679666_C_T	Known	ITOC1	chr14	21679666	21679666	C	T	exonic	HNRNPC	.	nonsynonymous SNV	HNRNPC:NM_001077442:exon7:c.G736A:p.E246K,HNRNPC:NM_001077443:exon7:c.G697A:p.E233K,HNRNPC:NM_004500:exon8:c.G697A:p.E233K,HNRNPC:NM_031314:exon8:c.G736A:p.E246K	14q11.2	0.001	0.0006	0.0004	0.0009	0.0002	0.0014	0.0025	0.0005	0.001	0.0007	0.0004	0.0009	0.0002	0.0015	0.0033	0.0005	rs200585285	0.105	T	0.256	B	0.058	B	0.841	U	1	D	1.245	L	3	T	-0.99	N	0.806	4.357	24.1
chr17_45234367_45234367_A_T	Known	ITOC1	chr17	45234367	45234367	A	T	exonic	CDC27	.	nonsynonymous SNV	CDC27:NM_001293091:exon6:c.T571A:p.S191T,CDC27:NM_001114091:exon7:c.T754A:p.S252T,CDC27:NM_001256:exon7:c.T754A:p.S252T,CDC27:NM_001293089:exon7:c.T754A:p.S252T	17q21.32	0.0046	0.006	0.0033	0.0031	0.0023	0.0048	0.0034	0.0055	0.0042	0.0049	0.0033	0.0018	0.0023	0.0044	0.0029	0.0055	rs200148949	0.165	T	0.002	B	0.003	B	0.006	N	0.983	D	0.695	N	-0.26	T	-0.93	N	0.681	0.982	10.56
chr3_195515414_195515414_T_C	Known	ITOC1	chr3	195515414	195515414	T	C	exonic;splicing	MUC4;MUC4	NM_001322468:exon3:c.3035+2A>G	nonsynonymous SNV	MUC4:NM_018406:exon2:c.A3037G:p.S1013G	3q29	0.0002	0	0	0	0.0012	0	0	0.0006	0.0003	0	0	0	0.0012	0	0	0.0006	rs200193644	0.05	D	0.784	P	0.092	B	.	.	1	N	0.55	N	1.42	T	-0.13	N	0.036	-1.644	0.002
chr4_88535831_88535831_G_A	Known	ITOC1	chr4	88535831	88535831	G	A	exonic	DSPP	.	nonsynonymous SNV	DSPP:NM_014208:exon5:c.G2017A:p.D673N	4q22.1	0.0003	0	0	0	0	0	0	0.0008	0.0004	0	0	0	0	0	0	0.0008	rs200378069	.	.	0.914	P	0.322	B	.	.	1	N	1.385	L	-2.31	D	-0.03	N	0.092	1.488	13.25
chr3_75788130_75788130_C_T	Known	ITOC1	chr3	75788130	75788130	C	T	exonic	ZNF717	.	nonsynonymous SNV	ZNF717:NM_001128223:exon5:c.G644A:p.G215E,ZNF717:NM_001290208:exon5:c.G644A:p.G215E,ZNF717:NM_001290209:exon5:c.G494A:p.G165E,ZNF717:NM_001324027:exon5:c.G644A:p.G215E	3p12.3	0.0018	0	0	0	0	0.0013	0.01	0.0033	0.0026	0	0	0	0	0.0027	0.0152	0.0033	rs113708852	0.158	T	0.901	P	0.249	B	.	.	1	P	1.865	L	-0.12	T	-3.74	D	0.377	3.274	22.8
chrX_140994115_140994115_T_C	Known	ITOC1	chrX	140994115	140994115	T	C	exonic	MAGEC1	.	nonsynonymous SNV	MAGEC1:NM_005462:exon4:c.T925C:p.S309P	Xq27.2	0.0315	0.0122	0.0214	0.0016	0.0423	0.0442	0.0389	0.0136	0.0305	0.0123	0.0213	0.0014	0.0423	0.0441	0.0404	0.0137	rs138660605	1	T	0.984	D	0.86	P	.	.	1	N	0	N	4.21	T	0.05	N	0.344	-0.598	0.126
chr19_501714_501714_C_A	Known	ITOC1	chr19	501714	501714	C	A	exonic	MADCAM1	.	nonsynonymous SNV	MADCAM1:NM_130760:exon4:c.C713A:p.P238Q	19p13.3	4.583e-05	0.0001	0	0	0	4.904e-05	0	6.442e-05	5.186e-05	0.0002	0	0	0	5.92e-05	0	6.482e-05	rs78071082	0.104	T	0.85	P	0.32	B	.	.	1	N	0.695	N	2.77	T	-2.56	D	0.218	0.462	7.13
chr19_8999445_8999445_C_T	Known	ITOC1	chr19	8999445	8999445	C	T	exonic	MUC16	.	nonsynonymous SNV	MUC16:NM_024690:exon56:c.G40730A:p.S13577N	19p13.2	0.0254	0.0243	0.0755	0.1059	0.0006	0.0022	0.018	0.0533	0.0276	0.0242	0.0761	0.1078	0.0006	0.0024	0.0161	0.0531	rs112439001	0.65	T	0.831	P	0.876	P	.	.	1	N	.	.	1.58	T	-0.36	N	0.045	0.422	6.799
chr3_195510011_195510011_C_T	Known	ITOC1	chr3	195510011	195510011	C	T	exonic	MUC4	.	nonsynonymous SNV	MUC4:NM_018406:exon2:c.G8440A:p.A2814T	3q29	0.0376	0.0095	0.0262	0.0503	0.0051	0.0414	0.0366	0.0483	0.0341	0.0092	0.0232	0.0414	0.0051	0.0315	0.0393	0.0484	.	0.194	T	0.959	D	0.499	P	.	.	1	N	0.55	N	1.37	T	0.22	N	0.058	1.071	11.06
chr22_21742684_21742684_C_T	Known	ITOC1	chr22	21742684	21742684	C	T	exonic	RIMBP3B;RIMBP3C	.	nonsynonymous SNV	RIMBP3C:NM_001128633:exon1:c.C4537T:p.R1513C,RIMBP3B:NM_001128635:exon1:c.C4537T:p.R1513C	22q11.21	0	.	.	.	.	.	.	.	0	.	.	.	.	.	.	.	rs469096	.	.	0.963	D	0.252	B	0.008	N	0.978	P	0	N	.	.	.	.	0.281	4.237	23.9
chr1_152186699_152186699_T_A	Known	ITOC1	chr1	152186699	152186699	T	A	exonic	HRNR	.	nonsynonymous SNV	HRNR:NM_001009931:exon3:c.A7406T:p.Q2469L	1q21.3	0.5	.	.	.	.	0.5	.	.	0.5	.	.	.	.	0.5	.	.	rs773518265	0.017	D	0.895	P	0.433	B	.	.	1	N	1.355	L	4.72	T	-2.4	N	0.356	0.662	8.576
chr1_148006259_148006259_C_T	Known	ITOC1	chr1	148006259	148006259	C	T	exonic	NBPF26	.	nonsynonymous SNV	NBPF26:NM_001351372:exon28:c.G3625A:p.E1209K	1q21.2	0.1791	0.1667	0.1429	0.25	0	0.1778	.	.	0.1042	.	0.0833	0.1875	0	0.0625	.	.	rs200975235	.	.	0.769	P	0.813	P	.	.	1	N	1.645	L	.	.	.	.	0.562	1.795	14.96
chr13_25671271_25671271_A_G	Known	ITOC1	chr13	25671271	25671271	A	G	exonic	PABPC3	.	nonsynonymous SNV	PABPC3:NM_030979:exon1:c.A935G:p.K312R	13q12.13	.	.	.	.	.	.	.	.	.	.	.	.	.	.	.	.	rs79246694	0.092	T	0.383	B	0.344	B	0	U	1	D	0.17	N	2.34	T	-2.35	N	0.327	1.295	12.24
chr3_195511268_195511268_T_A	Known	ITOC1	chr3	195511268	195511268	T	A	exonic	MUC4	.	nonsynonymous SNV	MUC4:NM_018406:exon2:c.A7183T:p.T2395S	3q29	.	.	.	.	.	.	.	.	.	.	.	.	.	.	.	.	rs781750692	0.036	D	0.613	P	0.213	B	.	.	1	N	0.55	N	0.79	T	-0.02	N	0.04	-0.829	0.037
chr13_25670803_25670803_A_G	Known	ITOC1	chr13	25670803	25670803	A	G	exonic	PABPC3	.	nonsynonymous SNV	PABPC3:NM_030979:exon1:c.A467G:p.K156R	13q12.13	.	.	.	.	.	.	.	.	.	.	.	.	.	.	.	.	rs76858651	0.011	D	0	B	0.001	B	0.008	U	1	N	0.99	L	2.36	T	-0.74	N	0.205	1.845	15.25
chr3_195508133_195508133_G_A	Known	ITOC1	chr3	195508133	195508133	G	A	exonic	MUC4	.	nonsynonymous SNV	MUC4:NM_018406:exon2:c.C10318T:p.P3440S	3q29	.	.	.	.	.	.	.	.	.	.	.	.	.	.	.	.	rs202065387	0.668	T	0.909	P	0.641	P	.	.	1	N	0.345	N	1.58	T	0.63	N	0.105	0.64	8.432
chr20_1592154_1592154_G_C	Known	ITOC1	chr20	1592154	1592154	G	C	exonic	SIRPB1	.	nonsynonymous SNV	SIRPB1:NM_001135844:exon2:c.C282G:p.D94E,SIRPB1:NM_001329157:exon2:c.C282G:p.D94E	20p13	.	.	.	.	.	.	.	.	.	.	.	.	.	.	.	.	rs200203262	0.052	T	0.153	B	0.183	B	.	.	1	N	2.56	M	-0.12	T	-3.85	D	0.157	0.41	6.697
chr11_1017597_1017597_T_G	Known	ITOC1	chr11	1017597	1017597	T	G	exonic	MUC6	.	nonsynonymous SNV	MUC6:NM_005961:exon31:c.A5204C:p.Q1735P	11p15.5	.	.	.	.	.	.	.	.	.	.	.	.	.	.	.	.	rs201198887	0.301	T	0.985	D	0.885	P	.	.	1	N	1.59	L	2.04	T	-0.65	N	0.084	-0.39	0.409
chr3_195509525_195509525_G_A	Known	ITOC1	chr3	195509525	195509525	G	A	exonic	MUC4	.	nonsynonymous SNV	MUC4:NM_018406:exon2:c.C8926T:p.P2976S	3q29	.	.	.	.	.	.	.	.	.	.	.	.	.	.	.	.	rs550606134	1	T	0.993	D	0.968	D	.	.	1	N	0	N	1.63	T	0.38	N	0.066	-0.917	0.024
chr7_100684498_100684498_A_C	Known	ITOC1	chr7	100684498	100684498	A	C	exonic	MUC17	.	nonsynonymous SNV	MUC17:NM_001040105:exon3:c.A9801C:p.E3267D	7q22.1	.	.	.	.	.	.	.	.	.	.	.	.	.	.	.	.	rs147277139	0.207	T	0.88	P	0.899	P	.	.	1	N	0.55	N	4.41	T	-0.5	N	0.08	0.633	8.381
chr3_48623535_48623535_G_A	Known	ITOC1	chr3	48623535	48623535	G	A	exonic	COL7A1	.	nonsynonymous SNV	COL7A1:NM_000094:exon27:c.C3695T:p.A1232V	3p21.31	.	.	.	.	.	.	.	.	.	.	.	.	.	.	.	.	.	0.041	D	0.361	B	0.101	B	0.051	N	0.986	N	0.755	N	-1.1	T	-0.86	N	0.437	2.184	17.4
chr12_10532376_10532376_A_G	Known	ITOC1	chr12	10532376	10532376	A	G	exonic	KLRC4-KLRK1;KLRK1	.	nonsynonymous SNV	KLRK1:NM_007360:exon4:c.T164C:p.F55S,KLRC4-KLRK1:NM_001199805:exon9:c.T164C:p.F55S	12p13.2	.	.	.	.	.	.	.	.	.	.	.	.	.	.	.	.	.	0.011	D	0.627	P	0.206	B	0.988	N	1	N	1.245	L	4.96	T	-1.04	N	0.404	1.902	15.6
chr12_11461584_11461584_T_G	Known	ITOC1	chr12	11461584	11461584	T	G	exonic	PRB4	.	nonsynonymous SNV	PRB4:NM_001261399:exon3:c.A333C:p.Q111H,PRB4:NM_002723:exon3:c.A333C:p.Q111H	12p13.2	.	.	.	.	.	.	.	.	.	.	.	.	.	.	.	.	.	0.361	T	0.96	D	0.448	P	.	.	1	N	1.64	L	3.55	T	-1.01	N	0.439	0.552	7.817
chr3_195515078_195515078_C_T	Known	ITOC1	chr3	195515078	195515078	C	T	exonic	MUC4	.	nonsynonymous SNV	MUC4:NM_018406:exon2:c.G3373A:p.D1125N	3q29	.	.	.	.	.	.	.	.	.	.	.	.	.	.	.	.	.	0.346	T	0.985	D	0.588	P	.	.	1	N	0.55	N	1.56	T	-0.17	N	0.029	-0.281	0.733
chr12_42538352_42538352_C_A	Known	ITOC1	chr12	42538352	42538352	C	A	exonic	GXYLT1	.	stopgain	GXYLT1:NM_001099650:exon1:c.G97T:p.G33X,GXYLT1:NM_173601:exon1:c.G97T:p.G33X	12q12	.	.	.	.	.	.	.	.	.	.	.	.	.	.	.	.	.	.	.	.	.	.	.	0.173	U	1	A	.	.	.	.	.	.	.	8.621	35
chr12_42538340_42538340_C_A	Known	ITOC1	chr12	42538340	42538340	C	A	exonic	GXYLT1	.	nonsynonymous SNV	GXYLT1:NM_001099650:exon1:c.G109T:p.G37C,GXYLT1:NM_173601:exon1:c.G109T:p.G37C	12q12	.	.	.	.	.	.	.	.	.	.	.	.	.	.	.	.	.	0.102	T	0.956	P	0.586	P	0.148	U	0.761	N	0.805	L	.	.	-0.08	N	0.408	3.579	23.2
chr15_28950776_28950776_G_C	Known	ITOC1	chr15	28950776	28950776	G	C	exonic	GOLGA8M	.	nonsynonymous SNV	GOLGA8M:NM_001282468:exon12:c.C984G:p.N328K	15q13.1	.	.	.	.	.	.	.	.	.	.	.	.	.	.	.	.	.	0.224	T	.	.	.	.	.	.	0.999	N	2.045	M	1.93	T	-3.57	D	0.097	0.312	5.811
chr2_88874392_88874392_T_C	Novel	ITOC1	chr2	88874392	88874392	T	C	exonic	EIF2AK3	.	nonsynonymous SNV	EIF2AK3:NM_001313915:exon13:c.A2156G:p.N719S,EIF2AK3:NM_004836:exon13:c.A2609G:p.N870S	2p11.2	.	.	.	.	.	.	.	.	.	.	.	.	.	.	.	.	.	0.442	T	0.016	B	0.017	B	0	N	0.949	D	0.695	N	-0.64	T	-0.83	N	0.42	0.998	10.65
chr3_108751574_108751574_C_T	Novel	ITOC1	chr3	108751574	108751574	C	T	exonic	MORC1	.	nonsynonymous SNV	MORC1:NM_014429:exon16:c.G1558A:p.E520K	3q13.13	.	.	.	.	.	.	.	.	.	.	.	.	.	.	.	.	.	0.086	T	0.58	P	0.278	B	0.007	N	0.919	N	1.05	L	3.37	T	-1.83	N	0.596	5.872	27.4
chr1_40363367_40363367_G_A	Novel	ITOC1	chr1	40363367	40363367	G	A	exonic	MYCL	.	nonsynonymous SNV	MYCL:NM_001033081:exon2:c.C772T:p.P258S,MYCL:NM_001033082:exon3:c.C862T:p.P288S	1p34.2	.	.	.	.	.	.	.	.	.	.	.	.	.	.	.	.	.	0.238	T	0.928	P	0.551	P	0.277	N	0.626	N	0.895	L	-0.93	T	-1.15	N	0.252	2.241	17.78
chr2_103040355_103040355_A_G	Novel	ITOC1	chr2	103040355	103040355	A	G	exonic	IL18RAP	.	nonsynonymous SNV	IL18RAP:NM_003853:exon4:c.A155G:p.Q52R	2q12.1	.	.	.	.	.	.	.	.	.	.	.	.	.	.	.	.	.	0.042	D	0.244	B	0.055	B	0.243	N	1	N	1.95	M	4.31	T	-1.01	N	0.065	-0.286	0.714
chr6_147062304_147062304_C_T	Novel	ITOC1	chr6	147062304	147062304	C	T	exonic	ADGB	.	nonsynonymous SNV	ADGB:NM_024694:exon25:c.C3074T:p.T1025I	6q24.3	.	.	.	.	.	.	.	.	.	.	.	.	.	.	.	.	.	0.207	T	0.844	P	0.281	B	.	.	0.533	N	1.845	L	1.5	T	-2.32	N	0.461	4.051	23.7
chr9_18706888_18706888_C_A	Novel	ITOC1	chr9	18706888	18706888	C	A	exonic	ADAMTSL1	.	nonsynonymous SNV	ADAMTSL1:NM_001040272:exon14:c.C1718A:p.A573E	9p22.1	.	.	.	.	.	.	.	.	.	.	.	.	.	.	.	.	.	0.202	T	0.656	P	0.383	B	.	.	0.908	D	0.15	N	0.18	T	-0.61	N	0.651	4.824	24.8
chr13_31736146_31736146_C_A	Novel	ITOC1	chr13	31736146	31736146	C	A	exonic	HSPH1	.	nonsynonymous SNV	HSPH1:NM_001286504:exon1:c.G86T:p.G29V,HSPH1:NM_001286505:exon1:c.G86T:p.G29V	13q12.3	.	.	.	.	.	.	.	.	.	.	.	.	.	.	.	.	.	0.162	T	0.241	B	0.172	B	.	.	1	D	.	.	4.89	T	0.48	N	0.338	3.115	22.5
chr2_85785730_85785730_T_C	Novel	ITOC1	chr2	85785730	85785730	T	C	splicing	GGCX	NM_001142269:exon3:c.203-2A>G;NM_000821:exon4:c.374-2A>G	.	.	2p11.2	.	.	.	.	.	.	.	.	.	.	.	.	.	.	.	.	.	.	.	.	.	.	.	.	.	1	D	.	.	.	.	.	.	.	4.66	24.5
chr7_100645759_100645759_C_G	Novel	ITOC1	chr7	100645759	100645759	C	G	exonic	MUC12	.	nonsynonymous SNV	MUC12:NM_001164462:exon2:c.C11915G:p.P3972R	7q22.1	.	.	.	.	.	.	.	.	.	.	.	.	.	.	.	.	.	0.004	D	.	.	.	.	.	.	1	N	0	N	2.46	T	-2.93	D	0.069	-0.299	0.668
chr20_8000084_8000084_C_G	Novel	ITOC1	chr20	8000084	8000084	C	G	splicing	TMX4	NM_021156:exon1:c.176+1G>C	.	.	20p12.3	.	.	.	.	.	.	.	.	.	.	.	.	.	.	.	.	.	.	.	.	.	.	.	.	.	1	D	.	.	.	.	.	.	.	5.578	26.4
chr10_75451826_75451826_A_T	Novel	ITOC1	chr10	75451826	75451826	A	T	exonic	AGAP5	.	nonsynonymous SNV	AGAP5:NM_001144000:exon4:c.T371A:p.I124K	10q22.2	.	.	.	.	.	.	.	.	.	.	.	.	.	.	.	.	.	0.291	T	0.736	P	0.207	B	0.255	N	0.687	N	-0.93	N	-2.23	D	-1.25	N	0.288	2.163	17.26
chr10_75451820_75451820_C_T	Novel	ITOC1	chr10	75451820	75451820	C	T	exonic	AGAP5	.	nonsynonymous SNV	AGAP5:NM_001144000:exon4:c.G377A:p.R126K	10q22.2	.	.	.	.	.	.	.	.	.	.	.	.	.	.	.	.	.	0.285	T	0.247	B	0.034	B	0	D	1	N	0.025	N	-2.34	D	-0.61	N	0.046	0.735	9.053
chr11_1017980_1017980_G_C	Novel	ITOC1	chr11	1017980	1017980	G	C	exonic	MUC6	.	nonsynonymous SNV	MUC6:NM_005961:exon31:c.C4821G:p.H1607Q	11p15.5	.	.	.	.	.	.	.	.	.	.	.	.	.	.	.	.	.	0.071	T	0.963	D	0.828	P	.	.	1	N	1.59	L	2.29	T	-0.52	N	0.046	-0.45	0.292
chr12_12629976_12629976_C_A	Novel	ITOC1	chr12	12629976	12629976	C	A	exonic	DUSP16	.	nonsynonymous SNV	DUSP16:NM_030640:exon7:c.G1789T:p.V597L	12p13.2	.	.	.	.	.	.	.	.	.	.	.	.	.	.	.	.	.	.	.	0.282	B	0.07	B	0.689	N	1	D	1.845	L	.	.	.	.	0.65	2.065	16.62
chr1_152083919_152083919_G_T	Novel	ITOC1	chr1	152083919	152083919	G	T	exonic	TCHH	.	nonsynonymous SNV	TCHH:NM_007113:exon3:c.C1774A:p.R592S	1q21.3	.	.	.	.	.	.	.	.	.	.	.	.	.	.	.	.	.	0	D	0.662	P	0.188	B	.	.	1	N	0.695	N	3.19	T	0.19	N	0.182	1.63	14.02
chr1_24120805_24120805_C_T	Novel	ITOC1	chr1	24120805	24120805	C	T	exonic	LYPLA2	.	nonsynonymous SNV	LYPLA2:NM_007260:exon8:c.C461T:p.A154V	1p36.11	.	.	.	.	.	.	.	.	.	.	.	.	.	.	.	.	.	0.107	T	0.24	B	0.232	B	0.026	N	1	D	0.26	N	1.92	T	-1.7	N	0.164	2.844	21.6
chr3_195508066_195508066_G_T	Novel	ITOC1	chr3	195508066	195508066	G	T	exonic	MUC4	.	nonsynonymous SNV	MUC4:NM_018406:exon2:c.C10385A:p.T3462N	3q29	.	.	.	.	.	.	.	.	.	.	.	.	.	.	.	.	.	0.114	T	0.965	D	0.746	P	.	.	1	N	0.345	N	1.42	T	-1.38	N	0.026	-1.22	0.006
chr3_195506770_195506770_G_A	Novel	ITOC1	chr3	195506770	195506770	G	A	exonic	MUC4	.	nonsynonymous SNV	MUC4:NM_018406:exon2:c.C11681T:p.T3894I	3q29	.	.	.	.	.	.	.	.	.	.	.	.	.	.	.	.	.	0.254	T	0.898	P	0.134	B	.	.	1	D	0.345	N	1.42	T	-1.3	N	0.039	-0.473	0.256
chr3_195507064_195507064_G_C	Novel	ITOC1	chr3	195507064	195507064	G	C	exonic	MUC4	.	nonsynonymous SNV	MUC4:NM_018406:exon2:c.C11387G:p.T3796S	3q29	.	.	.	.	.	.	.	.	.	.	.	.	.	.	.	.	.	0.392	T	0.784	P	0.307	B	0.648	U	1	D	0.55	N	1.26	T	0.37	N	0.046	-0.762	0.052
chr1_152083842_152083842_C_A	Novel	ITOC1	chr1	152083842	152083842	C	A	exonic	TCHH	.	nonsynonymous SNV	TCHH:NM_007113:exon3:c.G1851T:p.E617D	1q21.3	.	.	.	.	.	.	.	.	.	.	.	.	.	.	.	.	.	0	D	0.963	D	0.258	B	.	.	1	N	0.695	N	3.37	T	-0.42	N	0.085	2.409	18.88
chr4_9270128_9270128_C_A	Novel	ITOC1	chr4	9270128	9270128	C	A	exonic	USP17L20;USP17L22	.	nonsynonymous SNV	USP17L20:NM_001256861:exon1:c.C784A:p.P262T,USP17L22:NM_001256863:exon1:c.C784A:p.P262T	4p16.1	.	.	.	.	.	.	.	.	.	.	.	.	.	.	.	.	.	0.027	D	0.071	B	0.18	B	0.002	N	0.913	N	0.97	L	3.48	T	-6.18	D	0.098	2.87	21.7
chr16_72992622_72992622_C_A	Novel	ITOC1	chr16	72992622	72992622	C	A	exonic	ZFHX3	.	stopgain	ZFHX3:NM_006885:exon2:c.G1423T:p.E475X	16q22.3	.	.	.	.	.	.	.	.	.	.	.	.	.	.	.	.	.	.	.	.	.	.	.	0.242	U	1	A	.	.	.	.	.	.	.	8.226	35
chr16_67043011_67043011_A_T	Novel	ITOC1	chr16	67043011	67043011	A	T	exonic	CES4A	.	nonsynonymous SNV	CES4A:NM_001190201:exon12:c.A1358T:p.Q453L,CES4A:NM_001318506:exon12:c.A1070T:p.Q357L	16q22.1	.	.	.	.	.	.	.	.	.	.	.	.	.	.	.	.	.	0.089	T	0.867	P	0.553	P	0.003	U	1	N	0	N	-0.51	T	-0.92	N	0.21	0.298	5.678
chr7_6086621_6086621_A_G	Novel	ITOC1	chr7	6086621	6086621	A	G	splicing	EIF2AK1	NM_014413:exon5:c.549+2T>C;NM_001134335:exon5:c.549+2T>C	.	.	7p22.1	.	.	.	.	.	.	.	.	.	.	.	.	.	.	.	.	.	.	.	.	.	.	.	.	.	1	D	.	.	.	.	.	.	.	5.517	26.3
chr11_1017508_1017508_A_C	Novel	ITOC1	chr11	1017508	1017508	A	C	exonic	MUC6	.	nonsynonymous SNV	MUC6:NM_005961:exon31:c.T5293G:p.S1765A	11p15.5	.	.	.	.	.	.	.	.	.	.	.	.	.	.	.	.	.	0.062	T	0.982	D	0.952	D	.	.	1	N	1.59	L	2.24	T	0.02	N	0.04	-1.71	0.002
chr9_69390009_69390009_A_C	Novel	ITOC1	chr9	69390009	69390009	A	C	exonic	ANKRD20A4	.	nonsynonymous SNV	ANKRD20A4:NM_001098805:exon4:c.A563C:p.K188T	9q21.11	.	.	.	.	.	.	.	.	.	.	.	.	.	.	.	.	.	0.018	D	0.059	B	0.02	B	.	.	1	N	2.135	M	-0.24	T	-1.97	N	0.178	-0.509	0.208
chr22_19168242_19168242_A_G	Novel	ITOC1	chr22	19168242	19168242	A	G	splicing	CLTCL1	NM_001835:exon30:c.4732+2T>C;NM_007098:exon31:c.4903+2T>C	.	.	22q11.21	.	.	.	.	.	.	.	.	.	.	.	.	.	.	.	.	.	.	.	.	.	.	.	.	.	1	D	.	.	.	.	.	.	.	4.686	24.6
chr11_119291072_119291072_T_C	Novel	ITOC1	chr11	119291072	119291072	T	C	exonic	THY1	.	nonsynonymous SNV	THY1:NM_001311160:exon3:c.A62G:p.K21R,THY1:NM_001311162:exon3:c.A62G:p.K21R,THY1:NM_006288:exon3:c.A62G:p.K21R	11q23.3	.	.	.	.	.	.	.	.	.	.	.	.	.	.	.	.	.	0.473	T	0.011	B	0.006	B	0.037	N	1	D	1.225	L	.	.	-0.66	N	0.154	0.993	10.62
chr3_195509395_195509395_G_A	Novel	ITOC1	chr3	195509395	195509395	G	A	exonic	MUC4	.	nonsynonymous SNV	MUC4:NM_018406:exon2:c.C9056T:p.T3019I	3q29	.	.	.	.	.	.	.	.	.	.	.	.	.	.	.	.	.	0.003	D	.	.	.	.	.	.	1	D	0.55	N	1.32	T	-1.18	N	0.098	1.374	12.65
chr11_1017535_1017535_T_C	Novel	ITOC1	chr11	1017535	1017535	T	C	exonic	MUC6	.	nonsynonymous SNV	MUC6:NM_005961:exon31:c.A5266G:p.T1756A	11p15.5	.	.	.	.	.	.	.	.	.	.	.	.	.	.	.	.	.	0.091	T	0.994	D	0.97	D	.	.	1	N	0.755	N	1.87	T	-0.68	N	0.122	1.602	13.86
chr15_52527961_52527961_C_G	Novel	ITOC1	chr15	52527961	52527961	C	G	splicing	MYO5C	NM_018728:exon23:c.2869-1G>C	.	.	15q21.2	.	.	.	.	.	.	.	.	.	.	.	.	.	.	.	.	.	.	.	.	.	.	.	.	.	1	D	.	.	.	.	.	.	.	5.605	26.5
chr3_195508452_195508452_G_C	Novel	ITOC1	chr3	195508452	195508452	G	C	exonic	MUC4	.	nonsynonymous SNV	MUC4:NM_018406:exon2:c.C9999G:p.S3333R	3q29	.	.	.	.	.	.	.	.	.	.	.	.	.	.	.	.	.	0.06	T	0.797	P	0.485	P	.	.	1	N	0	N	1.49	T	-0.48	N	0.083	-0.456	0.283
chr14_97029177_97029177_A_G	Novel	ITOC1	chr14	97029177	97029177	A	G	exonic	PAPOLA	.	nonsynonymous SNV	PAPOLA:NM_001293632:exon19:c.A1339G:p.S447G,PAPOLA:NM_001293627:exon21:c.A2086G:p.S696G,PAPOLA:NM_001293628:exon21:c.A1339G:p.S447G,PAPOLA:NM_032632:exon21:c.A2089G:p.S697G	14q32.2	.	.	.	.	.	.	.	.	.	.	.	.	.	.	.	.	.	0.373	T	0.034	B	0.023	B	0	D	0.984	N	0.895	L	.	.	-0.03	N	0.362	2.163	17.26
chr13_25745637_25745637_C_A	Novel	ITOC1	chr13	25745637	25745637	C	A	exonic	AMER2	.	nonsynonymous SNV	AMER2:NM_152704:exon1:c.G121T:p.A41S,AMER2:NM_199138:exon2:c.G121T:p.A41S	13q12.13	.	.	.	.	.	.	.	.	.	.	.	.	.	.	.	.	.	0.03	D	0.386	B	0.059	B	0.008	N	0.989	N	1.245	L	1.86	T	-0.31	N	0.109	3.986	23.6
chrX_106846442_106846442_C_T	Novel	ITOC1	chrX	106846442	106846442	C	T	exonic	FRMPD3	.	stopgain	FRMPD3:NM_032428:exon16:c.C5272T:p.Q1758X	Xq22.3	.	.	.	.	.	.	.	.	.	.	.	.	.	.	.	.	.	.	.	.	.	.	.	0.097	U	1	D	.	.	.	.	.	.	.	8.991	35
chr6_161152899_161152899_A_G	Novel	ITOC1	chr6	161152899	161152899	A	G	exonic	PLG	.	nonsynonymous SNV	PLG:NM_000301:exon12:c.A1561G:p.N521D	6q26	.	.	.	.	.	.	.	.	.	.	.	.	.	.	.	.	.	0.044	D	0.051	B	0.155	B	0.138	U	0.959	N	0.995	L	0.04	T	-2.32	N	0.11	2.323	18.32
chr12_31256635_31256635_C_T	Novel	ITOC1	chr12	31256635	31256635	C	T	exonic	DDX11	.	nonsynonymous SNV	DDX11:NM_001257144:exon26:c.C2656T:p.L886F,DDX11:NM_152438:exon26:c.C2656T:p.L886F	12p11.21	.	.	.	.	.	.	.	.	.	.	.	.	.	.	.	.	.	0	D	0.005	B	0.003	B	.	.	1	D	.	.	-0.83	T	1.28	N	0.281	2.699	20.8
chr3_195508222_195508222_G_T	Novel	ITOC1	chr3	195508222	195508222	G	T	exonic	MUC4	.	nonsynonymous SNV	MUC4:NM_018406:exon2:c.C10229A:p.P3410H	3q29	.	.	.	.	.	.	.	.	.	.	.	.	.	.	.	.	.	0.069	T	0.996	D	0.807	P	.	.	1	N	0.55	N	1.24	T	-0.53	N	0.053	-1.021	0.014
chr2_98177182_98177182_C_A	Novel	ITOC1	chr2	98177182	98177182	C	A	exonic	ANKRD36B	.	nonsynonymous SNV	ANKRD36B:NM_025190:exon8:c.G811T:p.D271Y	2q11.2	.	.	.	.	.	.	.	.	.	.	.	.	.	.	.	.	.	.	.	0.969	D	0.713	P	.	.	.	.	1.32	L	.	.	.	.	0.366	0.376	6.4
chr17_79226975_79226975_C_G	Novel	ITOC1	chr17	79226975	79226975	C	G	exonic	SLC38A10	.	nonsynonymous SNV	SLC38A10:NM_001037984:exon12:c.G1354C:p.E452Q,SLC38A10:NM_138570:exon12:c.G1354C:p.E452Q	17q25.3	.	.	.	.	.	.	.	.	.	.	.	.	.	.	.	.	.	0.078	T	0.893	P	0.44	B	0.007	N	1	N	1.04	L	2.74	T	-1.52	N	0.084	2.991	22.2
chr16_89348400_89348400_T_C	Novel	ITOC1	chr16	89348400	89348400	T	C	exonic	ANKRD11	.	nonsynonymous SNV	ANKRD11:NM_001256183:exon9:c.A4550G:p.K1517R,ANKRD11:NM_013275:exon9:c.A4550G:p.K1517R,ANKRD11:NM_001256182:exon10:c.A4550G:p.K1517R	16q24.3	.	.	.	.	.	.	.	.	.	.	.	.	.	.	.	.	.	0.161	T	0.003	B	0.004	B	0	N	0.787	D	1.3	L	0.97	T	-0.97	N	0.241	0.816	9.562
chr9_125438378_125438378_C_T	Known	ITOC1	chr9	125438378	125438378	C	T	exonic	OR1L3	.	nonsynonymous SNV	OR1L3:NM_001005234:exon1:c.C970T:p.P324S	9q33.2	0.0256	0.1859	0.0077	0.0875	0.0054	0.0024	0.0199	0.0068	0.0264	0.1881	0.0076	0.0896	0.0054	0.0025	0.0142	0.0068	rs79636164	0	D	0.001	B	0	B	0.511	U	1	P	0	N	4.21	T	-0.15	N	0.052	2.847	21.6
chr1_234565176_234565176_C_T	Known	ITOC1	chr1	234565176	234565176	C	T	exonic	TARBP1	.	nonsynonymous SNV	TARBP1:NM_005646:exon16:c.G2857A:p.V953M	1q42.2	0.0315	0.0057	0.0116	0.0001	0.0432	0.0337	0.0379	0.0651	0.0316	0.0056	0.0114	0.0001	0.0432	0.0335	0.0367	0.0651	rs111283864	0.155	T	0.468	P	0.233	B	0.234	N	1	N	0.895	L	3.33	T	-0.89	N	0.021	2.083	16.75
chr19_23544784_23544784_G_A	Known	ITOC1	chr19	23544784	23544784	G	A	exonic	ZNF91	.	nonsynonymous SNV	ZNF91:NM_001300951:exon3:c.C901T:p.R301C,ZNF91:NM_003430:exon4:c.C997T:p.R333C	19p12	1.665e-05	0	0	0.0002	0	0	0	0	1.905e-05	0	0	0.0003	0	0	0	0	rs202143348	0.171	T	0.879	P	0.084	B	.	.	1	N	1.865	L	2.14	T	-2.17	N	0.071	0.357	6.228
chr9_127262802_127262802_C_G	Known	ITOC1	chr9	127262802	127262802	C	G	exonic	NR5A1	.	nonsynonymous SNV	NR5A1:NM_004959:exon4:c.G437C:p.G146A	9q33.3	0.1183	0.7629	0.0603	0.3516	0.0066	0.014	0.1009	0.091	0.1205	0.7689	0.0591	0.3517	0.0066	0.0136	0.0898	0.0906	rs1110061	0.861	T	0	B	0	B	0.546	N	1	P	-0.55	N	-3.2	D	1.52	N	0.24	-2.535	0.001
chr9_33796799_33796799_A_T	Known	ITOC1	chr9	33796799	33796799	A	T	exonic	PRSS3	.	nonsynonymous SNV	PRSS3:NM_001197098:exon2:c.A178T:p.T60S,PRSS3:NM_002771:exon2:c.A199T:p.T67S,PRSS3:NM_007343:exon2:c.A370T:p.T124S,PRSS3:NM_001197097:exon3:c.A241T:p.T81S	9p13.3	0.0626	0.0532	0.0703	0.0634	0.0462	0.0698	0.0688	0.04	0.056	0.0465	0.0692	0.0609	0.0462	0.0604	0.0547	0.0394	rs200709040	1	T	0	B	0	B	0.017	N	1	N	-1.3	N	-2.3	D	1.52	N	0.29	-2.161	0.001
chr10_75451811_75451811_C_T	Known	ITOC1	chr10	75451811	75451811	C	T	exonic	AGAP5	.	nonsynonymous SNV	AGAP5:NM_001144000:exon4:c.G386A:p.C129Y	10q22.2	0.0117	0.0012	0.0998	0.02	0.0002	0.0002	0.0061	0.0004	0.0129	0.0012	0.1015	0.0196	0.0002	0.0002	0.0031	0.0004	rs193138705	0.521	T	0	B	0	B	0.02	N	1	N	-0.55	N	-2.31	D	-0.87	N	0.078	0.424	6.824
chr4_145041707_145041707_C_A	Known	ITOC1	chr4	145041707	145041707	C	A	exonic	GYPA	.	nonsynonymous SNV	GYPA:NM_001308187:exon2:c.G72T:p.E24D,GYPA:NM_002099:exon2:c.G72T:p.E24D	4q31.21	0.0004	0.0003	0.0005	0.0002	0.0011	0.0004	0	0.0005	0.0003	0.0002	0.0003	0.0002	0.0011	0.0002	0	0.0005	rs7658293	0.497	T	0.61	P	0.197	B	.	.	1	P	0.55	N	4.37	T	-0.17	N	0.101	-0.962	0.019
chr1_32280807_32280807_G_A	Known	ITOC1	chr1	32280807	32280807	G	A	exonic	SPOCD1	.	nonsynonymous SNV	SPOCD1:NM_001281987:exon2:c.C128T:p.P43L,SPOCD1:NM_144569:exon2:c.C128T:p.P43L	1p35.2	0.0012	0	0	0.0001	0	0	0.0011	0.0089	0.0014	0	0	0.0001	0	0	0.0015	0.0089	rs201180859	0.002	D	0.059	B	0.016	B	.	.	1	N	0	N	1.76	T	-1.77	N	0.132	0.127	3.902
chr9_70912519_70912519_A_C	Known	ITOC1	chr9	70912519	70912519	A	C	exonic	CBWD3	.	nonsynonymous SNV	CBWD3:NM_001291821:exon11:c.A780C:p.E260D,CBWD3:NM_201453:exon12:c.A840C:p.E280D	9q21.11	0.0494	0.1212	0.0179	0.0176	0.01	0.0629	0	0.0192	0.0203	0.0847	0.0238	0.0213	0.01	0	0	0.0146	rs1127332	0.249	T	0.006	B	0.036	B	0	N	0	P	1.54	L	2.25	T	-1.64	N	0.112	1.042	10.9
chr15_34819943_34819943_C_T	Known	ITOC1	chr15	34819943	34819943	C	T	exonic	GOLGA8B	.	nonsynonymous SNV	GOLGA8B:NM_001023567:exon16:c.G1702A:p.V568I	15q14	0.0002	0.0006	0	0	0	4.32e-05	0	0.001	0.0002	0.0005	0	0	0	2.666e-05	0	0.001	rs201094284	1	T	0	B	0.001	B	.	.	1	D	-2.455	N	2.29	T	0.72	N	0.066	-0.806	0.041
chrX_2833605_2833605_C_T	Known	ITOC1	chrX	2833605	2833605	C	T	exonic	ARSD	.	stopgain	ARSD:NM_001669:exon6:c.G992A:p.W331X,ARSD:NM_009589:exon6:c.G992A:p.W331X	Xp22.33	0.0001	0	0	0	0	4.526e-05	0	0.001	0.0001	0	0	0	0	2.838e-05	0	0.001	rs111939179	.	.	.	.	.	.	0.001	U	0	P	.	.	.	.	.	.	.	10.474	36
chr20_13695607_13695607_T_G	Known	ITOC1	chr20	13695607	13695607	T	G	exonic	ESF1	.	nonsynonymous SNV	ESF1:NM_001276380:exon14:c.A2470C:p.I824L,ESF1:NM_016649:exon14:c.A2470C:p.I824L	20p12.1	0.1054	0.0234	0.1421	0.0484	0.1252	0.1211	0.1049	0.0898	0.1041	0.023	0.1422	0.0461	0.1252	0.1199	0.1095	0.0897	rs34414644	0.414	T	0.001	B	0.002	B	0.004	N	0.994	P	1.39	L	0.66	T	-0.15	N	0.065	2.258	17.89
chr11_87032287_87032287_G_C	Known	ITOC1	chr11	87032287	87032287	G	C	exonic	TMEM135	.	nonsynonymous SNV	TMEM135:NM_001168724:exon14:c.G1223C:p.G408A,TMEM135:NM_022918:exon15:c.G1289C:p.G430A	11q14.2	0.0422	0.0238	0.0238	0.1782	0.0083	0.0242	0.0474	0.0812	0.0436	0.0248	0.0237	0.1799	0.0083	0.024	0.049	0.081	rs11235097	0.269	T	0.002	B	0.006	B	0.008	N	0.952	P	0	N	1.04	T	-0.46	N	0.079	0.71	8.89
chr1_100335977_100335977_A_G	Known	ITOC1	chr1	100335977	100335977	A	G	exonic	AGL	.	nonsynonymous SNV	AGL:NM_000028:exon6:c.A686G:p.Q229R,AGL:NM_000642:exon6:c.A686G:p.Q229R,AGL:NM_000643:exon6:c.A686G:p.Q229R,AGL:NM_000644:exon6:c.A686G:p.Q229R,AGL:NM_000646:exon6:c.A638G:p.Q213R	1p21.2	0.0326	0.0918	0.1142	0.028	0.0048	0.0156	0.0232	0.0207	0.0341	0.0944	0.1158	0.0285	0.0048	0.0158	0.0275	0.0208	rs17121403	0.857	T	0	B	0.001	B	0.009	N	0.987	N	0.125	N	-1.74	D	-0.4	N	0.04	0.854	9.795
chr3_197432036_197432036_C_T	Known	ITOC1	chr3	197432036	197432036	C	T	exonic	RUBCN	.	nonsynonymous SNV	RUBCN:NM_001145642:exon3:c.G50A:p.R17H,RUBCN:NM_001346873:exon3:c.G230A:p.R77H,RUBCN:NM_014687:exon3:c.G230A:p.R77H	3q29	0.0718	0.1165	0.0334	0.003	0.0619	0.0855	0.0605	0.0577	0.0705	0.117	0.0328	0.0028	0.0619	0.0859	0.0556	0.0576	rs61743568	0.14	T	0.169	B	0.018	B	0.084	N	0.889	P	0.69	N	2.67	T	-0.94	N	0.209	3.264	22.8
chr6_28227633_28227633_C_T	Known	ITOC1	chr6	28227633	28227633	C	T	exonic	NKAPL	.	nonsynonymous SNV	NKAPL:NM_001007531:exon1:c.C484T:p.H162Y	6p22.1	0.0576	0.0536	0.0892	0.1163	0.0311	0.0409	0.0459	0.085	0.0588	0.0548	0.0893	0.1183	0.0311	0.0401	0.0432	0.0847	rs9461446	0.034	D	0.386	B	0.063	B	0.137	N	1	P	0.69	N	2.58	T	-1.04	N	0.049	0.285	5.551
chr5_68809799_68809799_A_G	Known	ITOC1	chr5	68809799	68809799	A	G	exonic	OCLN	.	nonsynonymous SNV	OCLN:NM_001205255:exon2:c.A1G:p.M1V,OCLN:NM_001205254:exon4:c.A754G:p.M252V,OCLN:NM_002538:exon4:c.A754G:p.M252V	5q13.2	0.0004	0	0	0	0	4.498e-05	0	0.003	0.0005	0	0	0	0	5.522e-05	0	0.003	rs142683205	0.151	T	0.001	B	0.005	B	0.033	N	1	D	1.355	L	1.88	T	-0.86	N	0.132	-1.42	0.003
chr9_135277007_135277007_C_T	Known	ITOC1	chr9	135277007	135277007	C	T	exonic	TTF1	.	nonsynonymous SNV	TTF1:NM_007344:exon2:c.G1202A:p.R401Q	9q34.13	0.0523	0.014	0.0342	0.0218	0.0441	0.0678	0.054	0.0452	0.0511	0.0136	0.0341	0.0215	0.0441	0.0678	0.049	0.0452	rs3739916	0.049	D	0	B	0	B	0	N	1	N	0	N	3.04	T	0.53	N	0.02	0.237	5.067
chr21_47404302_47404302_G_A	Known	ITOC1	chr21	47404302	47404302	G	A	exonic	COL6A1	.	nonsynonymous SNV	COL6A1:NM_001848:exon3:c.G347A:p.S116N	21q22.3	0.0433	0.0336	0.0243	0.0022	0.0775	0.0534	0.0609	0.0295	0.0425	0.0324	0.0238	0.0023	0.0775	0.0533	0.0632	0.0295	rs11553519	0.505	T	0.145	B	0.157	B	0.194	N	1	N	0.315	N	-1.73	D	-0.67	N	0.025	-0.578	0.141
chr16_58314433_58314433_T_C	Known	ITOC1	chr16	58314433	58314433	T	C	exonic	PRSS54	.	nonsynonymous SNV	PRSS54:NM_001305174:exon6:c.A586G:p.T196A,PRSS54:NM_001080492:exon7:c.A883G:p.T295A,PRSS54:NM_001305173:exon7:c.A883G:p.T295A	16q21	0.1046	0.0792	0.1254	0.1111	0.1664	0.1065	0.1289	0.0688	0.1043	0.0798	0.1245	0.1122	0.1664	0.106	0.1268	0.0686	rs2241414	1	T	0	B	0	B	0.021	N	1	P	-0.805	N	-2.33	D	0.98	N	0.215	-2.838	0.001
chr1_152129094_152129094_A_G	Known	ITOC1	chr1	152129094	152129094	A	G	exonic	RPTN	.	nonsynonymous SNV	RPTN:NM_001122965:exon3:c.T481C:p.S161P	1q21.3	0.0002	0.0011	0.0009	0	0	0.0001	0	0.0002	0.0003	0.0013	0.001	0	0	0.0001	0	0.0002	rs76015112	0.122	T	0.005	B	0.004	B	0.86	U	1	P	0.805	L	2.5	T	-2.75	D	0.026	-1.677	0.002
chr4_10027542_10027542_C_T	Known	ITOC1	chr4	10027542	10027542	C	T	exonic	SLC2A9	.	nonsynonymous SNV	SLC2A9:NM_001001290:exon2:c.G49A:p.A17T	4p16.1	0.2428	0.5022	0.1337	0.0898	0.274	0.2754	0.2252	0.0928	0.2371	0.5025	0.1314	0.0899	0.274	0.2756	0.2089	0.0925	rs6820230	0.584	T	0	B	0.001	B	.	.	1	P	0.895	L	-1.62	D	-0.5	N	0.008	0.206	4.742
chrX_107834453_107834453_T_G	Known	ITOC1	chrX	107834453	107834453	T	G	exonic	COL4A5	.	nonsynonymous SNV	COL4A5:NM_000495:exon20:c.T1331G:p.I444S	Xq22.3	0.0512	0.3443	0.0459	0.1449	0	0.0009	0.0302	0.0172	0.0527	0.347	0.0457	0.1432	0	0.001	0.0193	0.0174	rs2272946	0.561	T	0.04	B	0.042	B	0.099	N	1e-37	P	1.525	L	-2.6	D	0.1	N	0.21	0.63	8.364
chr20_39792063_39792063_A_G	Known	ITOC1	chr20	39792063	39792063	A	G	exonic	PLCG1	.	nonsynonymous SNV	PLCG1:NM_002660:exon9:c.A835G:p.S279G,PLCG1:NM_182811:exon9:c.A835G:p.S279G	20q12	0.1363	0.1006	0.13	0.0037	0.2528	0.1714	0.1523	0.0436	0.1341	0.1018	0.1292	0.0034	0.2528	0.1718	0.17	0.0435	rs2228246	0.178	T	0	B	0.001	B	0.008	N	0.242	P	0.695	N	0.97	T	-1.26	N	0.08	1.103	11.23
chr1_167096931_167096931_A_C	Known	ITOC1	chr1	167096931	167096931	A	C	exonic	DUSP27	.	nonsynonymous SNV	DUSP27:NM_001080426:exon6:c.A2563C:p.K855Q	1q24.1	0.1553	0.3837	0.081	0.1311	0.1379	0.156	0.1366	0.0815	0.1524	0.3845	0.0793	0.1314	0.1379	0.1552	0.1297	0.0816	rs267746	0.557	T	0.038	B	0.009	B	0.003	N	0.756	P	1.24	L	4	T	0.09	N	0.047	-1.23	0.006
chr5_65118738_65118738_C_T	Known	ITOC1	chr5	65118738	65118738	C	T	exonic	NLN	.	nonsynonymous SNV	NLN:NM_020726:exon13:c.C2110T:p.P704S	5q12.3	0.0532	0.1759	0.0236	0.0001	0.0227	0.0414	0.0419	0.0844	0.0531	0.1762	0.0231	0.0001	0.0227	0.0406	0.0418	0.0848	rs6860508	0	D	0	B	0	B	0.088	N	1	P	0.805	L	3.07	T	1.25	N	0.05	2.783	21.3
chr6_39507889_39507889_C_T	Known	ITOC1	chr6	39507889	39507889	C	T	exonic	KIF6	.	nonsynonymous SNV	KIF6:NM_001289020:exon13:c.G1535A:p.R512H,KIF6:NM_145027:exon13:c.G1535A:p.R512H	6p21.2	0.0556	0.037	0.0251	0.256	0.0301	0.032	0.0573	0.0891	0.0572	0.0374	0.025	0.2566	0.0301	0.0322	0.0533	0.0889	rs2273063	0.132	T	0.826	P	0.143	B	.	.	1	P	0.55	N	-0.58	T	-0.39	N	0.185	1.04	10.89
chr17_73969835_73969835_C_T	Known	ITOC1	chr17	73969835	73969835	C	T	exonic	ACOX1	.	nonsynonymous SNV	ACOX1:NM_007292:exon3:c.G301A:p.G101S	17q25.1	0.0519	0.0364	0.059	0.1297	0.0438	0.0489	0.0442	0.0321	0.0517	0.0372	0.0594	0.1263	0.0438	0.0488	0.0346	0.0322	rs3744032	0.143	T	0.003	B	0.006	B	.	.	0.997	P	1.11	L	0.94	T	-0.7	N	0.378	2.476	19.31
chr14_96703484_96703484_C_T	Known	ITOC1	chr14	96703484	96703484	C	T	exonic	BDKRB2	.	nonsynonymous SNV	BDKRB2:NM_000623:exon2:c.C40T:p.R14C	14q32.2	0.0689	0.0521	0.0429	0.0007	0.1143	0.0927	0.087	0.0184	0.0663	0.052	0.0425	0.0005	0.1143	0.0916	0.0865	0.0184	rs1046248	0.175	T	0.875	P	0.142	B	0.042	N	1	P	0	N	1.69	T	0.27	N	0.116	4.719	24.6
chr19_53454543_53454543_G_A	Known	ITOC1	chr19	53454543	53454543	G	A	exonic	ZNF816	.	nonsynonymous SNV	ZNF816:NM_001202456:exon4:c.C485T:p.S162L,ZNF816:NM_001202457:exon4:c.C485T:p.S162L,ZNF816:NM_001031665:exon5:c.C485T:p.S162L	19q13.41	0.0758	0.1934	0.0597	0.2501	0.0174	0.0453	0.0815	0.0677	0.0769	0.198	0.0592	0.2503	0.0174	0.0453	0.0807	0.0678	rs11084210	0.169	T	0.001	B	0.001	B	.	.	1	P	1.805	L	3.35	T	-4.12	D	0.034	0.262	5.317
chr9_111625620_111625620_G_A	Known	ITOC1	chr9	111625620	111625620	G	A	exonic	ACTL7A	.	nonsynonymous SNV	ACTL7A:NM_006687:exon1:c.G1018A:p.V340M	9q31.3	0.0314	0.1548	0.0109	0.0662	0.0002	0.0022	0.0198	0.0812	0.0331	0.1554	0.0105	0.0667	0.0002	0.002	0.0202	0.0813	rs7872077	0.188	T	0.39	B	0.031	B	0.102	N	1	P	0.75	N	-3.5	D	0.49	N	0.072	1.096	11.19
chrX_140993947_140993947_T_C	Known	ITOC1	chrX	140993947	140993947	T	C	exonic	MAGEC1	.	nonsynonymous SNV	MAGEC1:NM_005462:exon4:c.T757C:p.S253P	Xq27.2	0.1733	0.1607	0.1685	0.1129	0.1562	0.2104	0.1812	0.0825	0.1552	0.1433	0.1663	0.1088	0.1562	0.1858	0.1339	0.0809	rs148942485	1	T	0.898	P	0.253	B	.	.	1	P	0	N	4.22	T	1.13	N	0.345	-1.923	0.001
chr11_45975130_45975130_C_T	Known	ITOC1	chr11	45975130	45975130	C	T	exonic	PHF21A	.	nonsynonymous SNV	PHF21A:NM_001101802:exon10:c.G1040A:p.R347H,PHF21A:NM_016621:exon10:c.G1043A:p.R348H	11p11.2	0.1203	0.0143	0.4326	0.6068	0.0674	0.038	0.0909	0.0694	0.1275	0.0134	0.4374	0.6126	0.0674	0.0381	0.0799	0.0695	rs3736508	0.057	T	0.029	B	0.006	B	0.012	N	0.048	P	1.78	L	0.59	T	-0.31	N	0.093	4.018	23.6
chr17_34072031_34072031_G_A	Known	ITOC1	chr17	34072031	34072031	G	A	exonic	GAS2L2	.	nonsynonymous SNV	GAS2L2:NM_139285:exon6:c.C2485T:p.R829W	17q12	0.0397	0.0102	0.028	0.0002	0.0421	0.0534	0.0444	0.0307	0.0391	0.0106	0.0279	0.0001	0.0421	0.054	0.042	0.0307	rs56386706	.	.	0.963	D	0.183	B	0.02	N	1	N	0	N	2.19	T	.	.	0.067	2.777	21.2
chr8_6783479_6783479_C_T	Known	ITOC1	chr8	6783479	6783479	C	T	exonic	DEFA6	.	nonsynonymous SNV	DEFA6:NM_001926:exon1:c.G79A:p.D27N	8p23.1	0.0254	0.1951	0.0095	0	0.0002	0.0011	0.012	0.0507	0.0263	0.1966	0.0093	0	0.0002	0.0008	0.0112	0.0505	rs45479905	0.013	D	0.008	B	0.002	B	0.162	N	1	P	1.665	L	0.78	T	-2.14	N	0.024	0.666	8.6
chr1_14105142_14105142_T_A	Known	ITOC1	chr1	14105142	14105142	T	A	exonic	PRDM2	.	nonsynonymous SNV	PRDM2:NM_001007257:exon3:c.T249A:p.D83E,PRDM2:NM_012231:exon8:c.T852A:p.D284E,PRDM2:NM_015866:exon8:c.T852A:p.D284E	1p36.21	3.346e-05	0	0	0	0	4.561e-05	0	6.269e-05	3.824e-05	0	0	0	0	5.597e-05	0	6.309e-05	rs151133690	1	T	0	B	0.001	B	0.043	N	1	D	0	N	4.93	T	0.28	N	0.072	-3.446	0.001
chr12_5841733_5841733_A_C	Known	ITOC1	chr12	5841733	5841733	A	C	exonic	ANO2	.	nonsynonymous SNV	ANO2:NM_001278596:exon15:c.T1513G:p.S505A,ANO2:NM_001278597:exon15:c.T1501G:p.S501A	12p13.31	0.0998	0.2271	0.0848	0.1222	0.0922	0.0868	0.0764	0.0793	0.1002	0.226	0.0844	0.1232	0.0922	0.0879	0.0733	0.0795	rs1860961	0.449	T	0.03	B	0.012	B	0.253	N	1	P	-0.205	N	0.68	T	-1.13	N	0.236	0.348	6.146
chr2_242610172_242610172_A_G	Known	ITOC1	chr2	242610172	242610172	A	G	exonic	ATG4B	.	nonsynonymous SNV	ATG4B:NM_013325:exon11:c.A989G:p.N330S,ATG4B:NM_178326:exon11:c.A989G:p.N330S	2q37.3	0.0472	0.1691	0.0248	0.0954	0.0016	0.0145	0.0334	0.0965	0.0493	0.1717	0.0243	0.0976	0.0016	0.014	0.0336	0.0964	rs138274580	0.122	T	0.352	B	0.096	B	0	N	1	P	1.78	L	0.97	T	-1.24	N	0.049	2.118	16.97
chr2_187692983_187692983_T_C	Known	ITOC1	chr2	187692983	187692983	T	C	exonic	ZSWIM2	.	nonsynonymous SNV	ZSWIM2:NM_182521:exon9:c.A1630G:p.M544V	2q32.1	0.1176	0.3974	0.0658	0.0118	0.0648	0.1074	0.092	0.0963	0.1166	0.4012	0.065	0.0116	0.0648	0.1076	0.0853	0.0964	rs17856918	0.555	T	0.006	B	0.003	B	0.243	N	1	P	1.32	L	2.01	T	-0.27	N	0.088	-1.93	0.001
chr12_104380734_104380734_G_A	Known	ITOC1	chr12	104380734	104380734	G	A	exonic	TDG	.	nonsynonymous SNV	TDG:NM_003211:exon10:c.G1099A:p.V367M	12q23.3	0.1081	0.0187	0.147	0.2828	0.0995	0.099	0.0837	0.0881	0.1087	0.0176	0.1483	0.2827	0.0995	0.0986	0.0764	0.0881	rs2888805	0.097	T	0.833	P	0.125	B	0.033	N	1	P	0	N	2.27	T	-0.59	N	0.072	0.42	6.784
chr3_33893987_33893987_A_G	Known	ITOC1	chr3	33893987	33893987	A	G	exonic	PDCD6IP	.	nonsynonymous SNV	PDCD6IP:NM_001162429:exon13:c.A1664G:p.N555S,PDCD6IP:NM_013374:exon13:c.A1649G:p.N550S	3p22.3	0.0997	0.1472	0.0624	0.0173	0.1095	0.1183	0.1153	0.0541	0.0981	0.1443	0.0622	0.0154	0.1095	0.1201	0.1258	0.0541	rs9813017	0.8	T	0.001	B	0.002	B	0	N	0.002	P	0.84	L	1.68	T	-0.19	N	0.008	0.899	10.07
chr17_12655839_12655839_G_C	Known	ITOC1	chr17	12655839	12655839	G	C	exonic	MYOCD	.	nonsynonymous SNV	MYOCD:NM_001146312:exon10:c.G1234C:p.V412L,MYOCD:NM_153604:exon10:c.G1234C:p.V412L	17p12	0.0006	9.61e-05	0.0005	0	0.0002	0.0003	0.0022	0.0025	0.0006	0.0001	0.0005	0	0.0002	0.0003	0.0014	0.0026	rs200094820	0.529	T	0.101	B	0.018	B	0.043	N	1	N	0.205	N	0.93	T	-0.97	N	0.043	0.137	4.008
chr12_57114113_57114113_C_T	Known	ITOC1	chr12	57114113	57114113	C	T	exonic	NACA	.	nonsynonymous SNV	NACA:NM_001113203:exon3:c.G1201A:p.V401I	12q13.3	0.0085	0.0021	0.0026	0	0.0023	0.0087	0.0078	0.0227	0.0085	0.0019	0.0025	0	0.0023	0.0084	0.0087	0.0228	rs149200196	0.005	D	0.027	B	0.006	B	.	.	1	N	0	N	0.86	T	-0.28	N	0.025	1.719	14.52
chr18_2909700_2909700_C_T	Known	ITOC1	chr18	2909700	2909700	C	T	exonic	EMILIN2	.	nonsynonymous SNV	EMILIN2:NM_032048:exon7:c.C2707T:p.P903S	18p11.31	0.0742	0.1382	0.1509	0.115	0.0934	0.0468	0.0573	0.0627	0.0754	0.1386	0.1505	0.1143	0.0934	0.0456	0.0519	0.0625	rs56288451	0.252	T	0.325	B	0.037	B	0.001	D	1	P	0.735	N	4.72	T	-1.21	N	0.124	0.998	10.65
chr1_154938662_154938662_T_C	Known	ITOC1	chr1	154938662	154938662	T	C	exonic	SHC1	.	nonsynonymous SNV	SHC1:NM_001130040:exon9:c.A1228G:p.M410V,SHC1:NM_183001:exon9:c.A1228G:p.M410V,SHC1:NM_001130041:exon10:c.A898G:p.M300V,SHC1:NM_001202859:exon10:c.A763G:p.M255V,SHC1:NM_003029:exon10:c.A898G:p.M300V	1q21.3	0.0455	0.1387	0.0235	0.0028	0.0226	0.0398	0.041	0.0566	0.0459	0.1415	0.0229	0.0024	0.0226	0.0407	0.0406	0.0567	rs8191979	0.629	T	0.01	B	0.001	B	0.404	N	0.908	P	0.455	N	0.84	T	0.04	N	0.106	-0.199	1.102
chr16_58314598_58314598_C_T	Known	ITOC1	chr16	58314598	58314598	C	T	exonic	PRSS54	.	nonsynonymous SNV	PRSS54:NM_001305174:exon6:c.G421A:p.V141I,PRSS54:NM_001080492:exon7:c.G718A:p.V240I,PRSS54:NM_001305173:exon7:c.G718A:p.V240I	16q21	0.1048	0.0796	0.1255	0.111	0.1664	0.1068	0.1297	0.0688	0.1044	0.0796	0.1247	0.1119	0.1664	0.1061	0.1272	0.0687	rs1052276	1	T	0.122	B	0.079	B	0.429	N	1	P	-0.39	N	-2.24	D	0.55	N	0.25	-1.946	0.001
chr12_52642518_52642518_G_A	Known	ITOC1	chr12	52642518	52642518	G	A	exonic	KRT7	.	nonsynonymous SNV	KRT7:NM_005556:exon9:c.G1384A:p.A462T	12q13.13	0.013	0.0001	0.0007	0.0952	0	7.866e-05	0.0085	0.0496	0.014	0.0001	0.0007	0.0945	0	7.676e-05	0.0096	0.0496	rs74761279	1	T	0.001	B	0	B	.	.	1	N	0.06	N	-1.58	D	0.3	N	0.115	0.753	9.173
chr15_100269737_100269737_G_A	Known	ITOC1	chr15	100269737	100269737	G	A	exonic	LYSMD4	.	nonsynonymous SNV	LYSMD4:NM_001284420:exon2:c.C299T:p.A100V,LYSMD4:NM_001284417:exon3:c.C482T:p.A161V,LYSMD4:NM_001284418:exon3:c.C482T:p.A161V,LYSMD4:NM_001284421:exon4:c.C104T:p.A35V,LYSMD4:NM_001284419:exon5:c.C470T:p.A157V,LYSMD4:NM_001284422:exon5:c.C104T:p.A35V,LYSMD4:NM_152449:exon6:c.C485T:p.A162V	15q26.3	0.1228	0.2072	0.177	0.1976	0.08	0.1011	0.0927	0.0993	0.1235	0.2078	0.1774	0.1994	0.08	0.1003	0.0893	0.0994	rs8041078	0.187	T	0.804	P	0.173	B	0.27	N	1	P	1.79	L	2.01	T	-1.17	N	0.045	0.558	7.862
chr3_195509941_195509941_A_C	Known	ITOC1	chr3	195509941	195509941	A	C	exonic	MUC4	.	nonsynonymous SNV	MUC4:NM_018406:exon2:c.T8510G:p.I2837S	3q29	0.0546	0.0124	0.0286	0.0048	0.0427	0.0593	0.07	0.0678	0.0514	0.0074	0.021	0	0.0427	0.0492	0.0705	0.0679	rs199497031	1	T	0.292	B	0.036	B	.	.	1	D	0	N	1.6	T	-0.07	N	0.078	-0.009	2.5
chr16_1573890_1573890_G_A	Known	ITOC1	chr16	1573890	1573890	G	A	exonic	IFT140	.	nonsynonymous SNV	IFT140:NM_014714:exon25:c.C3209T:p.A1070V	16p13.3	0.0836	0.0121	0.3439	0.184	0.0261	0.0534	0.0615	0.0383	0.087	0.0117	0.3472	0.1804	0.0261	0.0549	0.0592	0.0384	rs2235638	0.564	T	0.039	B	0.037	B	0	N	0	P	1.355	L	0.55	T	-1.44	N	0.13	1.879	15.46
chr21_47808772_47808772_G_A	Known	ITOC1	chr21	47808772	47808772	G	A	exonic	PCNT	.	nonsynonymous SNV	PCNT:NM_001315529:exon18:c.G3226A:p.A1076T,PCNT:NM_006031:exon18:c.G3580A:p.A1194T	21q22.3	0.0416	0.0279	0.0339	0	0.0077	0.059	0.0453	0.0183	0.0392	0.0268	0.0335	0	0.0077	0.0577	0.0397	0.0184	rs35044802	0.718	T	0.9	P	0.112	B	0.469	N	1	N	0.69	N	4.84	T	-0.02	N	0.036	0.737	9.067
chr22_50684747_50684747_C_T	Known	ITOC1	chr22	50684747	50684747	C	T	exonic	HDAC10	.	nonsynonymous SNV	HDAC10:NM_001159286:exon16:c.G1570A:p.V524I,HDAC10:NM_032019:exon17:c.G1630A:p.V544I	22q13.33	0.0276	0.0021	0.0516	0.1313	0.0101	0.0105	0.019	0.048	0.0285	0.0018	0.0517	0.131	0.0101	0.0099	0.0173	0.0481	rs76578729	0.387	T	0.003	B	0.011	B	0.235	N	1	N	2.175	M	1.45	T	-0.2	N	0.057	0.524	7.61
chr12_104139034_104139034_C_A	Known	ITOC1	chr12	104139034	104139034	C	A	exonic	STAB2	.	nonsynonymous SNV	STAB2:NM_017564:exon57:c.C6115A:p.P2039T	12q23.3	0.0683	0.1935	0.0497	0.0001	0.0802	0.0669	0.0615	0.0393	0.0667	0.1941	0.0496	0.0001	0.0802	0.0653	0.0574	0.0392	rs7306642	0.279	T	0.016	B	0.012	B	0.954	U	0.998	P	0.575	N	1.3	T	-2.33	N	0.051	1.14	11.43
chr2_114256978_114256978_A_C	Known	ITOC1	chr2	114256978	114256978	A	C	exonic	FOXD4L1	.	nonsynonymous SNV	FOXD4L1:NM_012184:exon1:c.A145C:p.K49Q	2q13	0.0351	0.2234	0.0318	0.0376	0.0078	0.009	0.0295	0.0364	0.0344	0.2221	0.0306	0.0276	0.0078	0.0079	0.0302	0.0364	rs2757970	0.754	T	0	B	0	B	.	.	1	P	-0.205	N	-3.37	D	-0.07	N	0.033	-2.598	0.001
chr1_43201614_43201614_C_T	Known	ITOC1	chr1	43201614	43201614	C	T	exonic	CLDN19	.	nonsynonymous SNV	CLDN19:NM_001185117:exon3:c.G476A:p.R159Q	1p34.2	0.0772	0.1241	0.1033	0.0019	0.079	0.0794	0.072	0.0655	0.0797	0.1209	0.1022	0.0023	0.079	0.0883	0.0706	0.0656	rs9660973	0.164	T	0.003	B	0.001	B	.	.	0.998	N	.	.	-2.15	D	-0.62	N	.	1.536	13.51
chr2_96525702_96525702_C_T	Known	ITOC1	chr2	96525702	96525702	C	T	exonic	ANKRD36C	.	nonsynonymous SNV	ANKRD36C:NM_001310154:exon82:c.G4901A:p.S1634N	2q11.1	0.0169	0.0155	0.0311	0.0479	0.0038	0.0313	0.0175	0.0027	0.0077	0.0121	0.0198	0.0105	0.0038	0.0139	0.0056	0.0028	rs113412941	0.288	T	0.618	P	0.187	B	.	.	1	N	0.955	L	1.94	T	-0.15	N	0.068	0.008	2.663
chr2_96521324_96521324_A_G	Known	ITOC1	chr2	96521324	96521324	A	G	exonic	ANKRD36C	.	nonsynonymous SNV	ANKRD36C:NM_001310154:exon84:c.T5783C:p.I1928T	2q11.1	0.0351	0.0714	0.0215	0.0369	0.0035	0.0411	0.042	0.0134	0.01	0.0366	0.015	0.0173	0.0035	0.0037	0	0.0128	rs5005868	0.061	T	.	.	.	.	.	.	1	N	1.175	L	2.41	T	-2.88	D	0.224	1.152	11.49
chr13_25671015_25671015_A_G	Known	ITOC1	chr13	25671015	25671015	A	G	exonic	PABPC3	.	nonsynonymous SNV	PABPC3:NM_030979:exon1:c.A679G:p.S227G	13q12.13	0.0019	0.0022	0.0006	0.0029	0.0017	0.0019	0.0033	0.002	0.0017	0.0023	0.0005	0.0026	0.0017	0.0017	0.0015	0.002	rs75314628	0.088	T	0.007	B	0.027	B	0.001	U	0.989	N	1.02	L	-2.44	D	-2.28	N	0.298	0.57	7.945
chr1_145299824_145299824_C_G	Known	ITOC1	chr1	145299824	145299824	C	G	exonic	NBPF10	.	nonsynonymous SNV	NBPF10:NM_001039703:exon6:c.C873G:p.I291M,NBPF10:NM_001302371:exon6:c.C873G:p.I291M	1q21.1	0.0134	0.0108	0.0052	0.0239	0.0014	0.0134	0.0154	0.0206	0.0134	0.0113	0.0047	0.0243	0.0014	0.0133	0.0122	0.0207	rs9424711	.	.	0	B	0	B	.	.	1	N	2.25	M	.	.	.	.	0.228	-0.553	0.162
chr7_117188736_117188736_C_A	Known	ITOC1	chr7	117188736	117188736	C	A	exonic	CFTR	.	nonsynonymous SNV	CFTR:NM_000492:exon10:c.C1251A:p.N417K	7q31.2	0.0189	0.0352	0.0091	0.0093	0.0123	0.0241	0.0131	0.0072	0.0098	0.0256	0.0077	0.003	0.0123	0.01	0	0.007	rs4727853	0.51	T	0	B	0.002	B	0.045	N	1	N	0.41	N	-2.9	D	0.33	N	0.434	-0.513	0.204
chrX_140994031_140994031_G_T	Known	ITOC1	chrX	140994031	140994031	G	T	exonic	MAGEC1	.	nonsynonymous SNV	MAGEC1:NM_005462:exon4:c.G841T:p.V281L	Xq27.2	0.0061	0.0038	0.0024	0.008	0.0048	0.0073	0.0033	0.0051	0.0061	0.0039	0.0022	0.008	0.0048	0.0075	0.0043	0.0052	rs176044	1	T	0.002	B	0	B	.	.	1	D	0	N	4.21	T	0.03	N	0.276	-1.503	0.003
chr7_99956630_99956630_G_A	Known	ITOC1	chr7	99956630	99956630	G	A	exonic	PILRB	.	nonsynonymous SNV	PILRB:NM_178238:exon2:c.G382A:p.E128K	7q22.1	9.885e-05	0	0	0	0	4.496e-05	0	0.0005	0.0001	0	0	0	0	5.52e-05	0	0.0005	rs750745714	0.36	T	0.943	P	0.387	B	0	N	1	N	0.55	N	-0.11	T	-0.92	N	0.216	0.628	8.351
chr11_48387978_48387978_T_A	Known	ITOC1	chr11	48387978	48387978	T	A	exonic	OR4C5	.	stopgain	OR4C5:NM_001348223:exon1:c.A40T:p.K14X	11p11.2	0.1461	0.15	0.0611	0.0611	0.4981	0.163	0.2033	0.0621	0.1511	0.2099	0.0643	0.0515	0.4981	0.1787	0.2083	0.0622	rs78160589	.	.	.	.	.	.	0	N	1	D	.	.	.	.	.	.	.	3.191	22.7
chr1_148252111_148252111_C_T	Known	ITOC1	chr1	148252111	148252111	C	T	exonic	NBPF14;NBPF9	.	nonsynonymous SNV	NBPF9:NM_001277444:exon25:c.G3100A:p.G1034S,NBPF14:NM_015383:exon66:c.G8224A:p.G2742S	1q21.2	0.0719	0.0899	0.0442	0.0736	0.1437	0.0665	0.0995	0.0725	0.064	0.0806	0.0423	0.0666	0.1437	0.0534	0.0791	0.072	rs1142502	.	.	0.719	P	0.059	B	.	.	.	.	.	.	.	.	.	.	0.192	-0.992	0.016
chr2_96594883_96594883_C_T	Known	ITOC1	chr2	96594883	96594883	C	T	exonic	ANKRD36C	.	nonsynonymous SNV	ANKRD36C:NM_001310154:exon26:c.G1774A:p.D592N	2q11.1	0.0258	0.0286	0.0139	0.0184	0.0245	0.0251	0.0266	0.0399	0.0243	0.0285	0.0133	0.0179	0.0245	0.022	0.0323	0.04	rs111462973	0.01	D	.	.	.	.	.	.	1	N	.	.	-1	T	-0.29	N	0.032	-0.021	2.388
chr2_96594874_96594874_C_A	Known	ITOC1	chr2	96594874	96594874	C	A	exonic	ANKRD36C	.	nonsynonymous SNV	ANKRD36C:NM_001310154:exon26:c.G1783T:p.D595Y	2q11.1	0.0287	0.0327	0.0149	0.0205	0.026	0.0277	0.0293	0.0461	0.0272	0.0325	0.0142	0.02	0.026	0.0245	0.0361	0.0462	rs79434735	0.001	D	.	.	.	.	.	.	1	N	.	.	-0.96	T	-1.05	N	0.375	0.184	4.506
chr13_25670919_25670919_A_G	Known	ITOC1	chr13	25670919	25670919	A	G	exonic	PABPC3	.	nonsynonymous SNV	PABPC3:NM_030979:exon1:c.A583G:p.I195V	13q12.13	0.0008	0.0036	0.0002	0	0.0003	0.0007	0.0011	0.0001	0.0008	0.004	0.0002	0	0.0003	0.0008	0	0.0001	rs76861216	1	T	0.005	B	0.023	B	0	U	0.988	D	-0.495	N	3.09	T	-0.25	N	0.228	-0.645	0.097
chr13_25670907_25670907_C_A	Known	ITOC1	chr13	25670907	25670907	C	A	exonic	PABPC3	.	nonsynonymous SNV	PABPC3:NM_030979:exon1:c.C571A:p.P191T	13q12.13	0.0004	0.0016	0.0002	0.0001	0.0002	0.0003	0.0011	0.0004	0.0003	0.0017	0.0002	0	0.0002	0.0002	0	0.0004	rs76264750	1	T	0	B	0	B	0.006	N	0.99	N	-1.935	N	-1.98	D	5.3	N	0.377	-0.233	0.936
chr11_1016800_1016800_G_A	Known	ITOC1	chr11	1016800	1016800	G	A	exonic	MUC6	.	nonsynonymous SNV	MUC6:NM_005961:exon31:c.C6001T:p.P2001S	11p15.5	0.005	0.0051	0.0026	0.003	0.0028	0.0052	0.0056	0.0075	0.0049	0.0054	0.0026	0.0027	0.0028	0.0051	0.0058	0.0075	rs199626069	0.017	D	0.036	B	0.014	B	.	.	1	N	1.895	L	0.4	T	-1.06	N	0.071	-0.291	0.697
chr3_195511403_195511403_C_T	Known	ITOC1	chr3	195511403	195511403	C	T	exonic	MUC4	.	nonsynonymous SNV	MUC4:NM_018406:exon2:c.G7048A:p.A2350T	3q29	0.0079	0.0178	0.0075	0.0099	0.0268	0.0086	0	0.0026	0.008	0.0168	0.0048	0.0156	0.0268	0.0099	0	0.0026	rs78846267	0.516	T	0.953	P	0.185	B	.	.	1	N	0.55	N	1.47	T	-0.13	N	0.095	0.358	6.243
chr3_195513446_195513446_T_C	Known	ITOC1	chr3	195513446	195513446	T	C	exonic	MUC4	.	nonsynonymous SNV	MUC4:NM_018406:exon2:c.A5005G:p.S1669G	3q29	0.0253	0.0437	0.0538	0.13	0.0333	0.0302	0.0135	0.0071	0.0151	0.0298	0.051	0.1223	0.0333	0.0106	0.0056	0.0071	rs534579185	0.14	T	0.618	P	0.063	B	.	.	1	N	0	N	1.45	T	-0.17	N	0.038	-2.745	0.001
chr3_195513445_195513445_C_T	Known	ITOC1	chr3	195513445	195513445	C	T	exonic	MUC4	.	nonsynonymous SNV	MUC4:NM_018406:exon2:c.G5006A:p.S1669N	3q29	0.0259	0.0436	0.0538	0.1405	0.0341	0.0312	0.0139	0.0072	0.0154	0.0293	0.0503	0.1318	0.0341	0.0108	0.0057	0.0072	rs201442668	0.425	T	0.618	P	0.063	B	.	.	1	N	0	N	1.58	T	0	N	0.022	-1.999	0.001
chr2_96594840_96594840_T_C	Known	ITOC1	chr2	96594840	96594840	T	C	exonic	ANKRD36C	.	nonsynonymous SNV	ANKRD36C:NM_001310154:exon26:c.A1817G:p.E606G	2q11.1	0.0459	0.0589	0.0223	0.033	0.0459	0.0434	0.0437	0.0722	0.0444	0.0629	0.0211	0.0323	0.0459	0.0396	0.045	0.0724	rs76434426	0.003	D	.	.	.	.	.	.	1	P	.	.	-1.41	T	-0.78	N	0.195	-0.002	2.564
chr3_195505907_195505907_T_G	Known	ITOC1	chr3	195505907	195505907	T	G	exonic	MUC4	.	nonsynonymous SNV	MUC4:NM_018406:exon2:c.A12544C:p.T4182P	3q29	0.0049	0.0056	0	0.0649	0.0075	0.0069	0.0227	0.0004	0.0024	0.0027	0	0.0111	0.0075	0.0044	0	0.0004	rs138720131	0.273	T	0.025	B	0.02	B	.	.	1	D	0.55	N	1.44	T	-0.42	N	0.042	-0.482	0.243
chrX_140994011_140994011_C_G	Known	ITOC1	chrX	140994011	140994011	C	G	exonic	MAGEC1	.	nonsynonymous SNV	MAGEC1:NM_005462:exon4:c.C821G:p.P274R	Xq27.2	0.0032	0.0048	0.0031	0.0028	0.0012	0.0028	0.0026	0.0049	0.0032	0.0049	0.0032	0.0025	0.0012	0.0028	0.0033	0.0046	rs176043	0.585	T	0.969	D	0.193	B	.	.	1	P	0	N	4.29	T	-0.52	N	0.397	-0.305	0.647
chr3_195512597_195512597_G_A	Known	ITOC1	chr3	195512597	195512597	G	A	exonic	MUC4	.	nonsynonymous SNV	MUC4:NM_018406:exon2:c.C5854T:p.P1952S	3q29	0.0046	0	0.0059	0.0101	0.0024	0.0066	0	0.0037	0.0026	0	0	0.0063	0.0024	0.0017	0	0.0037	rs6799339	0.14	T	0.898	P	0.253	B	.	.	1	N	0.55	N	1.6	T	0.03	N	0.095	-0.719	0.065
chr3_195513442_195513442_G_T	Known	ITOC1	chr3	195513442	195513442	G	T	exonic	MUC4	.	nonsynonymous SNV	MUC4:NM_018406:exon2:c.C5009A:p.T1670N	3q29	0.0291	0.0424	0.0657	0.1553	0.0402	0.0358	0.0138	0.0077	0.0173	0.0285	0.0652	0.1462	0.0402	0.0127	0.0058	0.0077	rs537252759	0.031	D	0.01	B	0.001	B	.	.	1	N	0.55	N	1.46	T	-0.33	N	0.099	0.183	4.503
chr1_201179050_201179050_A_G	Known	ITOC1	chr1	201179050	201179050	A	G	exonic	IGFN1	.	nonsynonymous SNV	IGFN1:NM_001164586:exon12:c.A5029G:p.N1677D	1q32.1	0.0984	0.1542	0.2714	0.2523	.	0.1678	0.1176	0.0237	0.0249	0.0511	0.1477	0.0625	.	0.0164	0.0476	0.0232	rs1722732	0.412	T	.	.	.	.	.	.	1	N	0	N	-2.33	D	-0.26	N	0.023	-2.6	0.001
chr3_195512567_195512567_G_A	Known	ITOC1	chr3	195512567	195512567	G	A	exonic	MUC4	.	nonsynonymous SNV	MUC4:NM_018406:exon2:c.C5884T:p.P1962S	3q29	0.0014	0.0024	0.0024	0.0032	0	0.0018	0	0.0006	0.0004	0.0007	0	0.0021	0	0	0	0.0006	rs150659095	0.677	T	0.898	P	0.092	B	.	.	1	N	-0.55	N	1.72	T	-0.4	N	0.097	-0.717	0.066
chr3_195505955_195505955_C_T	Known	ITOC1	chr3	195505955	195505955	C	T	exonic	MUC4	.	nonsynonymous SNV	MUC4:NM_018406:exon2:c.G12496A:p.A4166T	3q29	0.0014	0.006	0	0	0	0.0012	0	0.0004	0.0015	0.0063	0	0	0	0.0019	0	0.0004	rs55789594	1	T	0.953	P	0.418	B	.	.	1	N	0	N	1.49	T	0.6	N	0.049	0.753	9.168
chrX_140993906_140993906_C_G	Known	ITOC1	chrX	140993906	140993906	C	G	exonic	MAGEC1	.	nonsynonymous SNV	MAGEC1:NM_005462:exon4:c.C716G:p.P239R	Xq27.2	0.011	0.0112	0.0069	0.0029	0.0063	0.0087	0.0119	0.0342	0.0115	0.0119	0.0072	0.0032	0.0063	0.0087	0.0126	0.0339	rs146816736	0.004	D	0.012	B	0.001	B	.	.	1	N	0	N	4.29	T	-0.06	N	0.323	-0.082	1.869
chr11_48387900_48387900_G_A	Known	ITOC1	chr11	48387900	48387900	G	A	exonic	OR4C5	.	stopgain	OR4C5:NM_001348223:exon1:c.C118T:p.Q40X	11p11.2	0.0826	0.0246	0.0323	0.0103	0.4812	0.0588	0.1613	0.019	0.0892	0.0451	0.0423	0.0069	0.4812	0.0698	0.1706	0.019	rs74338058	.	.	.	.	.	.	0.141	N	1	D	.	.	.	.	.	.	.	6.179	28.6
chr4_88536899_88536899_A_G	Known	ITOC1	chr4	88536899	88536899	A	G	exonic	DSPP	.	nonsynonymous SNV	DSPP:NM_014208:exon5:c.A3085G:p.N1029D	4q22.1	0.0142	0.0125	0	0.1364	.	0.0235	0	0.0024	0.0131	0.0141	0	0	.	0.0223	0	0.0024	rs150637282	.	.	0	B	0	B	.	.	1	P	-1.04	N	-2.35	D	-0.24	N	0.031	-0.495	0.226
chr2_152460265_152460265_C_T	Known	ITOC1	chr2	152460265	152460265	C	T	exonic	NEB	.	nonsynonymous SNV	NEB:NM_001164507:exon86:c.G13081A:p.E4361K,NEB:NM_001164508:exon86:c.G13081A:p.E4361K,NEB:NM_001271208:exon86:c.G13081A:p.E4361K	2q23.3	0.0044	0.0004	0.0041	0	0.0011	0.0042	0.0039	0.0071	0.0047	0.0005	0.0027	0	0.0011	0.0044	0.0054	0.0071	rs202017360	0.125	T	.	.	.	.	.	.	1	D	1.81	L	0.15	T	-0.61	N	0.419	4.065	23.7
chr3_195507077_195507077_G_A	Known	ITOC1	chr3	195507077	195507077	G	A	exonic	MUC4	.	nonsynonymous SNV	MUC4:NM_018406:exon2:c.C11374T:p.P3792S	3q29	0.0006	0.0039	0	0.0016	0	0.0005	0	0.0003	0.0005	0.004	0	0.0029	0	0.0002	0	0.0003	rs76343663	0.434	T	0.012	B	0.001	B	0.732	N	1	D	0.55	N	1.43	T	-0.18	N	0.081	0.958	10.42
chr4_88537261_88537261_A_T	Known	ITOC1	chr4	88537261	88537261	A	T	exonic	DSPP	.	nonsynonymous SNV	DSPP:NM_014208:exon5:c.A3447T:p.E1149D	4q22.1	0.0117	0.0306	0.0049	0.0371	0	0.0165	0	0.002	0.0132	0.0381	0.0071	0.0682	0	0.0232	0	0.002	rs200612038	.	.	0	B	0	B	0.324	N	1	P	-0.69	N	-2.37	D	-0.47	N	0.069	-0.722	0.064
chr13_25671274_25671274_C_T	Known	ITOC1	chr13	25671274	25671274	C	T	exonic	PABPC3	.	nonsynonymous SNV	PABPC3:NM_030979:exon1:c.C938T:p.A313V	13q12.13	1.648e-05	9.612e-05	8.639e-05	0	0	0	0	0	1.883e-05	0.0001	8.916e-05	0	0	0	0	0	rs76994938	0.05	D	0.039	B	0.018	B	0.047	U	0.934	N	0.355	N	2.39	T	-0.96	N	0.332	1.599	13.84
chr3_195505945_195505945_A_G	Known	ITOC1	chr3	195505945	195505945	A	G	exonic	MUC4	.	nonsynonymous SNV	MUC4:NM_018406:exon2:c.T12506C:p.V4169A	3q29	0	0	0	0	0	0	0	0	0	0	0	0	0	0	0	0	rs200786826	1	T	0.613	P	0.213	B	.	.	1	N	0	N	1.06	T	0.4	N	0.044	-0.898	0.026
chr3_195511094_195511094_T_C	Known	ITOC1	chr3	195511094	195511094	T	C	exonic	MUC4	.	nonsynonymous SNV	MUC4:NM_018406:exon2:c.A7357G:p.S2453G	3q29	0.0002	0.0009	0	0	0	0	0	0.0005	0.0003	0.0012	0	0	0	0	0	0.0005	rs768794411	0.071	T	0.618	P	0.063	B	.	.	1	N	0	N	1.52	T	0.12	N	0.052	-0.432	0.324
chr11_1017933_1017933_A_G	Known	ITOC1	chr11	1017933	1017933	A	G	exonic	MUC6	.	nonsynonymous SNV	MUC6:NM_005961:exon31:c.T4868C:p.L1623S	11p15.5	0.0031	0.009	0.001	0.0005	0.0003	0.0038	0.0035	0.0004	0.0028	0.0094	0.0009	0.0003	0.0003	0.0036	0.0015	0.0004	rs79728621	0.782	T	0.784	P	0.443	B	.	.	1	N	-1.39	N	2.47	T	0.45	N	0.065	-0.635	0.103
chr3_195505814_195505814_C_T	Known	ITOC1	chr3	195505814	195505814	C	T	exonic	MUC4	.	nonsynonymous SNV	MUC4:NM_018406:exon2:c.G12637A:p.D4213N	3q29	0.0011	0.0014	0	0	0	0.0018	0	0.0005	0.0003	0	0	0	0	0.0004	0	0.0005	rs199819876	0.046	D	0.021	B	0.002	B	.	.	1	N	0.345	N	1.49	T	0.25	N	0.022	-0.635	0.102
chr7_56088902_56088902_C_T	Known	ITOC1	chr7	56088902	56088902	C	T	exonic	PSPH	.	nonsynonymous SNV	PSPH:NM_004577:exon4:c.G4A:p.V2I	7p11.2	0.0496	0.2284	0.0299	0.1075	0.0362	0.025	0.041	0.0409	0.0472	0.2216	0.0288	0.1006	0.0362	0.0217	0.0299	0.0407	rs77329757	0.603	T	0.004	B	0.004	B	0.06	N	0.982	N	1.355	L	-1.11	T	-0.24	N	0.243	1.471	13.16
chr15_23685943_23685943_C_T	Known	ITOC1	chr15	23685943	23685943	C	T	exonic	GOLGA6L2	.	nonsynonymous SNV	GOLGA6L2:NM_001304388:exon8:c.G1679A:p.G560E	15q11.2	0.0143	0.0054	0	0.0187	0.0417	0.0138	0.0556	0.0181	0.0223	0.0123	0	0.05	0.0417	0.029	0.0455	0.0182	rs139434817	.	.	.	.	.	.	.	.	1	N	.	.	-2.21	D	0.58	N	0.093	1.905	15.62
chr3_195511286_195511286_C_T	Known	ITOC1	chr3	195511286	195511286	C	T	exonic	MUC4	.	nonsynonymous SNV	MUC4:NM_018406:exon2:c.G7165A:p.D2389N	3q29	0.0001	0	0	0	0	0.0003	0	0	0.0001	0	0	0	0	0.0003	0	0	rs772021468	0.063	T	0.98	D	0.418	B	.	.	1	N	0	N	1.38	T	0.02	N	0.013	0.382	6.455
chr11_48387894_48387894_C_T	Known	ITOC1	chr11	48387894	48387894	C	T	exonic	OR4C5	.	nonsynonymous SNV	OR4C5:NM_001348223:exon1:c.G124A:p.A42T	11p11.2	0.0845	0.0203	0.033	0.0103	0.4817	0.0626	0.1596	0.0194	0.0908	0.0312	0.0429	0.0069	0.4817	0.0736	0.1686	0.0194	rs75065468	0.023	D	.	.	.	.	0.837	N	1	N	.	.	7.43	T	-0.06	N	0.091	1.627	14
chr11_1017041_1017041_G_T	Known	ITOC1	chr11	1017041	1017041	G	T	exonic	MUC6	.	stopgain	MUC6:NM_005961:exon31:c.C5760A:p.Y1920X	11p15.5	0.0003	0	0	0.0002	0.0006	0.0003	0.0023	0	0.0002	0	0	0.0002	0.0006	0.0002	0.0028	0	rs75482640	.	.	.	.	.	.	.	.	1	A	.	.	.	.	.	.	.	7.061	33
chr15_23685952_23685952_G_T	Known	ITOC1	chr15	23685952	23685952	G	T	exonic	GOLGA6L2	.	nonsynonymous SNV	GOLGA6L2:NM_001304388:exon8:c.C1670A:p.A557E	15q11.2	0.0021	0	0	0.0055	0	0.0016	0.0079	0.0028	0.0027	0	0	0.0065	0	0.0026	0.0114	0.0028	rs758363163	.	.	.	.	.	.	.	.	1	N	.	.	-2.1	D	0.24	N	0.111	1.583	13.76
chr3_195509717_195509717_G_T	Known	ITOC1	chr3	195509717	195509717	G	T	exonic	MUC4	.	nonsynonymous SNV	MUC4:NM_018406:exon2:c.C8734A:p.P2912T	3q29	0.0004	0	0	0	0	0.0011	0	0	0.0003	0	0	0	0	0.0013	0	0	rs201054395	0.038	D	0.012	B	0.001	B	.	.	1	N	0.55	N	1.53	T	0.2	N	0.058	-1.395	0.003
chr11_48387890_48387890_T_C	Known	ITOC1	chr11	48387890	48387890	T	C	exonic	OR4C5	.	nonsynonymous SNV	OR4C5:NM_001348223:exon1:c.A128G:p.E43G	11p11.2	0.0878	0.0255	0.0337	0.0105	0.4862	0.0661	0.1724	0.0198	0.094	0.0394	0.0435	0.0069	0.4862	0.077	0.1768	0.0198	rs74623688	0.077	T	.	.	.	.	0.785	N	1	N	.	.	7.4	T	-3.7	D	0.171	-0.039	2.227
chr7_100644027_100644027_C_A	Known	ITOC1	chr7	100644027	100644027	C	A	exonic	MUC12	.	nonsynonymous SNV	MUC12:NM_001164462:exon2:c.C10183A:p.P3395T	7q22.1	0.1358	0.1875	0.25	0	.	0.1429	0.25	0.0455	0.0714	0.125	0.25	.	.	0	.	0.0455	rs140825627	0.008	D	.	.	.	.	.	.	1	N	0	N	2.48	T	-1.56	N	0.216	1.097	11.2
chr15_23685946_23685946_A_G	Known	ITOC1	chr15	23685946	23685946	A	G	exonic	GOLGA6L2	.	nonsynonymous SNV	GOLGA6L2:NM_001304388:exon8:c.T1676C:p.V559A	15q11.2	0.0097	0.0042	0	0.0172	0.0556	0.0102	0.0286	0.009	0.0128	0.0089	0	0.0263	0.0556	0.0183	0.0227	0.0091	rs765296034	.	.	.	.	.	.	.	.	1	N	.	.	-1.95	D	-0.91	N	0.108	1.181	11.65
chr15_23685955_23685955_T_C	Known	ITOC1	chr15	23685955	23685955	T	C	exonic	GOLGA6L2	.	nonsynonymous SNV	GOLGA6L2:NM_001304388:exon8:c.A1667G:p.E556G	15q11.2	0.0018	0	0	0.0051	0	0.0013	0.0067	0.0022	0.0021	0	0	0.0057	0	0.0021	0.0096	0.0022	rs777884739	.	.	.	.	.	.	.	.	1	N	.	.	-1.94	D	-2.24	N	0.136	0.149	4.138
chr3_195511412_195511412_T_A	Known	ITOC1	chr3	195511412	195511412	T	A	exonic	MUC4	.	nonsynonymous SNV	MUC4:NM_018406:exon2:c.A7039T:p.T2347S	3q29	0.004	0.0172	0.0037	0	0.0039	0.0043	0	0.0022	0.0032	0.0098	0.0047	0	0.0039	0.0038	0	0.0022	rs199878638	0.023	D	0.224	B	0.021	B	.	.	1	N	0.55	N	1.37	T	-0.22	N	0.073	-0.964	0.019
chr17_20768744_20768744_G_T	Known	ITOC1	chr17	20768744	20768744	G	T	exonic	CCDC144NL	.	nonsynonymous SNV	CCDC144NL:NM_001004306:exon4:c.C650A:p.S217Y	17p11.2	0.0109	0.0197	0.0044	0.0067	0.0014	0.0101	0.0103	0.0195	0.0066	0.0092	0.0031	0.0033	0.0014	0.0041	0.006	0.0195	rs62066974	0	D	0.002	B	0	B	.	.	1	P	0	N	2.21	T	-1.09	N	0.217	-1.879	0.002
chr1_12854356_12854356_T_C	Known	ITOC1	chr1	12854356	12854356	T	C	exonic	PRAMEF1	.	nonsynonymous SNV	PRAMEF1:NM_023013:exon3:c.T580C:p.Y194H	1p36.21	0.0067	0.0026	0.0026	0.0156	0.0069	0.0043	0.0101	0.0173	0.0066	0.0026	0.0025	0.0144	0.0069	0.0037	0.0102	0.0172	rs61775051	0.02	D	0.004	B	0.006	B	0.774	N	1	N	0.55	N	2.5	T	1.02	N	0.268	-0.584	0.136
chr11_117789342_117789342_T_C	Known	ITOC1	chr11	117789342	117789342	T	C	exonic	TMPRSS13	.	nonsynonymous SNV	TMPRSS13:NM_001077263:exon2:c.A233G:p.Q78R,TMPRSS13:NM_001206789:exon2:c.A233G:p.Q78R,TMPRSS13:NM_001206790:exon2:c.A233G:p.Q78R,TMPRSS13:NM_001244995:exon2:c.A233G:p.Q78R	11q23.3	0.0003	0	0	0.0016	0.002	0.0001	0	0	0.0003	0	0	0.0018	0.002	0.0001	0	0	rs75037497	1	T	0	B	0	B	0.744	N	1	P	-1.04	N	-2.14	D	0.32	N	0.059	-3.177	0.001
chr11_1016715_1016715_T_C	Known	ITOC1	chr11	1016715	1016715	T	C	exonic	MUC6	.	nonsynonymous SNV	MUC6:NM_005961:exon31:c.A6086G:p.H2029R	11p15.5	0.0003	0.0004	0.0003	0.0003	0.0002	0.0003	0.0011	0	0.0002	0.0003	0.0003	0.0004	0.0002	0.0002	0.0015	0	rs78295717	0.042	D	0	B	0.001	B	.	.	1	N	1.355	L	2.23	T	-0.98	N	0.062	-0.753	0.054
chr1_12854510_12854510_A_C	Known	ITOC1	chr1	12854510	12854510	A	C	exonic	PRAMEF1	.	nonsynonymous SNV	PRAMEF1:NM_023013:exon3:c.A734C:p.Y245S	1p36.21	0.0001	0.0002	0	0.0002	0	7.496e-05	0	0.0002	0.0001	0.0002	0	0.0003	0	9.205e-05	0	0.0002	rs76932259	0.484	T	0.546	P	0.222	B	0.015	N	1	N	-0.725	N	2.54	T	0.44	N	0.204	-1.499	0.003
chr1_12854068_12854068_T_C	Known	ITOC1	chr1	12854068	12854068	T	C	exonic	PRAMEF1	.	nonsynonymous SNV	PRAMEF1:NM_023013:exon3:c.T292C:p.W98R	1p36.21	0.0627	0.206	0.0317	0.041	0.018	0.0488	0.0572	0.0938	0.0619	0.2072	0.0316	0.0408	0.018	0.047	0.0556	0.0936	rs79492089	0.066	T	0.016	B	0.028	B	0.505	N	1	N	1.125	L	2.33	T	-6.92	D	0.212	3.035	22.3
chr3_195511451_195511451_T_C	Known	ITOC1	chr3	195511451	195511451	T	C	exonic	MUC4	.	nonsynonymous SNV	MUC4:NM_018406:exon2:c.A7000G:p.T2334A	3q29	0.0055	0.0023	0.0029	0	0.0281	0.006	0.0109	0.0023	0.0055	0.002	0	0	0.0281	0.0054	0.0143	0.0023	rs545062683	0.497	T	0.613	P	0.213	B	0.38	N	1	N	0.55	N	1.57	T	-0.62	N	0.042	-1.386	0.003
chr15_89400043_89400043_G_C	Known	ITOC1	chr15	89400043	89400043	G	C	exonic	ACAN	.	nonsynonymous SNV	ACAN:NM_001135:exon12:c.G4227C:p.E1409D,ACAN:NM_013227:exon12:c.G4227C:p.E1409D	15q26.1	5.687e-05	0.0009	0	0	0	0	0	0.0001	5.421e-05	0.0008	0	0	0	0	0	0.0001	rs28559926	0.932	T	0.004	B	0.005	B	.	.	1	P	.	.	-3.08	D	-0.59	N	0.057	-0.776	0.048
chr11_1017979_1017979_G_A	Known	ITOC1	chr11	1017979	1017979	G	A	exonic	MUC6	.	nonsynonymous SNV	MUC6:NM_005961:exon31:c.C4822T:p.P1608S	11p15.5	0.0016	0.0032	0.0013	0.0009	0.0002	0.0015	0.0033	0.0025	0.0012	0.0031	0.0011	0.0004	0.0002	0.0007	0.0043	0.0025	rs754539579	0.078	T	0.399	B	0.157	B	.	.	1	N	1.935	M	1.85	T	-1.41	N	0.044	-0.564	0.153
chr3_195509366_195509366_T_C	Known	ITOC1	chr3	195509366	195509366	T	C	exonic	MUC4	.	nonsynonymous SNV	MUC4:NM_018406:exon2:c.A9085G:p.S3029G	3q29	0.0002	0.0014	0	0	0	0.0001	0	0	6.656e-05	0	0	0	0	0.0002	0	0	rs202033890	0.813	T	0.613	P	0.058	B	.	.	1	N	0.55	N	1.52	T	0	N	0.052	0.758	9.201
chr13_25671742_25671742_G_A	Known	ITOC1	chr13	25671742	25671742	G	A	exonic	PABPC3	.	nonsynonymous SNV	PABPC3:NM_030979:exon1:c.G1406A:p.R469Q	13q12.13	0.0321	0.0546	0.0172	0.0314	0.0349	0.0266	0.0367	0.0498	0.0338	0.0595	0.017	0.0325	0.0349	0.0284	0.0347	0.0499	rs140135080	0.239	T	0.001	B	0.002	B	0.001	U	0.991	D	1.05	L	1.75	T	-1.33	N	0.166	1.108	11.26
chr16_74425703_74425703_G_A	Known	ITOC1	chr16	74425703	74425703	G	A	exonic	NPIPB15	.	nonsynonymous SNV	NPIPB15:NM_001306094:exon7:c.G1057A:p.E353K	16q23.1	0.0388	0.022	0.0193	0.0188	0.01	0.0378	0.0518	0.0872	0.0313	0.0177	0.0166	0.0111	0.01	0.0248	0.0364	0.0873	rs200974911	0.119	T	0.961	D	0.396	B	.	.	1	N	0.805	L	0.33	T	-1.5	N	0.344	2.724	20.9
chr7_100637811_100637811_G_A	Known	ITOC1	chr7	100637811	100637811	G	A	exonic	MUC12	.	nonsynonymous SNV	MUC12:NM_001164462:exon2:c.G3967A:p.E1323K	7q22.1	0.0007	0	0.0046	0	0	0.0007	0	0.0009	0.0006	0	0.0068	0	0	0	0	0.0009	rs575259868	0.016	D	.	.	.	.	.	.	1	N	0	N	2.67	T	-0.78	N	0.139	0.443	6.98
chr7_102389710_102389710_A_T	Known	ITOC1	chr7	102389710	102389710	A	T	exonic	FAM185A	.	nonsynonymous SNV	FAM185A:NM_001145268:exon1:c.A56T:p.Q19L,FAM185A:NM_001145269:exon1:c.A56T:p.Q19L,FAM185A:NM_001350987:exon1:c.A56T:p.Q19L	7q22.1	0.0732	0.0748	0.0159	0.1911	0.1445	0.0341	0.0962	0.0869	0.0791	0.0856	0.0103	0.1957	0.1445	0.0287	0.1139	0.0868	rs147397718	0.041	D	0.04	B	0.024	B	0.315	U	1	P	0.69	N	-0.76	T	-0.67	N	0.404	0.203	4.706
chr16_74425787_74425787_G_T	Known	ITOC1	chr16	74425787	74425787	G	T	exonic	NPIPB15	.	stopgain	NPIPB15:NM_001306094:exon7:c.G1141T:p.E381X	16q23.1	0.0379	0.0388	0.0232	0.0243	0.0089	0.0502	0.0453	0.024	0.0223	0.036	0.0158	0.0097	0.0089	0.0244	0.0168	0.0239	rs375776693	.	.	.	.	.	.	.	.	1	D	.	.	.	.	.	.	.	8.642	35
chr2_95542419_95542419_G_A	Known	ITOC1	chr2	95542419	95542419	G	A	exonic	TEKT4	.	nonsynonymous SNV	TEKT4:NM_001286559:exon6:c.G667A:p.A223T,TEKT4:NM_144705:exon6:c.G1213A:p.A405T	2q11.1	0.0037	0.0032	0.0047	0.0156	0.0008	0.0021	0.0047	0.0045	0.003	0.0026	0.0045	0.0143	0.0008	0.0011	0.003	0.0044	rs75603622	0.101	T	0.003	B	0.013	B	0.04	N	0.997	N	3.03	M	4.15	T	-1.68	N	0.4	0.617	8.275
chr11_117789345_117789345_G_C	Known	ITOC1	chr11	117789345	117789345	G	C	exonic	TMPRSS13	.	nonsynonymous SNV	TMPRSS13:NM_001077263:exon2:c.C230G:p.A77G,TMPRSS13:NM_001206789:exon2:c.C230G:p.A77G,TMPRSS13:NM_001206790:exon2:c.C230G:p.A77G,TMPRSS13:NM_001244995:exon2:c.C230G:p.A77G	11q23.3	0.0002	0	0	0.0021	0	0	0	0	0.0002	0	0	0.0023	0	0	0	0	rs61900347	0.27	T	0	B	0.001	B	0.905	N	1	P	0.975	L	-2.24	D	-0.65	N	0.089	-0.535	0.18
chr5_140580941_140580941_G_A	Known	ITOC1	chr5	140580941	140580941	G	A	exonic	PCDHB11	.	nonsynonymous SNV	PCDHB11:NM_018931:exon1:c.G1594A:p.G532S	5q31.3	0.0041	0.014	0.0024	0.0007	0.0002	0.0047	0.0011	0.0006	0.0022	0.01	0.0021	0.0005	0.0002	0.002	0	0.0006	rs138686663	0.068	T	0.141	B	0.327	B	.	.	1	N	0.185	N	4.71	T	-3.93	D	0.112	-0.3	0.665
chr14_19378117_19378117_T_C	Known	ITOC1	chr14	19378117	19378117	T	C	exonic	OR11H12	.	nonsynonymous SNV	OR11H12:NM_001013354:exon1:c.T524C:p.I175T	14q11.2	0.0017	0.003	0.0008	0.0024	0	0.002	0.0045	0.0007	0.0004	0.0009	0.0007	0.001	0	0.0002	0	0.0007	rs200694794	0.225	T	0.402	B	0.253	B	0.092	N	.	.	-0.12	N	9.05	T	-3.13	D	0.111	0.49	7.358
chr3_195510133_195510133_T_C	Known	ITOC1	chr3	195510133	195510133	T	C	exonic	MUC4	.	nonsynonymous SNV	MUC4:NM_018406:exon2:c.A8318G:p.N2773S	3q29	0.0062	0.0032	0.0036	0	0	0.0079	0.0038	0.0074	0.0041	0.0018	0.0023	0	0	0.0023	0.0051	0.0074	rs200430309	0.041	D	0.003	B	0.001	B	.	.	1	N	-0.345	N	1.5	T	0.18	N	0.01	-1.08	0.011
chr3_195506917_195506917_A_C	Known	ITOC1	chr3	195506917	195506917	A	C	exonic	MUC4	.	nonsynonymous SNV	MUC4:NM_018406:exon2:c.T11534G:p.I3845S	3q29	0.0066	0.0721	0.0125	0.0312	0.0038	0.0035	0	0.0036	0.0044	0.0443	0.0172	0	0.0038	0.0007	0	0.0036	rs150128295	1	T	0.797	P	0.253	B	.	.	1	P	0.345	N	1.31	T	0.9	N	0.075	-0.505	0.214
chr3_195507406_195507406_G_A	Known	ITOC1	chr3	195507406	195507406	G	A	exonic	MUC4	.	nonsynonymous SNV	MUC4:NM_018406:exon2:c.C11045T:p.P3682L	3q29	0.1371	0.1403	0.1776	0.325	0.0667	0.195	0.2407	0.0939	0.1101	0.1092	0.1509	0.1944	0.0667	0.1505	0.225	0.0938	rs774039660	0.016	D	0.106	B	0.013	B	.	.	1	N	0	N	1.54	T	0.27	N	0.068	1.224	11.87
chr3_195511973_195511973_A_G	Known	ITOC1	chr3	195511973	195511973	A	G	exonic	MUC4	.	nonsynonymous SNV	MUC4:NM_018406:exon2:c.T6478C:p.S2160P	3q29	0.0139	0.009	0.0146	0.0092	0.0141	0.0179	0.0256	0.0099	0.0124	0.0092	0.0049	0.0061	0.0141	0.018	0.0294	0.01	rs2688551	0.337	T	0.001	B	0	B	.	.	1	D	-0.55	N	1.04	T	-0.73	N	0.108	0.629	8.358
chr11_1017036_1017036_G_A	Known	ITOC1	chr11	1017036	1017036	G	A	exonic	MUC6	.	nonsynonymous SNV	MUC6:NM_005961:exon31:c.C5765T:p.T1922I	11p15.5	1.476e-05	0	0	0	0	2.651e-05	0	0	1.635e-05	0	0	0	0	3.102e-05	0	0	rs75538227	0.005	D	0.08	B	0.037	B	.	.	1	N	0.55	N	1.79	T	-1.25	N	0.084	2.047	16.51
chr2_96610410_96610410_T_A	Known	ITOC1	chr2	96610410	96610410	T	A	exonic	ANKRD36C	.	nonsynonymous SNV	ANKRD36C:NM_001310154:exon19:c.A1456T:p.N486Y	2q11.1	0.1902	0.2618	0.3543	0.3136	0.4994	0.2405	0.2477	0.0414	0.1231	0.1847	0.2952	0.0878	0.4994	0.098	0.186	0.0405	rs77220524	0	D	.	.	.	.	.	.	1	N	0	N	2.14	T	-2.1	N	0.504	3.047	22.4
chr2_96610413_96610413_C_T	Known	ITOC1	chr2	96610413	96610413	C	T	exonic	ANKRD36C	.	nonsynonymous SNV	ANKRD36C:NM_001310154:exon19:c.G1453A:p.E485K	2q11.1	0.1861	0.2511	0.3543	0.3118	0.4988	0.235	0.2454	0.0407	0.1191	0.1716	0.2952	0.0867	0.4988	0.0917	0.1839	0.0399	rs74491979	0	D	.	.	.	.	.	.	1	N	0	N	2.04	T	-0.73	N	0.531	2.583	20
chr3_195511513_195511513_G_A	Known	ITOC1	chr3	195511513	195511513	G	A	exonic	MUC4	.	nonsynonymous SNV	MUC4:NM_018406:exon2:c.C6938T:p.A2313V	3q29	0.0003	0.0107	0	0	0	0	0	0	0.0002	0.0102	0	0	0	0	0	0	rs75599746	1	T	0.613	P	0.058	B	0.589	N	1	N	0.345	N	1.38	T	-0.17	N	0.253	-0.559	0.157
chr3_195511043_195511043_T_C	Known	ITOC1	chr3	195511043	195511043	T	C	exonic	MUC4	.	nonsynonymous SNV	MUC4:NM_018406:exon2:c.A7408G:p.T2470A	3q29	0.0761	0.042	0.045	0	0.0883	0.1129	0.1144	0.0454	0.0697	0.0369	0.0325	0	0.0883	0.1096	0.119	0.0453	rs75030029	0.268	T	0.886	P	0.176	B	.	.	1	N	-0.55	N	1.68	T	-0.4	N	0.033	-0.495	0.227
chr2_96610420_96610420_G_T	Known	ITOC1	chr2	96610420	96610420	G	T	exonic	ANKRD36C	.	nonsynonymous SNV	ANKRD36C:NM_001310154:exon19:c.C1446A:p.D482E	2q11.1	0.1797	0.2481	0.3497	0.3077	0.4918	0.2284	0.2248	0.0392	0.1127	0.1664	0.2897	0.08	0.4918	0.0838	0.1591	0.0384	rs78473403	0	D	.	.	.	.	.	.	1	N	0	N	1.95	T	0.37	N	0.27	0.666	8.604
chr3_195505960_195505960_G_C	Known	ITOC1	chr3	195505960	195505960	G	C	exonic	MUC4	.	nonsynonymous SNV	MUC4:NM_018406:exon2:c.C12491G:p.T4164S	3q29	0.0004	0.0008	0	0	0.0031	0	0	0	0.0004	0.0011	0	0	0.0031	0	0	0	rs112020305	0.316	T	0.613	P	0.213	B	.	.	1	N	0.55	N	1.38	T	-0.6	N	0.047	-0.52	0.196
chr1_201178849_201178849_G_A	Known	ITOC1	chr1	201178849	201178849	G	A	exonic	IGFN1	.	nonsynonymous SNV	IGFN1:NM_001164586:exon12:c.G4828A:p.E1610K	1q32.1	0.001	0.0032	0	0	0	0.0017	0	0	0.0008	0.0026	0	0	0	0.0019	0	0	rs71524455	0.31	T	.	.	.	.	.	.	1	N	0	N	-2.32	D	-0.55	N	0.062	-0.341	0.534
chr1_201178844_201178844_T_C	Known	ITOC1	chr1	201178844	201178844	T	C	exonic	IGFN1	.	nonsynonymous SNV	IGFN1:NM_001164586:exon12:c.T4823C:p.V1608A	1q32.1	0.0012	0.0048	0.0044	0	0	0.002	0	0	0.001	0.0038	0.0056	0	0	0.0019	0	0	rs201505263	1	T	.	.	.	.	.	.	1	N	0	N	-2.27	D	-0.23	N	0.022	-1.992	0.001
chr6_16327921_16327921_C_A	Known	ITOC1	chr6	16327921	16327921	C	A	exonic	ATXN1	.	nonsynonymous SNV	ATXN1:NM_001128164:exon7:c.G621T:p.Q207H,ATXN1:NM_000332:exon8:c.G621T:p.Q207H	6p22.3	0.0046	0.002	0.0008	0.0006	0.0003	0.0019	0.012	0.0198	0.005	0.002	0.0008	0.0007	0.0003	0.0021	0.0146	0.0199	rs201030692	0.101	T	0.969	D	0.265	B	.	.	1	N	0	N	0.47	T	0.27	N	0.214	-1.138	0.008
chr19_501786_501786_C_A	Known	ITOC1	chr19	501786	501786	C	A	exonic	MADCAM1	.	nonsynonymous SNV	MADCAM1:NM_130760:exon4:c.C785A:p.P262Q	19p13.3	0.266	0.255	0.3731	0.388	0.4283	0.3296	0.2561	0.0869	0.2584	0.2636	0.3796	0.4	0.4283	0.3328	0.2278	0.0863	rs77264553	0.005	D	0.396	B	0.008	B	0.003	N	1	P	-0.345	N	2.71	T	-2.42	N	0.158	1.99	16.15
chr12_11461549_11461549_G_C	Known	ITOC1	chr12	11461549	11461549	G	C	exonic	PRB4	.	nonsynonymous SNV	PRB4:NM_002723:exon3:c.C368G:p.P123R	12p13.2	6.523e-05	0.0003	0	0	0	6.88e-05	0	0	3.743e-05	0.0004	0	0	0	0	0	0	rs11054243	0.147	T	0.004	B	0.002	B	.	.	1	N	2.03	M	3.13	T	-1.86	N	0.226	-2.291	0.001
chr3_195505829_195505829_G_A	Known	ITOC1	chr3	195505829	195505829	G	A	exonic	MUC4	.	nonsynonymous SNV	MUC4:NM_018406:exon2:c.C12622T:p.P4208S	3q29	0.0247	0.01	0.0113	0.0445	0.0654	0.0177	0.0682	0.0316	0.0248	0.0101	0.0144	0.0345	0.0654	0.0136	0.0741	0.0317	rs560359693	0.166	T	0.03	B	0.021	B	.	.	1	D	0.55	N	1.52	T	0.95	N	0.063	-1.602	0.002
chr3_195505762_195505762_A_G	Known	ITOC1	chr3	195505762	195505762	A	G	exonic	MUC4	.	nonsynonymous SNV	MUC4:NM_018406:exon2:c.T12689C:p.L4230P	3q29	3.775e-05	0.0002	0	0	0	2.249e-05	0	8.455e-05	4.347e-05	0.0002	0	0	0	2.777e-05	0	8.505e-05	rs566782506	0.326	T	0.486	P	0.027	B	.	.	1	N	-0.14	N	1.49	T	-0.27	N	0.05	-0.304	0.652
chr17_62892442_62892442_G_C	Known	ITOC1	chr17	62892442	62892442	G	C	exonic	LRRC37A3	.	nonsynonymous SNV	LRRC37A3:NM_199340:exon4:c.C934G:p.P312A	17q24.1	0.0263	0	.	0	0.5	0	0	0	0.15	.	.	0	0.5	0	.	0	rs201370086	0.155	T	0.001	B	0.005	B	.	.	1	N	1.12	L	-0.01	T	-4.28	D	0.078	-1.303	0.004
chrX_140994018_140994018_C_G	Known	ITOC1	chrX	140994018	140994018	C	G	exonic	MAGEC1	.	nonsynonymous SNV	MAGEC1:NM_005462:exon4:c.C828G:p.F276L	Xq27.2	7.937e-05	0	0.0007	0	0	0	0	0	9.152e-05	0	0.0007	0	0	0	0	0	rs149195933	0.012	D	0.003	B	0.001	B	.	.	1	N	0	N	4.54	T	-0.21	N	0.222	-0.731	0.061
chr3_195515449_195515449_A_T	Known	ITOC1	chr3	195515449	195515449	A	T	exonic	MUC4	.	nonsynonymous SNV	MUC4:NM_018406:exon2:c.T3002A:p.V1001E	3q29	0.0537	0.0145	0.0437	0.0695	0.1597	0.0579	0.0965	0.048	0.0537	0.0127	0.0444	0.062	0.1597	0.0588	0.0987	0.0481	rs200672669	0.005	D	0.006	B	0	B	.	.	1	N	0	N	1.19	T	-0.2	N	0.149	-0.466	0.266
chr3_195506282_195506282_A_C	Known	ITOC1	chr3	195506282	195506282	A	C	exonic	MUC4	.	nonsynonymous SNV	MUC4:NM_018406:exon2:c.T12169G:p.L4057V	3q29	0.0149	0.0075	0.0075	0.0079	0.0129	0.0168	0.0098	0.017	0.0151	0.0042	0.0102	0.0045	0.0129	0.0186	0.0152	0.017	rs199896027	0.807	T	0.659	P	0.307	B	.	.	1	N	0.345	N	1.25	T	0.07	N	0.029	-1.464	0.003
chr17_20768757_20768757_T_C	Known	ITOC1	chr17	20768757	20768757	T	C	exonic	CCDC144NL	.	nonsynonymous SNV	CCDC144NL:NM_001004306:exon4:c.A637G:p.K213E	17p11.2	0.0009	0.0019	0.0003	0.0006	0	0.001	0.0012	0.0011	0.0003	0.0008	0.0002	0.0001	0	0.0001	0	0.001	rs62066975	0	D	0.002	B	0.001	B	.	.	1	N	0	N	2.25	T	-1.34	N	0.147	-1.712	0.002
chr3_195505838_195505838_G_C	Known	ITOC1	chr3	195505838	195505838	G	C	exonic	MUC4	.	nonsynonymous SNV	MUC4:NM_018406:exon2:c.C12613G:p.H4205D	3q29	0.0353	0.037	0.0582	0.153	0.0056	0.0562	0.0377	0.0059	0.0099	0.0202	0.0425	0.0864	0.0056	0.0073	0	0.0056	rs59101491	0.707	T	0.274	B	0.1	B	.	.	1	D	0.55	N	1.6	T	-0.85	N	0.071	-0.295	0.684
chr3_195509939_195509939_G_T	Known	ITOC1	chr3	195509939	195509939	G	T	exonic	MUC4	.	nonsynonymous SNV	MUC4:NM_018406:exon2:c.C8512A:p.P2838T	3q29	0.0568	0.0114	0.0311	0.0047	0.0438	0.0614	0.0707	0.0714	0.0542	0.0068	0.0207	0	0.0438	0.0525	0.0724	0.0716	rs201843719	0.352	T	0.618	P	0.092	B	.	.	1	N	0	N	1.55	T	0.1	N	0.062	-1.524	0.002
chr2_114256859_114256859_C_T	Known	ITOC1	chr2	114256859	114256859	C	T	exonic	FOXD4L1	.	nonsynonymous SNV	FOXD4L1:NM_012184:exon1:c.C26T:p.P9L	2q13	0.044	0.04	0.0854	0.1342	0.0288	0.0337	0.0548	0.0301	0.0394	0.0335	0.0846	0.1209	0.0288	0.0268	0.035	0.0299	rs189095552	1	T	0	B	0	B	.	.	1	P	-0.975	N	-3.2	D	-0.32	N	0.121	-1.161	0.008
chr19_53116940_53116940_T_A	Known	ITOC1	chr19	53116940	53116940	T	A	exonic	ZNF83	.	nonsynonymous SNV	ZNF83:NM_001277951:exon3:c.A878T:p.E293V,ZNF83:NM_018300:exon3:c.A878T:p.E293V,ZNF83:NM_001105552:exon4:c.A878T:p.E293V,ZNF83:NM_001277946:exon4:c.A878T:p.E293V,ZNF83:NM_001348016:exon4:c.A878T:p.E293V,ZNF83:NM_001105550:exon5:c.A878T:p.E293V,ZNF83:NM_001105551:exon5:c.A878T:p.E293V,ZNF83:NM_001277948:exon5:c.A878T:p.E293V,ZNF83:NM_001277949:exon5:c.A878T:p.E293V,ZNF83:NM_001277952:exon5:c.A878T:…	19q13.41	4.621e-05	0.0001	0	0.0003	0	3.91e-05	0	0	2.653e-05	0.0001	0	0	0	2.393e-05	0	0	rs75857698	0.127	T	0.003	B	0.008	B	.	.	1	N	-0.08	N	3.42	T	-5.18	D	0.179	0.597	8.134
chr3_195506302_195506302_G_T	Known	ITOC1	chr3	195506302	195506302	G	T	exonic	MUC4	.	nonsynonymous SNV	MUC4:NM_018406:exon2:c.C12149A:p.P4050H	3q29	0.0021	0.0021	0	0	0	0.0008	0	0.0039	0.0026	0.002	0	0	0	0.0016	0	0.0039	rs202108568	0.016	D	0.093	B	0.018	B	.	.	1	N	0.55	N	1.36	T	0.9	N	0.061	0.817	9.568
chrX_140993770_140993770_C_G	Known	ITOC1	chrX	140993770	140993770	C	G	exonic	MAGEC1	.	nonsynonymous SNV	MAGEC1:NM_005462:exon4:c.C580G:p.P194A	Xq27.2	0.003	0.0004	0.0006	0.0014	0.0016	0.0047	0	0.0008	0.0028	0.0004	0.0007	0.0013	0.0016	0.0048	0	0.0009	rs78963072	0	D	0.012	B	0	B	.	.	1	N	0	N	4.47	T	-0.66	N	0.092	-1.892	0.002
chr17_20768763_20768763_T_C	Known	ITOC1	chr17	20768763	20768763	T	C	exonic	CCDC144NL	.	nonsynonymous SNV	CCDC144NL:NM_001004306:exon4:c.A631G:p.K211E	17p11.2	0.0062	0.0064	0.0054	0.0102	0.0067	0.0052	0.0057	0.0085	0.0061	0.0057	0.0053	0.0098	0.0067	0.0052	0.0058	0.0082	rs201148033	0.039	D	0.235	B	0.015	B	.	.	1	N	0	N	2.25	T	-0.17	N	0.104	-0.441	0.306
chr7_100677974_100677974_A_G	Known	ITOC1	chr7	100677974	100677974	A	G	exonic	MUC17	.	nonsynonymous SNV	MUC17:NM_001040105:exon3:c.A3277G:p.T1093A	7q22.1	0.027	0.0775	0.0166	0.048	0.0142	0.0185	0.0254	0.0354	0.0254	0.0773	0.0156	0.0464	0.0142	0.0154	0.0202	0.0353	rs113876641	0.144	T	0.613	P	0.058	B	.	.	1	N	0.345	N	4.37	T	-0.23	N	0.096	1.176	11.62
chr3_195506963_195506963_C_T	Known	ITOC1	chr3	195506963	195506963	C	T	exonic	MUC4	.	nonsynonymous SNV	MUC4:NM_018406:exon2:c.G11488A:p.A3830T	3q29	0.0011	0.0146	0	0	0	0.0004	0	0.0006	0.0008	0.0144	0	0	0	0	0	0.0006	rs199588013	1	T	0.208	B	0.017	B	.	.	1	D	0.345	N	1.45	T	0.12	N	0.031	0.666	8.6
chr3_195509957_195509957_A_G	Known	ITOC1	chr3	195509957	195509957	A	G	exonic	MUC4	.	nonsynonymous SNV	MUC4:NM_018406:exon2:c.T8494C:p.S2832P	3q29	0.0156	0.0136	0.0296	0.0027	0.0153	0.0206	0.0204	0.0104	0.0087	0.0043	0.0216	0	0.0153	0.0058	0.0064	0.0104	rs867908120	1	T	0.797	P	0.183	B	.	.	1	N	0	N	1.27	T	-0.38	N	0.059	-0.6	0.125
chr3_195507323_195507323_T_C	Known	ITOC1	chr3	195507323	195507323	T	C	exonic	MUC4	.	nonsynonymous SNV	MUC4:NM_018406:exon2:c.A11128G:p.T3710A	3q29	0.0255	0.0323	0.0489	0.0625	0.0162	0.0328	0.0269	0.0129	0.0169	0.0209	0.0474	0.0375	0.0162	0.0186	0.0147	0.0129	rs199861927	0.686	T	0.613	P	0.058	B	.	.	1	N	0.345	N	1.51	T	-0.4	N	0.132	-1.337	0.004
chr3_195507332_195507332_A_T	Known	ITOC1	chr3	195507332	195507332	A	T	exonic	MUC4	.	nonsynonymous SNV	MUC4:NM_018406:exon2:c.T11119A:p.S3707T	3q29	0.0197	0.0324	0.0366	0.0518	0.0152	0.0259	0.018	0.0074	0.0112	0.0168	0.0404	0.0346	0.0152	0.0108	0.006	0.0074	rs429214	1	T	0.618	P	0.092	B	.	.	1	N	0.345	N	1.39	T	0.17	N	0.08	-1.304	0.004
chr3_195506627_195506627_T_G	Known	ITOC1	chr3	195506627	195506627	T	G	exonic	MUC4	.	nonsynonymous SNV	MUC4:NM_018406:exon2:c.A11824C:p.T3942P	3q29	0.0495	0.1055	0.029	0.0739	0.0145	0.0371	0.0698	0.052	0.0534	0.1013	0.0337	0.0606	0.0145	0.0516	0.0968	0.0519	rs145875920	0.186	T	0.128	B	0.092	B	.	.	1	D	0.345	N	1.42	T	0.22	N	0.056	-0.753	0.054
chr11_1265872_1265872_G_A	Known	ITOC1	chr11	1265872	1265872	G	A	exonic	MUC5B	.	nonsynonymous SNV	MUC5B:NM_002458:exon31:c.G7762A:p.G2588R	11p15.5	0.0013	0.0034	0.0003	0.0013	0.0005	0.0005	0.0034	0.0038	0.0013	0.0032	0.0003	0.0014	0.0005	0.0005	0.0044	0.0037	rs200110372	0.004	D	0.014	B	0.001	B	.	.	1	N	-0.205	N	1.83	T	-0.91	N	0.137	-1.044	0.013
chrX_140994010_140994010_C_T	Known	ITOC1	chrX	140994010	140994010	C	T	exonic	MAGEC1	.	nonsynonymous SNV	MAGEC1:NM_005462:exon4:c.C820T:p.P274S	Xq27.2	0.0012	0.0006	0.0017	0.0013	0	0.0007	0.0047	0.0036	0.0012	0.0005	0.0018	0.0012	0	0.0006	0.0063	0.0035	rs146798989	0.503	T	0.544	P	0.044	B	.	.	1	N	0	N	4.35	T	-0.5	N	0.267	-1.817	0.002
chr7_100677519_100677519_C_T	Known	ITOC1	chr7	100677519	100677519	C	T	exonic	MUC17	.	nonsynonymous SNV	MUC17:NM_001040105:exon3:c.C2822T:p.A941V	7q22.1	0.0174	0.0407	0.0076	0.0161	0.0062	0.0087	0.0236	0.0533	0.0177	0.039	0.0069	0.0129	0.0062	0.0085	0.031	0.0534	rs148817224	0.007	D	0.047	B	0.004	B	.	.	1	N	0.145	N	4.21	T	-0.32	N	0.064	1.634	14.04
chr20_43379268_43379268_C_A	Known	ITOC1	chr20	43379268	43379268	C	A	exonic	KCNK15	.	nonsynonymous SNV	KCNK15:NM_022358:exon2:c.C782A:p.P261H	20q13.12	0.1002	0.0787	0.1071	0.1998	0.131	0.0879	0.0754	0.0905	0.1003	0.0767	0.107	0.1968	0.131	0.0875	0.0812	0.0901	rs13037900	0.095	T	0.688	P	0.19	B	0	U	1	P	0.345	N	2.64	T	-0.74	N	0.109	3.077	22.5
chr4_88537178_88537178_A_G	Known	ITOC1	chr4	88537178	88537178	A	G	exonic	DSPP	.	nonsynonymous SNV	DSPP:NM_014208:exon5:c.A3364G:p.N1122D	4q22.1	0.0068	0.014	0	0.0119	.	0.0057	0.0208	0.0066	0.0059	0.0064	0	0.02	.	0.0033	0.0238	0.0066	rs201399566	.	.	0	B	0	B	.	.	1	N	-0.895	N	-2.15	D	0.11	N	0.052	0.808	9.511
chr11_1016833_1016833_G_T	Known	ITOC1	chr11	1016833	1016833	G	T	exonic	MUC6	.	nonsynonymous SNV	MUC6:NM_005961:exon31:c.C5968A:p.Q1990K	11p15.5	0.0066	0.0054	0.0137	0.0052	0.0059	0.0068	0.0066	0.0025	0.007	0.0061	0.014	0.0055	0.0059	0.0074	0.0072	0.0026	rs71472140	0.044	D	0	B	0	B	.	.	1	N	-0.62	N	2.13	T	-0.27	N	0.066	-2.313	0.001
chr12_53069243_53069243_T_C	Known	ITOC1	chr12	53069243	53069243	T	C	exonic	KRT1	.	nonsynonymous SNV	KRT1:NM_006121:exon9:c.A1669G:p.S557G	12q13.13	0.0014	0.0023	0.001	0	0.0018	0.0019	0	0.0005	0.0013	0.0015	0.0011	0	0.0018	0.0019	0	0.0005	rs77846840	0.039	D	0	B	0	B	.	.	1	P	0	N	-1.47	T	-0.91	N	0.077	-0.303	0.655
chr3_195507059_195507059_T_C	Known	ITOC1	chr3	195507059	195507059	T	C	exonic	MUC4	.	nonsynonymous SNV	MUC4:NM_018406:exon2:c.A11392G:p.T3798A	3q29	4.988e-05	0	0	0	0	0.0001	0	0	0	0	0	0	0	0	0	0	rs76367261	0.51	T	0.008	B	0.003	B	0.286	U	1	D	0	N	1.27	T	-0.5	N	0.05	-1.117	0.009
chr7_56087319_56087319_T_G	Known	ITOC1	chr7	56087319	56087319	T	G	exonic	PSPH	.	nonsynonymous SNV	PSPH:NM_004577:exon5:c.A249C:p.Q83H	7p11.2	0.0085	0.0509	0.0027	0.0076	0.0047	0.0037	0.0082	0.0101	0.0095	0.0579	0.0028	0.0079	0.0047	0.0044	0.0076	0.0102	rs73343757	1	T	0	B	0	B	0	N	0.993	N	-1.485	N	-1.72	D	3.67	N	0.228	-2.431	0.001
chr1_243329211_243329211_G_T	Known	ITOC1	chr1	243329211	243329211	G	T	exonic	CEP170	.	nonsynonymous SNV	CEP170:NM_001042404:exon12:c.C1757A:p.T586K,CEP170:NM_001042405:exon12:c.C1757A:p.T586K,CEP170:NM_014812:exon13:c.C2051A:p.T684K	1q43	0.0272	0.0269	0.009	0.0326	0.0473	0.0289	0.0314	0.0238	0.0245	0.026	0.0089	0.029	0.0473	0.0245	0.0237	0.0237	rs2728430	0.089	T	0.277	B	0.075	B	0.067	N	1	N	1.245	L	1	T	-0.36	N	0.23	1.013	10.73
chrX_140993698_140993698_G_T	Known	ITOC1	chrX	140993698	140993698	G	T	exonic	MAGEC1	.	nonsynonymous SNV	MAGEC1:NM_005462:exon4:c.G508T:p.A170S	Xq27.2	0.0005	0.002	0.0006	0.0007	0	0.0004	0.0032	0.0002	0.0005	0.0022	0.0006	0.0005	0	0.0003	0.004	0.0002	rs201506503	0.745	T	0.005	B	0.002	B	.	.	1	D	0	N	4.13	T	0.31	N	0.158	-1.39	0.003
chr11_1017471_1017471_C_T	Known	ITOC1	chr11	1017471	1017471	C	T	exonic	MUC6	.	nonsynonymous SNV	MUC6:NM_005961:exon31:c.G5330A:p.G1777D	11p15.5	0.0062	0.0031	0.0064	0.0042	0.0031	0.0047	0.0083	0.0179	0.0068	0.0031	0.0066	0.0047	0.0031	0.0052	0.011	0.018	rs751471255	0.159	T	0.456	P	0.177	B	.	.	1	N	1.5	L	1.74	T	-1.04	N	0.128	0.875	9.92
chr3_195507673_195507673_A_G	Known	ITOC1	chr3	195507673	195507673	A	G	exonic	MUC4	.	nonsynonymous SNV	MUC4:NM_018406:exon2:c.T10778C:p.V3593A	3q29	0.0436	0.0547	0.0211	0.1038	0.097	0.0401	0.05	0.0331	0.046	0.0506	0.0196	0.0862	0.097	0.0521	0.0625	0.0332	rs369482551	0.013	D	0.001	B	0	B	.	.	1	N	0.55	N	1.03	T	0.12	N	0.052	0.341	6.079
chr3_195514379_195514379_T_C	Known	ITOC1	chr3	195514379	195514379	T	C	exonic	MUC4	.	nonsynonymous SNV	MUC4:NM_018406:exon2:c.A4072G:p.T1358A	3q29	0.2394	0.7023	0.3603	0.6576	0.0876	0.4232	0.2209	0.0562	0.1039	0.6023	0.3398	0.533	0.0876	0.1416	0	0.0556	rs79461778	0.506	T	0.886	P	0.207	B	.	.	1	P	-0.55	N	1.39	T	-0.17	N	0.126	-0.835	0.036
chr11_1016892_1016892_G_A	Known	ITOC1	chr11	1016892	1016892	G	A	exonic	MUC6	.	nonsynonymous SNV	MUC6:NM_005961:exon31:c.C5909T:p.S1970F	11p15.5	6.608e-05	0.0004	0	0	0	5.996e-05	0	0	7.556e-05	0.0005	0	0	0	7.365e-05	0	0	rs78784632	0.06	T	0.886	P	0.397	B	.	.	1	N	1.39	L	2.03	T	-2.11	N	0.111	4.367	24.1
chr3_195508070_195508070_C_T	Known	ITOC1	chr3	195508070	195508070	C	T	exonic	MUC4	.	nonsynonymous SNV	MUC4:NM_018406:exon2:c.G10381A:p.D3461N	3q29	0.0122	0.1243	0.0227	0.0042	0.0015	0.0034	0.0123	0.0016	0.009	0.0933	0.0243	0.0061	0.0015	0.0043	0.0147	0.0016	rs201319965	0.139	T	0.954	P	0.36	B	.	.	1	N	0.345	N	1.45	T	0.03	N	0.013	-0.625	0.109
chr19_9025654_9025654_T_G	Known	ITOC1	chr19	9025654	9025654	T	G	exonic	MUC16	.	nonsynonymous SNV	MUC16:NM_024690:exon15:c.A36800C:p.K12267T	19p13.2	0.0018	0.0006	0.0018	0.0014	0.0018	0.0019	0.0011	0.0025	0.0018	0.0007	0.0018	0.0012	0.0018	0.0018	0.0015	0.0025	rs201931630	0.368	T	0.023	B	0.051	B	.	.	1	N	1.905	M	1.59	T	-1.44	N	0.162	-1.583	0.002
chr1_152326301_152326301_T_C	Known	ITOC1	chr1	152326301	152326301	T	C	exonic	FLG2	.	nonsynonymous SNV	FLG2:NM_001014342:exon3:c.A3961G:p.T1321A	1q21.3	0.0002	0	0	0	0	0	0	0.0016	0.0003	0	0	0	0	0	0	0.0016	rs547023643	0.038	D	0.131	B	0.026	B	.	.	1	N	1.095	L	3.82	T	-1.32	N	0.064	-0.946	0.021
chr11_4976444_4976444_C_T	Known	ITOC1	chr11	4976444	4976444	C	T	exonic	OR51A2	.	nonsynonymous SNV	OR51A2:NM_001004748:exon1:c.G500A:p.S167N	11p15.4	0.0318	0.0677	0.0111	0.0485	0.0294	0.0305	0.0506	0.0196	0.0243	0.0608	0.01	0.0406	0.0294	0.019	0.035	0.0197	rs117546301	0.013	D	0.002	B	0.008	B	.	.	1	P	1.18	L	-0.53	T	0.65	N	0.104	1.383	12.7
chr3_195509099_195509099_T_C	Known	ITOC1	chr3	195509099	195509099	T	C	exonic	MUC4	.	nonsynonymous SNV	MUC4:NM_018406:exon2:c.A9352G:p.T3118A	3q29	0.0048	0.0039	0	0.014	0	0.0004	0	0.0102	0.0055	0.0042	0	0	0	0.0007	0	0.0103	rs71319804	0.951	T	0.008	B	0.003	B	.	.	1	D	0.55	N	1.6	T	-0.75	N	0.034	-0.797	0.043
chr2_97830192_97830192_T_C	Known	ITOC1	chr2	97830192	97830192	T	C	exonic	ANKRD36	.	nonsynonymous SNV	ANKRD36:NM_001164315:exon20:c.T1517C:p.L506P	2q11.2	0.0142	0.0245	0.0112	0.0032	0.0053	0.022	0	0.0068	0.0154	0.0258	0.016	0.007	0.0053	0.0296	0	0.0067	rs199506401	0.157	T	0.797	P	0.127	B	.	.	1	N	0	N	-1.01	T	1.02	N	0.237	1.799	14.98
chr3_195506966_195506966_C_T	Known	ITOC1	chr3	195506966	195506966	C	T	exonic	MUC4	.	nonsynonymous SNV	MUC4:NM_018406:exon2:c.G11485A:p.D3829N	3q29	0.0002	0	0	0	0	0.0003	0	0.0003	0.0001	0	0	0	0	0	0	0.0003	rs199497026	0.026	D	0.165	B	0.002	B	.	.	1	N	0.345	N	1.51	T	-0.12	N	0.017	0.464	7.148
chr1_201180172_201180172_G_A	Known	ITOC1	chr1	201180172	201180172	G	A	exonic	IGFN1	.	nonsynonymous SNV	IGFN1:NM_001164586:exon12:c.G6151A:p.G2051S	1q32.1	0.1104	0.25	0.25	0.2232	0.5	0.1645	0.1377	0.0503	0.0534	0.1536	0.1781	0.0606	0.5	0.0358	0.0455	0.0499	rs12022770	0.176	T	.	.	.	.	.	.	1	N	0	N	-2.86	D	-0.71	N	0.042	2.19	17.44
chr17_45234645_45234645_G_C	Known	ITOC1	chr17	45234645	45234645	G	C	exonic	CDC27	.	nonsynonymous SNV	CDC27:NM_001293091:exon5:c.C398G:p.S133C,CDC27:NM_001114091:exon6:c.C581G:p.S194C,CDC27:NM_001256:exon6:c.C581G:p.S194C,CDC27:NM_001293089:exon6:c.C581G:p.S194C	17q21.32	0.0267	0.0273	0.009	0.0125	0.0033	0.0206	0.0356	0.0832	0.0249	0.0233	0.0084	0.009	0.0033	0.0165	0.0306	0.0838	rs75990396	0.062	T	0.007	B	0.006	B	0.059	N	0.625	N	0.345	N	-0.43	T	-2.29	N	0.474	2.852	21.6
chr3_195515470_195515470_T_G	Known	ITOC1	chr3	195515470	195515470	T	G	exonic	MUC4	.	nonsynonymous SNV	MUC4:NM_018406:exon2:c.A2981C:p.H994P	3q29	0.0088	0.0019	0.0037	0.0048	0.0404	0.0069	0.017	0.0102	0.0096	0.0013	0.0034	0.0043	0.0404	0.0076	0.0244	0.0103	rs199696565	0.384	T	0.486	P	0.04	B	.	.	1	N	0	N	1.42	T	-0.33	N	0.108	-1.547	0.002
chr7_142460779_142460779_G_T	Known	ITOC1	chr7	142460779	142460779	G	T	exonic	PRSS1	.	nonsynonymous SNV	PRSS1:NM_002769:exon5:c.G652T:p.D218Y	7q34	7.415e-05	0.0002	8.637e-05	0.0002	0.0002	2.998e-05	0	6.056e-05	4.708e-05	0.0002	0	0	0.0002	1.84e-05	0	6.095e-05	rs574391339	1	T	0	B	0	B	0.02	N	0.996	N	-0.5	N	-2.44	D	3.57	N	0.255	-1.075	0.011
chr3_195513461_195513461_G_A	Known	ITOC1	chr3	195513461	195513461	G	A	exonic	MUC4	.	nonsynonymous SNV	MUC4:NM_018406:exon2:c.C4990T:p.P1664S	3q29	0.048	0.1357	0.0302	0.068	0.1065	0.0565	0.0484	0.0048	0.0581	0.1681	0.0387	0.0912	0.1065	0.0902	0.0522	0.0048	rs199513183	0.232	T	0.949	P	0.29	B	.	.	1	N	0.55	N	1.53	T	-0.27	N	0.1	0.703	8.848
chr16_28354457_28354457_G_A	Known	ITOC1	chr16	28354457	28354457	G	A	exonic	NPIPB6	.	nonsynonymous SNV	NPIPB6:NM_001282524:exon7:c.C749T:p.P250L	16p11.2	0.0027	0.0073	0.0014	0.0031	0.0009	0.003	0	0.0015	0.002	0.0055	0.0014	0.0022	0.0009	0.002	0	0.0015	rs62031399	0.115	T	0.07	B	0.058	B	.	.	1	P	0.915	L	0.86	T	-7.48	D	0.198	1.425	12.92
chr7_100643575_100643575_C_T	Known	ITOC1	chr7	100643575	100643575	C	T	exonic	MUC12	.	nonsynonymous SNV	MUC12:NM_001164462:exon2:c.C9731T:p.T3244I	7q22.1	0.0021	0.0063	0.0025	0	0	0.0034	0	0.0001	0.0004	0.0028	0.0032	0	0	0.0002	0	0.0001	rs78462843	0	D	.	.	.	.	.	.	1	N	0	N	2.74	T	-1.13	N	0.089	1.416	12.87
chr3_195510701_195510701_A_C	Known	ITOC1	chr3	195510701	195510701	A	C	exonic	MUC4	.	nonsynonymous SNV	MUC4:NM_018406:exon2:c.T7750G:p.S2584A	3q29	0.0043	0.0058	0	0.0017	0.0053	0.0066	0.0051	0.0018	0.0034	0.0057	0	0	0.0053	0.0053	0	0.0018	rs76839144	0.931	T	0.613	P	0.158	B	.	.	1	N	0.55	N	1.57	T	-0.17	N	0.067	1.383	12.7
chr9_33794812_33794812_G_T	Known	ITOC1	chr9	33794812	33794812	G	T	exonic	PRSS3	.	nonsynonymous SNV	PRSS3:NM_001197097:exon2:c.G23T:p.G8V	9p13.3	0.032	0.0456	0.031	0.0304	0.0604	0.0389	0.0398	0.0194	0.0294	0.0483	0.03	0.0336	0.0604	0.0343	0.0267	0.0195	rs199873220	0.922	T	0	B	0.001	B	.	.	1	N	0	N	-2.3	D	0.85	N	0.213	0.135	3.989
chr9_33794809_33794809_G_A	Known	ITOC1	chr9	33794809	33794809	G	A	exonic	PRSS3	.	nonsynonymous SNV	PRSS3:NM_001197097:exon2:c.G20A:p.S7N	9p13.3	0.0293	0.0419	0.0263	0.0293	0.0518	0.0356	0.0368	0.0182	0.0266	0.0445	0.0238	0.0321	0.0518	0.0302	0.0247	0.0182	rs201061108	1	T	0	B	0	B	.	.	1	N	0	N	-2.29	D	0.01	N	0.115	0.193	4.608
chr1_152186178_152186178_C_T	Known	ITOC1	chr1	152186178	152186178	C	T	exonic	HRNR	.	nonsynonymous SNV	HRNR:NM_001009931:exon3:c.G7927A:p.G2643S	1q21.3	0.0131	0.0112	0.0042	0.0029	0.0298	0.0204	0.0072	0.0184	0.0123	0.0125	0.0043	0.0032	0.0298	0.0177	0.0109	0.018	rs4845748	0.018	D	0.105	B	0.005	B	.	.	1	P	0.205	N	4.68	T	-0.53	N	0.111	0.35	6.167
chr3_195509093_195509093_G_A	Known	ITOC1	chr3	195509093	195509093	G	A	exonic	MUC4	.	nonsynonymous SNV	MUC4:NM_018406:exon2:c.C9358T:p.P3120S	3q29	0.0011	0.0007	0.0025	0.0059	0	0.0021	0	0.0001	0.0005	0	0.0033	0	0	0.0012	0	0.0001	rs77902873	0.468	T	0.012	B	0	B	.	.	1	D	0.55	N	1.74	T	0.17	N	0.096	1.183	11.66
chrX_149101934_149101934_A_C	Known	ITOC1	chrX	149101934	149101934	A	C	exonic	CXorf40A;CXorf40B	.	nonsynonymous SNV	CXorf40A:NM_001171909:exon3:c.T159G:p.C53W,CXorf40B:NM_001013845:exon4:c.T159G:p.C53W	Xq28	0.0035	0.0215	0.0025	0.0036	0	0.001	0	0.0038	0.0033	0.0195	0.0026	0.0038	0	0.0008	0	0.0039	rs542089	1	T	0	B	0	B	0	N	0.8	P	-2.585	N	-2.88	D	10.56	N	0.26	-0.425	0.337
chr17_28890301_28890301_G_A	Known	ITOC1	chr17	28890301	28890301	G	A	exonic	TBC1D29	.	nonsynonymous SNV	TBC1D29:NM_015594:exon5:c.G311A:p.S104N	17q11.2	0.0355	0.0468	0.0233	0.0685	0.0199	0.0321	0.0471	0.0398	0.0374	0.0505	0.0236	0.0716	0.0199	0.0347	0.0482	0.04	rs80145926	.	.	0.393	B	0.383	B	.	.	1	D	0	N	.	.	.	.	0.062	1.334	12.44
chrX_55172630_55172630_G_A	Known	ITOC1	chrX	55172630	55172630	G	A	exonic	FAM104B	.	stopgain	FAM104B:NM_001166699:exon3:c.C238T:p.Q80X,FAM104B:NM_001166700:exon3:c.C238T:p.Q80X,FAM104B:NM_001166701:exon3:c.C235T:p.Q79X,FAM104B:NM_001166702:exon3:c.C226T:p.Q76X,FAM104B:NM_001166703:exon3:c.C232T:p.Q78X,FAM104B:NM_138362:exon3:c.C235T:p.Q79X	Xp11.21	0.0009	0.0037	0.0002	0.0034	0.0004	0.0003	0	0.0012	0.001	0.0041	0.0002	0.0034	0.0004	0.0003	0	0.0013	rs113263757	.	.	.	.	.	.	0.067	U	1	D	.	.	.	.	.	.	.	6.525	31
chr7_142460764_142460764_G_A	Known	ITOC1	chr7	142460764	142460764	G	A	exonic	PRSS1	.	nonsynonymous SNV	PRSS1:NM_002769:exon5:c.G637A:p.V213I	7q34	0.0032	0.0054	0.0027	0.0079	0.0023	0.0021	0.0045	0.0047	0.0033	0.006	0.0024	0.0084	0.0023	0.0021	0.0044	0.0047	rs200902389	1	T	0	B	0.004	B	0.022	N	1	N	-0.21	N	-3.05	D	0.21	N	0.173	-2.404	0.001
chr3_195508343_195508343_A_T	Known	ITOC1	chr3	195508343	195508343	A	T	exonic	MUC4	.	nonsynonymous SNV	MUC4:NM_018406:exon2:c.T10108A:p.S3370T	3q29	0.0008	0.0014	0	0.0057	0	0.0013	0	0	0.0007	0.0013	0	0.0093	0	0.001	0	0	rs555793435	0.693	T	0.618	P	0.063	B	.	.	1	N	0.55	N	1.29	T	-0.15	N	0.04	-1.092	0.01
chr11_1017162_1017162_G_A	Known	ITOC1	chr11	1017162	1017162	G	A	exonic	MUC6	.	nonsynonymous SNV	MUC6:NM_005961:exon31:c.C5639T:p.P1880L	11p15.5	0.0005	0.0002	0.0002	0.0001	0	0.0004	0	0.0019	0.0005	0.0002	0.0002	0.0001	0	0.0003	0	0.002	rs764825643	0.036	D	0.32	B	0.112	B	.	.	1	N	-0.55	N	1.85	T	-0.51	N	0.087	1.337	12.46
chr14_20181373_20181373_G_T	Known	ITOC1	chr14	20181373	20181373	G	T	exonic	OR11H2	.	nonsynonymous SNV	OR11H2:NM_001197287:exon2:c.C703A:p.L235I	14q11.2	0.0043	0.0183	0.0016	0.0007	0.0061	0.0021	0.0055	0.0079	0.0043	0.0176	0.0018	0.0004	0.0061	0.0016	0.0082	0.008	rs11625510	.	.	.	.	.	.	.	.	.	.	2.265	M	.	.	.	.	0.235	-0.243	0.888
chr9_117800_117800_G_T	Known	ITOC1	chr9	117800	117800	G	T	exonic	FOXD4	.	nonsynonymous SNV	FOXD4:NM_207305:exon1:c.C320A:p.S107Y	9p24.3	0.0041	0.0056	0.0063	0.0067	0.0041	0.0023	0.0034	0.0076	0.0036	0.0049	0.0057	0.0045	0.0041	0.0015	0.0015	0.0076	rs2492217	1	T	0	B	0	B	0.004	N	0.98	N	-3.725	N	-3.5	D	8.56	N	0.184	0.136	3.999
chr11_1017490_1017490_G_T	Known	ITOC1	chr11	1017490	1017490	G	T	exonic	MUC6	.	nonsynonymous SNV	MUC6:NM_005961:exon31:c.C5311A:p.P1771T	11p15.5	8.577e-06	0	0	0	0	1.532e-05	0	0	9.836e-06	0	0	0	0	1.884e-05	0	0	rs763241677	0	D	0.417	B	0.294	B	.	.	1	N	1.59	L	2.28	T	0.11	N	0.048	-1.217	0.006
chr9_33797978_33797978_G_A	Known	ITOC1	chr9	33797978	33797978	G	A	exonic	PRSS3	.	nonsynonymous SNV	PRSS3:NM_001197098:exon3:c.G331A:p.V111I,PRSS3:NM_002771:exon3:c.G352A:p.V118I,PRSS3:NM_007343:exon3:c.G523A:p.V175I,PRSS3:NM_001197097:exon4:c.G394A:p.V132I	9p13.3	8.24e-06	0	0	0	0	1.499e-05	0	0	9.419e-06	0	0	0	0	1.84e-05	0	0	rs145485932	0.116	T	0.001	B	0.001	B	0.002	N	1	N	0.855	L	-2.39	D	-0.58	N	0.395	-0.591	0.132
chr12_112036756_112036756_T_G	Known	ITOC1	chr12	112036756	112036756	T	G	exonic	ATXN2	.	nonsynonymous SNV	ATXN2:NM_002973:exon1:c.A563C:p.Q188P	12q24.12	0.0775	0.0135	0.0833	0.1667	.	0.0808	0.1304	0.0762	0.0776	0.0135	0.0833	0.1667	.	0.0813	0.1304	0.0762	rs200089873	0.374	T	0	B	0	B	0.101	N	1	D	1.115	L	0.76	T	0.04	N	0.287	-1.405	0.003
chr11_1016919_1016919_C_T	Known	ITOC1	chr11	1016919	1016919	C	T	exonic	MUC6	.	nonsynonymous SNV	MUC6:NM_005961:exon31:c.G5882A:p.R1961K	11p15.5	0.0851	0.0597	0.075	0.0852	0.1458	0.104	0.0819	0.0418	0.0908	0.0674	0.0764	0.0924	0.1458	0.1194	0.0844	0.0418	rs536595477	0.047	D	0	B	0	B	.	.	1	N	0.205	N	2.25	T	0.19	N	0.056	0.196	4.638
chr3_195508526_195508526_G_C	Known	ITOC1	chr3	195508526	195508526	G	C	exonic	MUC4	.	nonsynonymous SNV	MUC4:NM_018406:exon2:c.C9925G:p.H3309D	3q29	0.0024	0.0086	0	0	0.0047	0.0011	0	0.0015	0.0019	0.0062	0	0	0.0047	0.0006	0	0.0015	rs140709056	1	T	0.618	P	0.063	B	.	.	1	N	0.55	N	1.66	T	0.15	N	0.105	-0.802	0.042
chr11_1016614_1016614_G_T	Known	ITOC1	chr11	1016614	1016614	G	T	exonic	MUC6	.	nonsynonymous SNV	MUC6:NM_005961:exon31:c.C6187A:p.P2063T	11p15.5	0.0004	0	9.029e-05	0.0006	0.0002	0.0004	0.0013	0.0007	0.0004	0	9.309e-05	0.0006	0.0002	0.0004	0.0018	0.0007	rs148793744	0.047	D	0.006	B	0.006	B	.	.	1	N	1.845	L	1.91	T	-1.45	N	0.089	0.388	6.513
chr3_195508336_195508336_C_T	Known	ITOC1	chr3	195508336	195508336	C	T	exonic	MUC4	.	nonsynonymous SNV	MUC4:NM_018406:exon2:c.G10115A:p.G3372D	3q29	0.0115	0.0308	0.0086	0.0055	0.011	0.0115	0.0212	0.0076	0.01	0.025	0.0082	0.0085	0.011	0.0094	0.017	0.0076	rs200518413	0.8	T	0.898	P	0.177	B	.	.	1	N	0.55	N	1.23	T	-0.03	N	0.138	1.365	12.6
chr3_195513493_195513493_C_A	Known	ITOC1	chr3	195513493	195513493	C	A	exonic	MUC4	.	nonsynonymous SNV	MUC4:NM_018406:exon2:c.G4958T:p.S1653I	3q29	0.0002	0	0	0.0054	0	0.0001	0	0	0.0002	0	0	0.0066	0	0.0002	0	0	rs755818144	0.112	T	0.797	P	0.064	B	.	.	1	N	0	N	1.43	T	-0.13	N	0.062	-0.357	0.489
chr3_195509006_195509006_C_G	Known	ITOC1	chr3	195509006	195509006	C	G	exonic	MUC4	.	nonsynonymous SNV	MUC4:NM_018406:exon2:c.G9445C:p.D3149H	3q29	0.0012	0.0036	0.0025	0.0098	0	0.0012	0	0.0003	0.0005	0.0036	0	0.0062	0	0.0002	0	0.0003	rs187613383	0.225	T	0.932	P	0.19	B	.	.	1	N	0.55	N	1.31	T	-0.17	N	0.063	-1.094	0.01
chr12_11244721_11244721_G_C	Known	ITOC1	chr12	11244721	11244721	G	C	exonic	TAS2R43	.	nonsynonymous SNV	TAS2R43:NM_176884:exon1:c.C108G:p.F36L	12p13.2	0.0072	0.0034	0.0088	0.0036	0.0045	0.0098	0.0115	0.0026	0.0036	0.0015	0.0074	0.0026	0.0045	0.0035	0	0.0026	rs201281372	0.036	D	0	B	0.002	B	.	.	1	N	0.07	N	5.97	T	1.87	N	0.092	1.011	10.72
chr1_89448623_89448623_A_G	Known	ITOC1	chr1	89448623	89448623	A	G	exonic	RBMXL1	.	nonsynonymous SNV	RBMXL1:NM_019610:exon2:c.T887C:p.L296P,RBMXL1:NM_001162536:exon3:c.T887C:p.L296P	1p22.2	0.0044	0.0107	0.0036	0.0013	0.0023	0.0052	0.0033	0.0007	0.0041	0.0106	0.0036	0.0014	0.0023	0.0048	0.0044	0.0007	rs141468346	1	T	0	B	0	B	0	N	1	D	-2.25	N	-0.57	T	5.66	N	0.031	0.656	8.539
chr14_21679678_21679678_C_A	Known	ITOC1	chr14	21679678	21679678	C	A	exonic	HNRNPC	.	nonsynonymous SNV	HNRNPC:NM_001077442:exon7:c.G724T:p.V242L,HNRNPC:NM_001077443:exon7:c.G685T:p.V229L,HNRNPC:NM_004500:exon8:c.G685T:p.V229L,HNRNPC:NM_031314:exon8:c.G724T:p.V242L	14q11.2	0.0009	0.0006	0.0004	0.0004	0.0002	0.0012	0.0026	0.0005	0.0009	0.0007	0.0004	0.0004	0.0002	0.0014	0.0034	0.0005	rs200722780	0.799	T	0.001	B	0.003	B	0.355	U	1	N	0.115	N	3.2	T	-0.16	N	0.092	1.156	11.52
chr11_117789327_117789327_T_C	Known	ITOC1	chr11	117789327	117789327	T	C	exonic	TMPRSS13	.	nonsynonymous SNV	TMPRSS13:NM_001077263:exon2:c.A248G:p.Q83R,TMPRSS13:NM_001206789:exon2:c.A248G:p.Q83R,TMPRSS13:NM_001206790:exon2:c.A248G:p.Q83R,TMPRSS13:NM_001244995:exon2:c.A248G:p.Q83R	11q23.3	0.0006	0.0006	0.0005	0.0007	0.0008	0.0004	0	0.0013	0.0005	0	0.0005	0.0004	0.0008	0.0003	0	0.0013	rs61900346	1	T	0	B	0	B	0.456	N	1	P	.	.	-2.17	D	0.18	N	0.026	-2.199	0.001
chr3_195507428_195507428_T_A	Known	ITOC1	chr3	195507428	195507428	T	A	exonic	MUC4	.	nonsynonymous SNV	MUC4:NM_018406:exon2:c.A11023T:p.T3675S	3q29	0.024	0.0289	0.075	0.2241	0.0108	0.0513	0.0333	0.0008	0.007	0.016	0.0778	0.1875	0.0108	0.0081	0	0.0008	rs201307425	0.412	T	0.613	P	0.058	B	.	.	1	N	0.345	N	1.5	T	-0.47	N	0.069	0.566	7.916
chr3_195507443_195507443_T_G	Known	ITOC1	chr3	195507443	195507443	T	G	exonic	MUC4	.	nonsynonymous SNV	MUC4:NM_018406:exon2:c.A11008C:p.T3670P	3q29	0.0371	0.0479	0.1122	0.2576	0.0112	0.081	0.0455	0.0022	0.0122	0.0275	0.1154	0.225	0.0112	0.0159	0	0.0022	rs761811052	0.034	D	0	B	0	B	.	.	1	N	-0.345	N	1.39	T	-0.87	N	0.063	-0.738	0.059
chr3_195515483_195515483_T_C	Known	ITOC1	chr3	195515483	195515483	T	C	exonic	MUC4	.	nonsynonymous SNV	MUC4:NM_018406:exon2:c.A2968G:p.T990A	3q29	0.0029	0.001	0.001	0.0014	0.0168	0.002	0.0068	0.0028	0.0032	0.0006	0.0005	0.0017	0.0168	0.0023	0.0094	0.0028	rs771621033	1	T	0.886	P	0.176	B	.	.	1	N	0.55	N	1.7	T	-0.17	N	0.08	-0.738	0.059
chr7_142458526_142458526_A_G	Known	ITOC1	chr7	142458526	142458526	A	G	exonic	PRSS1	.	nonsynonymous SNV	PRSS1:NM_002769:exon2:c.A161G:p.N54S	7q34	0.0354	0.0748	0.0127	0.0043	0.0416	0.0323	0.0528	0.0537	0.0338	0.075	0.0115	0.0039	0.0416	0.029	0.0523	0.0541	rs144422014	0.621	T	0	B	0.001	B	0.001	N	6.371e-07	A	-1.205	N	-1.25	T	-1.05	N	0.332	-2.77	0.001
chr1_201178857_201178857_A_G	Known	ITOC1	chr1	201178857	201178857	A	G	exonic	IGFN1	.	nonsynonymous SNV	IGFN1:NM_001164586:exon12:c.A4836G:p.I1612M	1q32.1	0.0001	0	0	0	0	0.0003	0	0	7.243e-05	0	0	0	0	0.0002	0	0	rs757382716	0.727	T	.	.	.	.	.	.	1	N	0	N	-2.25	D	0.1	N	0.016	-1.548	0.002
chr7_100639708_100639708_C_T	Known	ITOC1	chr7	100639708	100639708	C	T	exonic	MUC12	.	nonsynonymous SNV	MUC12:NM_001164462:exon2:c.C5864T:p.T1955M	7q22.1	0.0025	0	0	0	0.1	0	0	0	0.0106	0	0	.	0.1	0	.	0	rs747660351	0.007	D	.	.	.	.	.	.	1	N	0	N	2.7	T	-0.53	N	0.072	1.226	11.88
chr3_195510062_195510062_G_C	Known	ITOC1	chr3	195510062	195510062	G	C	exonic	MUC4	.	nonsynonymous SNV	MUC4:NM_018406:exon2:c.C8389G:p.H2797D	3q29	0.0006	0.0024	0	0	0.0018	0	0	0.0005	0.0005	0.0013	0	0	0.0018	0	0	0.0005	rs200366897	1	T	0.898	P	0.253	B	.	.	1	N	0.55	N	1.53	T	0.02	N	0.104	0.589	8.08
chr11_48387155_48387155_T_C	Known	ITOC1	chr11	48387155	48387155	T	C	exonic	OR4C5	.	nonsynonymous SNV	OR4C5:NM_001348223:exon1:c.A863G:p.Y288C	11p11.2	0.1484	0.0712	0.1804	0.1368	0.2444	0.2227	0.1839	0.0925	0.1404	0.0613	0.1538	0.0746	0.2444	0.2115	0.1753	0.0924	rs10839483	0.109	T	.	.	.	.	0.002	N	0.996	N	.	.	8.12	T	-5	D	0.4	-1.548	0.002
chr1_201178667_201178667_C_G	Known	ITOC1	chr1	201178667	201178667	C	G	exonic	IGFN1	.	nonsynonymous SNV	IGFN1:NM_001164586:exon12:c.C4646G:p.T1549R	1q32.1	0	0	0	0	0	0	0	0	0	0	0	0	0	0	0	0	rs199718718	0.701	T	.	.	.	.	.	.	1	N	0	N	-2.34	D	-0.55	N	0.023	-0.921	0.023
chr4_88535832_88535832_A_G	Known	ITOC1	chr4	88535832	88535832	A	G	exonic	DSPP	.	nonsynonymous SNV	DSPP:NM_014208:exon5:c.A2018G:p.D673G	4q22.1	0.0002	0	0	0	0	0.0001	0	0.0004	0.0002	0	0	0	0	0	0	0.0004	rs201553143	.	.	0.007	B	0.004	B	.	.	1	N	1.385	L	-2.28	D	-1.16	N	0.157	0.802	9.476
chr2_233274509_233274509_C_G	Known	ITOC1	chr2	233274509	233274509	C	G	exonic	ALPPL2	.	nonsynonymous SNV	ALPPL2:NM_031313:exon11:c.C1526G:p.P509R	2q37.1	0.0774	0.1695	0.0544	0.1154	0.0508	0.0689	0.058	0.0675	0.0763	0.1681	0.0534	0.1125	0.0508	0.0684	0.0513	0.0676	rs1048995	0.779	T	0.001	B	0.001	B	0.765	N	1	P	0	N	-3.69	D	-1.07	N	0.164	-1.406	0.003
chr3_195508235_195508235_T_C	Known	ITOC1	chr3	195508235	195508235	T	C	exonic	MUC4	.	nonsynonymous SNV	MUC4:NM_018406:exon2:c.A10216G:p.T3406A	3q29	8.545e-05	0	0	0	0	0	0	0.0003	0.0001	0	0	0	0	0	0	0.0003	.	0.244	T	0.613	P	0.058	B	.	.	1	N	0	N	1.53	T	-0.57	N	0.035	-1.223	0.006
chr3_195508406_195508406_C_T	Known	ITOC1	chr3	195508406	195508406	C	T	exonic	MUC4	.	nonsynonymous SNV	MUC4:NM_018406:exon2:c.G10045A:p.D3349N	3q29	0.0637	0.0187	0.0375	0.0608	0.0552	0.0544	0.0854	0.0901	0.072	0.0141	0.0414	0.05	0.0552	0.0707	0.0899	0.0903	.	0.458	T	0.842	P	0.042	B	.	.	1	N	0.345	N	1.4	T	-0.97	N	0.017	1.746	14.67
chr3_195508454_195508454_T_C	Known	ITOC1	chr3	195508454	195508454	T	C	exonic	MUC4	.	nonsynonymous SNV	MUC4:NM_018406:exon2:c.A9997G:p.S3333G	3q29	0.0007	0	0	0	0	0.0001	0.0047	0.0016	0.0008	0	0	0	0	0	0.0064	0.0016	.	0.158	T	0.618	P	0.307	B	.	.	1	N	-0.345	N	1.47	T	0.05	N	0.051	-0.762	0.052
chr1_152129100_152129100_C_T	Known	ITOC1	chr1	152129100	152129100	C	T	exonic	RPTN	.	nonsynonymous SNV	RPTN:NM_001122965:exon3:c.G475A:p.G159S	1q21.3	.	.	.	.	.	.	.	.	.	.	.	.	.	.	.	.	rs200003389	0.139	T	0.894	P	0.275	B	0.336	U	1	N	0.995	L	2.67	T	-1.88	N	0.016	-0.186	1.172
chr12_8327883_8327883_C_T	Known	ITOC1	chr12	8327883	8327883	C	T	exonic	ZNF705A	.	nonsynonymous SNV	ZNF705A:NM_001004328:exon3:c.C199T:p.R67W	12p13.31	.	.	.	.	.	.	.	.	.	.	.	.	.	.	.	.	rs201454011	0.199	T	0.887	P	0.061	B	.	.	1	N	1.34	L	5.47	T	-1.54	N	0.339	1.432	12.95
chr20_1895951_1895951_C_T	Known	ITOC1	chr20	1895951	1895951	C	T	exonic	SIRPA	.	nonsynonymous SNV	SIRPA:NM_001040023:exon2:c.C286T:p.L96F,SIRPA:NM_001040022:exon3:c.C286T:p.L96F,SIRPA:NM_001330728:exon3:c.C286T:p.L96F,SIRPA:NM_080792:exon3:c.C286T:p.L96F	20p13	.	.	.	.	.	.	.	.	.	.	.	.	.	.	.	.	rs149634649	0.683	T	0.852	P	0.365	B	0	N	1	N	1.04	L	4.3	T	-0.49	N	0.111	-1.427	0.003
chr1_146395447_146395447_A_G	Known	ITOC1	chr1	146395447	146395447	A	G	exonic	NBPF12	.	nonsynonymous SNV	NBPF12:NM_001278141:exon7:c.A106G:p.R36G	1q21.1	.	.	.	.	.	.	.	.	.	.	.	.	.	.	.	.	rs587734201	0.159	T	.	.	.	.	.	.	1	N	.	.	3.2	T	-5.25	D	0.373	1.088	11.15
chr3_195511285_195511285_T_C	Known	ITOC1	chr3	195511285	195511285	T	C	exonic	MUC4	.	nonsynonymous SNV	MUC4:NM_018406:exon2:c.A7166G:p.D2389G	3q29	.	.	.	.	.	.	.	.	.	.	.	.	.	.	.	.	rs796683388	0.056	T	0.784	P	0.307	B	.	.	1	N	0	N	1.32	T	-0.45	N	0.06	-0.829	0.037
chr3_195511556_195511556_T_A	Known	ITOC1	chr3	195511556	195511556	T	A	exonic	MUC4	.	nonsynonymous SNV	MUC4:NM_018406:exon2:c.A6895T:p.T2299S	3q29	.	.	.	.	.	.	.	.	.	.	.	.	.	.	.	.	rs79961534	0.02	D	0.414	B	0.039	B	0.584	U	1	N	-0.55	N	1.12	T	-0.4	N	0.06	-1.061	0.012
chr13_25670780_25670780_C_G	Known	ITOC1	chr13	25670780	25670780	C	G	exonic	PABPC3	.	nonsynonymous SNV	PABPC3:NM_030979:exon1:c.C444G:p.H148Q	13q12.13	.	.	.	.	.	.	.	.	.	.	.	.	.	.	.	.	rs79494472	0.836	T	0	B	0.003	B	0.016	N	0.92	N	-0.265	N	-1.99	D	1.27	N	0.259	-0.962	0.019
chr1_201178708_201178708_A_G	Known	ITOC1	chr1	201178708	201178708	A	G	exonic	IGFN1	.	nonsynonymous SNV	IGFN1:NM_001164586:exon12:c.A4687G:p.K1563E	1q32.1	.	.	.	.	.	.	.	.	.	.	.	.	.	.	.	.	rs200427142	0.935	T	.	.	.	.	.	.	1	N	0	N	-2.54	D	-0.05	N	0.027	-1.563	0.002
chr2_97818261_97818261_G_T	Known	ITOC1	chr2	97818261	97818261	G	T	exonic	ANKRD36	.	nonsynonymous SNV	ANKRD36:NM_001164315:exon14:c.G1183T:p.A395S	2q11.2	.	.	.	.	.	.	.	.	.	.	.	.	.	.	.	.	rs139806872	0.022	D	0.005	B	0.001	B	.	.	1	N	0	N	2.41	T	-0.11	N	0.15	0.245	5.145
chr2_97818264_97818264_G_T	Known	ITOC1	chr2	97818264	97818264	G	T	exonic	ANKRD36	.	nonsynonymous SNV	ANKRD36:NM_001164315:exon14:c.G1186T:p.V396F	2q11.2	.	.	.	.	.	.	.	.	.	.	.	.	.	.	.	.	rs150243949	0.007	D	0.026	B	0.002	B	.	.	1	N	0	N	2.18	T	0.32	N	0.303	-1.209	0.006
chr16_29394758_29394758_G_T	Known	ITOC1	chr16	29394758	29394758	G	T	exonic	NPIPB11	.	nonsynonymous SNV	NPIPB11:NM_001310137:exon7:c.C1495A:p.P499T	16p11.2	.	.	.	.	.	.	.	.	.	.	.	.	.	.	.	.	rs796341971	0.044	D	.	.	.	.	.	.	1	P	1.32	L	2.27	T	-2.26	N	0.075	2.579	19.97
chr2_97818262_97818262_C_G	Known	ITOC1	chr2	97818262	97818262	C	G	exonic	ANKRD36	.	nonsynonymous SNV	ANKRD36:NM_001164315:exon14:c.C1184G:p.A395G	2q11.2	.	.	.	.	.	.	.	.	.	.	.	.	.	.	.	.	rs147852915	0.024	D	0.023	B	0.002	B	.	.	1	N	0	N	2.07	T	-0.19	N	0.295	0.541	7.739
chr15_23685920_23685920_A_C	Known	ITOC1	chr15	23685920	23685920	A	C	exonic	GOLGA6L2	.	nonsynonymous SNV	GOLGA6L2:NM_001304388:exon8:c.T1702G:p.S568A	15q11.2	.	.	.	.	.	.	.	.	.	.	.	.	.	.	.	.	rs200451908	.	.	.	.	.	.	.	.	1	N	.	.	-2.3	D	-0.01	N	0.064	-0.086	1.834
chr15_23685913_23685913_G_C	Known	ITOC1	chr15	23685913	23685913	G	C	exonic	GOLGA6L2	.	nonsynonymous SNV	GOLGA6L2:NM_001304388:exon8:c.C1709G:p.A570G	15q11.2	.	.	.	.	.	.	.	.	.	.	.	.	.	.	.	.	rs371459990	.	.	.	.	.	.	.	.	1	N	.	.	-1.8	D	-0.32	N	0.075	0.027	2.85
chr4_88536917_88536917_G_A	Known	ITOC1	chr4	88536917	88536917	G	A	exonic	DSPP	.	nonsynonymous SNV	DSPP:NM_014208:exon5:c.G3103A:p.D1035N	4q22.1	.	.	.	.	.	.	.	.	.	.	.	.	.	.	.	.	rs199901845	.	.	0.284	B	0.009	B	.	.	1	N	0.895	L	-2.41	D	0.03	N	0.074	0.995	10.63
chr3_195506752_195506752_C_T	Known	ITOC1	chr3	195506752	195506752	C	T	exonic	MUC4	.	nonsynonymous SNV	MUC4:NM_018406:exon2:c.G11699A:p.R3900H	3q29	.	.	.	.	.	.	.	.	.	.	.	.	.	.	.	.	rs199792563	0.17	T	0.521	P	0.006	B	.	.	1	N	0.345	N	1.57	T	0.47	N	0.044	0.987	10.59
chr3_195506740_195506740_G_C	Known	ITOC1	chr3	195506740	195506740	G	C	exonic	MUC4	.	nonsynonymous SNV	MUC4:NM_018406:exon2:c.C11711G:p.P3904R	3q29	.	.	.	.	.	.	.	.	.	.	.	.	.	.	.	.	rs202189235	0.005	D	0.012	B	0.002	B	.	.	1	N	0.55	N	1.48	T	-0.65	N	0.065	0.692	8.776
chr15_23685904_23685904_A_G	Known	ITOC1	chr15	23685904	23685904	A	G	exonic	GOLGA6L2	.	nonsynonymous SNV	GOLGA6L2:NM_001304388:exon8:c.T1718C:p.V573A	15q11.2	.	.	.	.	.	.	.	.	.	.	.	.	.	.	.	.	rs796828035	.	.	.	.	.	.	.	.	1	N	.	.	-2.04	D	-0.23	N	0.09	1.183	11.66
chr3_195508982_195508982_C_T	Known	ITOC1	chr3	195508982	195508982	C	T	exonic	MUC4	.	nonsynonymous SNV	MUC4:NM_018406:exon2:c.G9469A:p.D3157N	3q29	.	.	.	.	.	.	.	.	.	.	.	.	.	.	.	.	rs201323903	0.709	T	0.957	D	0.098	B	.	.	1	N	0.55	N	1.51	T	-0.1	N	0.016	2.08	16.72
chr14_94845850_94845850_C_T	Known	ITOC1	chr14	94845850	94845850	C	T	exonic	SERPINA1	.	nonsynonymous SNV	SERPINA1:NM_000295:exon4:c.G1016A:p.G339E,SERPINA1:NM_001002235:exon4:c.G1016A:p.G339E,SERPINA1:NM_001127700:exon4:c.G1016A:p.G339E,SERPINA1:NM_001127702:exon5:c.G1016A:p.G339E,SERPINA1:NM_001127706:exon5:c.G1016A:p.G339E,SERPINA1:NM_001127707:exon5:c.G1016A:p.G339E,SERPINA1:NM_001002236:exon6:c.G1016A:p.G339E,SERPINA1:NM_001127701:exon6:c.G1016A:p.G339E,SERPINA1:NM_001127703:exon6:c.G1016A:p.G33…	14q32.13	.	.	.	.	.	.	.	.	.	.	.	.	.	.	.	.	rs186298255	1	T	0.001	B	0.004	B	0.202	N	1	N	-0.825	N	-1.63	D	1.82	N	0.07	-0.461	0.274
chr13_25670723_25670723_C_A	Known	ITOC1	chr13	25670723	25670723	C	A	exonic	PABPC3	.	nonsynonymous SNV	PABPC3:NM_030979:exon1:c.C387A:p.N129K	13q12.13	.	.	.	.	.	.	.	.	.	.	.	.	.	.	.	.	rs773185105	1	T	0	B	0	B	0.004	N	0.998	N	-1.085	N	-1.99	D	4.33	N	0.157	-0.078	1.9
chr15_32685258_32685258_C_T	Known	ITOC1	chr15	32685258	32685258	C	T	exonic	GOLGA8K	.	nonsynonymous SNV	GOLGA8K:NM_001282493:exon18:c.G1702A:p.A568T	15q13.3	.	.	.	.	.	.	.	.	.	.	.	.	.	.	.	.	rs374107209	.	.	.	.	.	.	.	.	0.999	N	2.485	M	.	.	.	.	0.071	2.413	18.9
chr3_195508668_195508668_G_C	Known	ITOC1	chr3	195508668	195508668	G	C	exonic	MUC4	.	nonsynonymous SNV	MUC4:NM_018406:exon2:c.C9783G:p.D3261E	3q29	.	.	.	.	.	.	.	.	.	.	.	.	.	.	.	.	rs796595385	0.031	D	0.34	B	0.19	B	.	.	1	N	0.345	N	1.4	T	0.13	N	0.053	-0.904	0.025
chr2_131258188_131258188_C_T	Known	ITOC1	chr2	131258188	131258188	C	T	exonic	POTEI	.	nonsynonymous SNV	POTEI:NM_001277406:exon4:c.G838A:p.V280I	2q21.1	.	.	.	.	.	.	.	.	.	.	.	.	.	.	.	.	.	0	D	.	.	.	.	.	.	1	N	1.04	L	0.58	T	-0.13	N	0.079	1.025	10.8
chr3_195506306_195506306_G_C	Known	ITOC1	chr3	195506306	195506306	G	C	exonic	MUC4	.	nonsynonymous SNV	MUC4:NM_018406:exon2:c.C12145G:p.L4049V	3q29	.	.	.	.	.	.	.	.	.	.	.	.	.	.	.	.	.	0.971	T	0.613	P	0.213	B	.	.	1	N	0.55	N	1.33	T	0.35	N	0.034	-1.607	0.002
chr3_195505742_195505742_G_C	Known	ITOC1	chr3	195505742	195505742	G	C	exonic	MUC4	.	nonsynonymous SNV	MUC4:NM_018406:exon2:c.C12709G:p.H4237D	3q29	.	.	.	.	.	.	.	.	.	.	.	.	.	.	.	.	.	0.114	T	0.898	P	0.425	B	.	.	1	N	1.15	L	1.55	T	-0.88	N	0.391	0.939	10.31
chr1_152278775_152278775_T_A	Known	ITOC1	chr1	152278775	152278775	T	A	exonic	FLG	.	nonsynonymous SNV	FLG:NM_002016:exon3:c.A8587T:p.T2863S	1q21.3	.	.	.	.	.	.	.	.	.	.	.	.	.	.	.	.	.	0.75	T	0.477	P	0.241	B	.	.	1	N	0.85	L	4.7	T	0.28	N	0.218	-1.492	0.003
chr1_152278772_152278772_G_A	Known	ITOC1	chr1	152278772	152278772	G	A	exonic	FLG	.	nonsynonymous SNV	FLG:NM_002016:exon3:c.C8590T:p.H2864Y	1q21.3	.	.	.	.	.	.	.	.	.	.	.	.	.	.	.	.	.	0.031	D	0.028	B	0.015	B	.	.	1	N	0.345	N	3.58	T	-0.43	N	0.154	-2.004	0.001
chr12_53189427_53189427_C_G	Known	ITOC1	chr12	53189427	53189427	C	G	exonic	KRT3	.	nonsynonymous SNV	KRT3:NM_057088:exon1:c.G400C:p.A134P	12q13.13	.	.	.	.	.	.	.	.	.	.	.	.	.	.	.	.	.	0.123	T	0.001	B	0.001	B	0.035	N	1	N	1.445	L	-1.95	D	-0.79	N	0.268	0.798	9.453
chr19_23544786_23544786_C_A	Known	ITOC1	chr19	23544786	23544786	C	A	exonic	ZNF91	.	nonsynonymous SNV	ZNF91:NM_001300951:exon3:c.G899T:p.S300I,ZNF91:NM_003430:exon4:c.G995T:p.S332I	19p12	.	.	.	.	.	.	.	.	.	.	.	.	.	.	.	.	.	0.297	T	0.221	B	0.098	B	.	.	1	N	1.48	L	2.11	T	-3.21	D	0.07	-1.46	0.003
chr15_23685892_23685892_C_G	Known	ITOC1	chr15	23685892	23685892	C	G	exonic	GOLGA6L2	.	nonsynonymous SNV	GOLGA6L2:NM_001304388:exon8:c.G1730C:p.G577A	15q11.2	.	.	.	.	.	.	.	.	.	.	.	.	.	.	.	.	.	.	.	.	.	.	.	.	.	1	N	.	.	-2.44	D	0.59	N	0.064	1.032	10.84
chr2_97830018_97830018_A_C	Known	ITOC1	chr2	97830018	97830018	A	C	splicing	ANKRD36	NM_001164315:exon19:c.1430-2A>C	.	.	2q11.2	.	.	.	.	.	.	.	.	.	.	.	.	.	.	.	.	.	.	.	.	.	.	.	.	.	0.994	D	.	.	.	.	.	.	.	1.065	11.02
chr3_195515077_195515077_T_C	Known	ITOC1	chr3	195515077	195515077	T	C	exonic	MUC4	.	nonsynonymous SNV	MUC4:NM_018406:exon2:c.A3374G:p.D1125G	3q29	.	.	.	.	.	.	.	.	.	.	.	.	.	.	.	.	.	0.088	T	0.833	P	0.355	B	.	.	1	N	0.55	N	1.42	T	-0.23	N	0.064	-0.965	0.019
chr3_195506987_195506987_T_C	Known	ITOC1	chr3	195506987	195506987	T	C	exonic	MUC4	.	nonsynonymous SNV	MUC4:NM_018406:exon2:c.A11464G:p.T3822A	3q29	.	.	.	.	.	.	.	.	.	.	.	.	.	.	.	.	.	0.28	T	0.613	P	0.058	B	.	.	1	N	0.55	N	1.52	T	-0.82	N	0.041	-1.256	0.005
chr2_97851077_97851077_C_A	Novel	ITOC1	chr2	97851077	97851077	C	A	exonic	ANKRD36	.	stopgain	ANKRD36:NM_001164315:exon29:c.C1964A:p.S655X	2q11.2	.	.	.	.	.	.	.	.	.	.	.	.	.	.	.	.	.	.	.	.	.	.	.	.	.	1	A	.	.	.	.	.	.	.	2.447	19.13
chr2_97851076_97851076_T_G	Novel	ITOC1	chr2	97851076	97851076	T	G	exonic	ANKRD36	.	nonsynonymous SNV	ANKRD36:NM_001164315:exon29:c.T1963G:p.S655A	2q11.2	.	.	.	.	.	.	.	.	.	.	.	.	.	.	.	.	.	0.045	D	0.332	B	0.259	B	.	.	1	N	0	N	2.33	T	-0.31	N	0.208	-0.382	0.429
chrX_118123602_118123602_G_T	Novel	ITOC1	chrX	118123602	118123602	G	T	exonic	LONRF3	.	stopgain	LONRF3:NM_024778:exon3:c.G1168T:p.E390X,LONRF3:NM_001031855:exon4:c.G1291T:p.E431X,LONRF3:NM_001289109:exon5:c.G523T:p.E175X	Xq24	.	.	.	.	.	.	.	.	.	.	.	.	.	.	.	.	.	.	.	.	.	.	.	0.29	N	1	A	.	.	.	.	.	.	.	8.711	35
chr12_88383041_88383041_C_T	Novel	ITOC1	chr12	88383041	88383041	C	T	exonic	C12orf50	.	nonsynonymous SNV	C12orf50:NM_152589:exon8:c.G700A:p.D234N	12q21.32	.	.	.	.	.	.	.	.	.	.	.	.	.	.	.	.	.	0.107	T	0.001	B	0.004	B	0.045	N	1	N	1.175	L	1.48	T	-0.36	N	0.023	3.531	23.1
chr12_49437208_49437208_T_C	Novel	ITOC1	chr12	49437208	49437208	T	C	exonic	KMT2D	.	nonsynonymous SNV	KMT2D:NM_003482:exon24:c.A5471G:p.D1824G	12q13.12	.	.	.	.	.	.	.	.	.	.	.	.	.	.	.	.	.	0.057	T	0.808	P	0.154	B	0.002	N	0.655	N	0.69	N	-1.3	T	-1.54	N	0.634	3.569	23.1
chr11_62521518_62521518_G_T	Novel	ITOC1	chr11	62521518	62521518	G	T	exonic	ZBTB3	.	stopgain	ZBTB3:NM_024784:exon1:c.C17A:p.S6X	11q12.3	.	.	.	.	.	.	.	.	.	.	.	.	.	.	.	.	.	.	.	.	.	.	.	0.001	N	1	A	.	.	.	.	.	.	.	4.712	24.6
chr2_29293876_29293876_G_T	Novel	ITOC1	chr2	29293876	29293876	G	T	exonic	C2orf71	.	nonsynonymous SNV	C2orf71:NM_001029883:exon1:c.C3252A:p.F1084L	2p23.2	.	.	.	.	.	.	.	.	.	.	.	.	.	.	.	.	.	0.081	T	0.004	B	0.003	B	0.089	N	1	N	0.55	N	2.28	T	0.11	N	0.118	0.379	6.433
chr19_51828650_51828650_G_A	Novel	ITOC1	chr19	51828650	51828650	G	A	exonic	IGLON5	.	nonsynonymous SNV	IGLON5:NM_001101372:exon4:c.G442A:p.G148S	19q13.41	.	.	.	.	.	.	.	.	.	.	.	.	.	.	.	.	.	1	T	0.005	B	0.015	B	0.015	N	0.872	N	-0.86	N	1.35	T	0.61	N	0.059	0.762	9.228
chr1_201178705_201178705_A_G	Novel	ITOC1	chr1	201178705	201178705	A	G	exonic	IGFN1	.	nonsynonymous SNV	IGFN1:NM_001164586:exon12:c.A4684G:p.N1562D	1q32.1	.	.	.	.	.	.	.	.	.	.	.	.	.	.	.	.	.	0.341	T	.	.	.	.	.	.	1	N	0	N	-2.33	D	-0.62	N	0.056	0.437	6.926
chr1_201178702_201178702_G_A	Novel	ITOC1	chr1	201178702	201178702	G	A	exonic	IGFN1	.	nonsynonymous SNV	IGFN1:NM_001164586:exon12:c.G4681A:p.V1561M	1q32.1	.	.	.	.	.	.	.	.	.	.	.	.	.	.	.	.	.	0.058	T	.	.	.	.	.	.	1	N	0	N	-2.34	D	-0.18	N	0.032	0.361	6.268
chr11_1017639_1017639_G_A	Novel	ITOC1	chr11	1017639	1017639	G	A	exonic	MUC6	.	nonsynonymous SNV	MUC6:NM_005961:exon31:c.C5162T:p.T1721I	11p15.5	.	.	.	.	.	.	.	.	.	.	.	.	.	.	.	.	.	0.018	D	0.002	B	0.001	B	.	.	1	N	1.795	L	1.87	T	-0.62	N	0.049	-0.934	0.022
chr17_36872712_36872712_C_A	Novel	ITOC1	chr17	36872712	36872712	C	A	exonic	MLLT6	.	nonsynonymous SNV	MLLT6:NM_005937:exon10:c.C1129A:p.P377T	17q12	.	.	.	.	.	.	.	.	.	.	.	.	.	.	.	.	.	.	.	0.025	B	0.043	B	0.013	N	0.939	D	1.61	L	.	.	.	.	0.308	0.964	10.45
chr1_152083927_152083927_C_A	Novel	ITOC1	chr1	152083927	152083927	C	A	exonic	TCHH	.	nonsynonymous SNV	TCHH:NM_007113:exon3:c.G1766T:p.R589L	1q21.3	.	.	.	.	.	.	.	.	.	.	.	.	.	.	.	.	.	0	D	0.06	B	0.013	B	.	.	1	N	0.345	N	3.22	T	-1.13	N	0.21	2.036	16.44
chr9_70177212_70177212_A_G	Novel	ITOC1	chr9	70177212	70177212	A	G	exonic	FOXD4L5	.	nonsynonymous SNV	FOXD4L5:NM_001126334:exon1:c.T772C:p.C258R	9q21.11	.	.	.	.	.	.	.	.	.	.	.	.	.	.	.	.	.	1	T	0	B	0	B	0.395	N	1	P	-0.895	N	-3.2	D	2.72	N	0.075	-1.741	0.002
chr12_50747697_50747697_C_G	Novel	ITOC1	chr12	50747697	50747697	C	G	exonic	FAM186A	.	nonsynonymous SNV	FAM186A:NM_001145475:exon4:c.G2918C:p.R973T	12q13.12	.	.	.	.	.	.	.	.	.	.	.	.	.	.	.	.	.	0.02	D	0.058	B	0.01	B	.	.	1	N	0.345	N	1.72	T	-2.01	N	0.182	0.74	9.087
chr1_201178749_201178749_G_A	Novel	ITOC1	chr1	201178749	201178749	G	A	exonic	IGFN1	.	nonsynonymous SNV	IGFN1:NM_001164586:exon12:c.G4728A:p.M1576I	1q32.1	.	.	.	.	.	.	.	.	.	.	.	.	.	.	.	.	.	0.371	T	.	.	.	.	.	.	1	N	0	N	-2.27	D	-0.23	N	0.121	0.491	7.363
chr13_99358444_99358444_T_G	Novel	ITOC1	chr13	99358444	99358444	T	G	exonic	SLC15A1	.	nonsynonymous SNV	SLC15A1:NM_005073:exon16:c.A1213C:p.N405H	13q32.3	.	.	.	.	.	.	.	.	.	.	.	.	.	.	.	.	.	0.117	T	0.173	B	0.489	P	0.022	N	1	N	1.245	L	3.64	T	-1.41	N	0.117	-1.484	0.003
chr2_96592976_96592976_T_G	Novel	ITOC1	chr2	96592976	96592976	T	G	exonic	ANKRD36C	.	nonsynonymous SNV	ANKRD36C:NM_001310154:exon28:c.A1925C:p.Q642P	2q11.1	.	.	.	.	.	.	.	.	.	.	.	.	.	.	.	.	.	0.02	D	.	.	.	.	.	.	1	N	1.265	L	-1.04	T	-0.62	N	0.299	-0.464	0.269
chr15_69335117_69335117_C_A	Novel	ITOC1	chr15	69335117	69335117	C	A	exonic	NOX5	.	nonsynonymous SNV	NOX5:NM_001184779:exon10:c.C1535A:p.T512K,NOX5:NM_001184780:exon10:c.C1514A:p.T505K,NOX5:NM_024505:exon10:c.C1619A:p.T540K	15q23	.	.	.	.	.	.	.	.	.	.	.	.	.	.	.	.	.	1	T	0	B	0.001	B	0.819	N	1	N	0.14	N	-2.73	D	0.35	N	0.072	-0.573	0.145
chr11_1017654_1017654_G_A	Novel	ITOC1	chr11	1017654	1017654	G	A	exonic	MUC6	.	nonsynonymous SNV	MUC6:NM_005961:exon31:c.C5147T:p.P1716L	11p15.5	.	.	.	.	.	.	.	.	.	.	.	.	.	.	.	.	.	0.003	D	0.001	B	0	B	.	.	1	N	1.795	L	1.95	T	-1.79	N	0.091	0.689	8.754
chr17_8701177_8701177_T_C	Novel	ITOC1	chr17	8701177	8701177	T	C	exonic	MFSD6L	.	nonsynonymous SNV	MFSD6L:NM_152599:exon1:c.A1262G:p.K421R	17p13.1	.	.	.	.	.	.	.	.	.	.	.	.	.	.	.	.	.	0.627	T	0.002	B	0.007	B	0.408	N	1	N	0.255	N	-2.22	D	-0.8	N	0.134	-1.318	0.004
chr1_205886436_205886436_A_G	Novel	ITOC1	chr1	205886436	205886436	A	G	exonic	SLC26A9	.	nonsynonymous SNV	SLC26A9:NM_052934:exon20:c.T2303C:p.I768T,SLC26A9:NM_134325:exon20:c.T2303C:p.I768T	1q32.1	.	.	.	.	.	.	.	.	.	.	.	.	.	.	.	.	.	0.885	T	0.001	B	0.005	B	0.271	N	1	N	0	N	-2.95	D	0.36	N	0.094	-0.13	1.519
chr11_1017700_1017700_T_C	Novel	ITOC1	chr11	1017700	1017700	T	C	exonic	MUC6	.	nonsynonymous SNV	MUC6:NM_005961:exon31:c.A5101G:p.T1701A	11p15.5	.	.	.	.	.	.	.	.	.	.	.	.	.	.	.	.	.	0.033	D	0.225	B	0.013	B	.	.	1	N	0.69	N	2.01	T	-1.07	N	0.044	-0.139	1.459
chr3_195507109_195507109_T_A	Novel	ITOC1	chr3	195507109	195507109	T	A	exonic	MUC4	.	nonsynonymous SNV	MUC4:NM_018406:exon2:c.A11342T:p.D3781V	3q29	.	.	.	.	.	.	.	.	.	.	.	.	.	.	.	.	.	0.137	T	0.004	B	0	B	0.382	U	0.984	D	0.345	N	1.37	T	0.38	N	0.128	1.446	13.03
chr10_49207736_49207736_C_A	Novel	ITOC1	chr10	49207736	49207736	C	A	exonic	FAM25C;FAM25G	.	stopgain	FAM25C:NM_001137548:exon1:c.G64T:p.E22X,FAM25G:NM_001137549:exon1:c.G64T:p.E22X	10q11.22	.	.	.	.	.	.	.	.	.	.	.	.	.	.	.	.	.	.	.	.	.	.	.	0.103	N	1	A	.	.	.	.	.	.	.	6.758	32
chr9_35043759_35043759_C_T	Novel	ITOC1	chr9	35043759	35043759	C	T	exonic	C9orf131	.	nonsynonymous SNV	C9orf131:NM_001040410:exon2:c.C1028T:p.P343L,C9orf131:NM_001040411:exon2:c.C914T:p.P305L,C9orf131:NM_001287391:exon2:c.C914T:p.P305L,C9orf131:NM_203299:exon2:c.C1133T:p.P378L,C9orf131:NM_001040412:exon3:c.C989T:p.P330L	9p13.3	.	.	.	.	.	.	.	.	.	.	.	.	.	.	.	.	.	0.088	T	0.215	B	0.105	B	0.024	N	1	N	1.385	L	0.99	T	-5.77	D	0.363	2.553	19.81
chr17_8701178_8701178_T_C	Novel	ITOC1	chr17	8701178	8701178	T	C	exonic	MFSD6L	.	nonsynonymous SNV	MFSD6L:NM_152599:exon1:c.A1261G:p.K421E	17p13.1	.	.	.	.	.	.	.	.	.	.	.	.	.	.	.	.	.	0.12	T	0.004	B	0.012	B	0.408	N	1	N	0.715	N	-2.23	D	-0.95	N	0.233	-0.119	1.593
chr9_114454421_114454421_G_T	Novel	ITOC1	chr9	114454421	114454421	G	T	exonic	C9orf84	.	nonsynonymous SNV	C9orf84:NM_001080551:exon23:c.C3527A:p.P1176Q,C9orf84:NM_173521:exon25:c.C3644A:p.P1215Q	9q31.3	.	.	.	.	.	.	.	.	.	.	.	.	.	.	.	.	.	0.047	D	0.085	B	0.053	B	0.229	N	1	N	0	N	3.68	T	-0.38	N	0.152	-0.217	1.011
chr10_102703799_102703799_A_G	Novel	ITOC1	chr10	102703799	102703799	A	G	exonic	SLF2	.	nonsynonymous SNV	SLF2:NM_001136123:exon12:c.A2671G:p.T891A,SLF2:NM_018121:exon12:c.A2671G:p.T891A	10q24.31	.	.	.	.	.	.	.	.	.	.	.	.	.	.	.	.	.	0.135	T	0.002	B	0.004	B	0	D	1	N	1.5	L	1.5	T	-0.59	N	0.079	0.414	6.735
chr1_201178741_201178741_A_G	Novel	ITOC1	chr1	201178741	201178741	A	G	exonic	IGFN1	.	nonsynonymous SNV	IGFN1:NM_001164586:exon12:c.A4720G:p.K1574E	1q32.1	.	.	.	.	.	.	.	.	.	.	.	.	.	.	.	.	.	0.323	T	.	.	.	.	.	.	1	N	0	N	-2.32	D	-0.22	N	0.052	-2.397	0.001
chr9_69389996_69389996_T_C	Novel	ITOC1	chr9	69389996	69389996	T	C	exonic	ANKRD20A4	.	nonsynonymous SNV	ANKRD20A4:NM_001098805:exon4:c.T550C:p.F184L	9q21.11	.	.	.	.	.	.	.	.	.	.	.	.	.	.	.	.	.	0.134	T	0.081	B	0.011	B	.	.	1	N	-0.45	N	0.18	T	-3.91	D	0.174	0.375	6.393
chr15_23685899_23685899_G_A	Novel	ITOC1	chr15	23685899	23685899	G	A	exonic	GOLGA6L2	.	nonsynonymous SNV	GOLGA6L2:NM_001304388:exon8:c.C1723T:p.P575S	15q11.2	.	.	.	.	.	.	.	.	.	.	.	.	.	.	.	.	.	.	.	.	.	.	.	.	.	1	N	.	.	-1.96	D	-0.36	N	0.096	1.402	12.8
chr11_1017662_1017662_G_T	Novel	ITOC1	chr11	1017662	1017662	G	T	exonic	MUC6	.	nonsynonymous SNV	MUC6:NM_005961:exon31:c.C5139A:p.N1713K	11p15.5	.	.	.	.	.	.	.	.	.	.	.	.	.	.	.	.	.	0.007	D	0.208	B	0.012	B	.	.	1	N	0	N	2.29	T	-0.14	N	0.039	-0.299	0.667
chr1_152129063_152129063_C_T	Novel	ITOC1	chr1	152129063	152129063	C	T	exonic	RPTN	.	nonsynonymous SNV	RPTN:NM_001122965:exon3:c.G512A:p.S171N	1q21.3	.	.	.	.	.	.	.	.	.	.	.	.	.	.	.	.	.	0.016	D	0.004	B	0.001	B	0.084	U	1	N	-0.345	N	2.62	T	-0.68	N	0.009	1.522	13.43
chr12_57323188_57323188_T_G	Novel	ITOC1	chr12	57323188	57323188	T	G	exonic	SDR9C7	.	nonsynonymous SNV	SDR9C7:NM_148897:exon3:c.A710C:p.D237A	12q13.3	.	.	.	.	.	.	.	.	.	.	.	.	.	.	.	.	.	0.453	T	0.001	B	0.002	B	0.353	N	0.997	N	0.345	N	-2.48	D	-0.86	N	0.093	1.867	15.39
chr3_195512660_195512660_T_A	Novel	ITOC1	chr3	195512660	195512660	T	A	exonic	MUC4	.	nonsynonymous SNV	MUC4:NM_018406:exon2:c.A5791T:p.T1931S	3q29	.	.	.	.	.	.	.	.	.	.	.	.	.	.	.	.	.	0.04	D	0.045	B	0.003	B	.	.	1	N	0.55	N	1.23	T	-0.37	N	0.069	-0.953	0.02
chr5_79952335_79952335_A_C	Novel	ITOC1	chr5	79952335	79952335	A	C	exonic	MSH3	.	nonsynonymous SNV	MSH3:NM_002439:exon2:c.A343C:p.M115L	5q14.1	.	.	.	.	.	.	.	.	.	.	.	.	.	.	.	.	.	0.369	T	0	B	0.001	B	0.011	N	1	N	0.895	L	-1.96	D	-0.43	N	0.184	0.488	7.341
chr7_113519136_113519136_T_C	Novel	ITOC1	chr7	113519136	113519136	T	C	exonic	PPP1R3A	.	nonsynonymous SNV	PPP1R3A:NM_002711:exon4:c.A2011G:p.N671D	7q31.1	.	.	.	.	.	.	.	.	.	.	.	.	.	.	.	.	.	0.08	T	0.125	B	0.056	B	0.533	N	1	N	1.7	L	1.77	T	-1.75	N	0.021	-0.272	0.768
chr1_197099183_197099183_T_C	Novel	ITOC1	chr1	197099183	197099183	T	C	exonic	ASPM	.	nonsynonymous SNV	ASPM:NM_001206846:exon8:c.A2491G:p.T831A,ASPM:NM_018136:exon8:c.A2491G:p.T831A	1q31.3	.	.	.	.	.	.	.	.	.	.	.	.	.	.	.	.	.	0.036	D	0.019	B	0.006	B	0.299	N	1	N	0.55	N	0.4	T	-0.47	N	0.39	1.495	13.29
chr2_98177191_98177191_C_T	Novel	ITOC1	chr2	98177191	98177191	C	T	exonic	ANKRD36B	.	nonsynonymous SNV	ANKRD36B:NM_025190:exon8:c.G802A:p.D268N	2q11.2	.	.	.	.	.	.	.	.	.	.	.	.	.	.	.	.	.	.	.	0.784	P	0.092	B	.	.	.	.	1.15	L	.	.	.	.	0.006	0.109	3.703
chr3_195505780_195505780_G_A	Novel	ITOC1	chr3	195505780	195505780	G	A	exonic	MUC4	.	nonsynonymous SNV	MUC4:NM_018406:exon2:c.C12671T:p.P4224L	3q29	.	.	.	.	.	.	.	.	.	.	.	.	.	.	.	.	.	0.003	D	0.023	B	0.006	B	.	.	1	N	1.04	L	1.5	T	-0.52	N	0.171	0.043	3.016
chr19_23544843_23544843_T_C	Novel	ITOC1	chr19	23544843	23544843	T	C	exonic	ZNF91	.	nonsynonymous SNV	ZNF91:NM_001300951:exon3:c.A842G:p.K281R,ZNF91:NM_003430:exon4:c.A938G:p.K313R	19p12	.	.	.	.	.	.	.	.	.	.	.	.	.	.	.	.	.	0.275	T	0.935	P	0.381	B	.	.	1	N	-0.63	N	0.77	T	-1.31	N	0.033	0.715	8.923
chr1_159024642_159024642_T_G	Novel	ITOC1	chr1	159024642	159024642	T	G	exonic	IFI16	.	nonsynonymous SNV	IFI16:NM_001206567:exon11:c.T2141G:p.I714R,IFI16:NM_005531:exon11:c.T2141G:p.I714R	1q23.1	.	.	.	.	.	.	.	.	.	.	.	.	.	.	.	.	.	0.04	D	0.347	B	0.043	B	.	.	1	N	0	N	3.55	T	-0.69	N	0.263	-1.822	0.002
chr1_53793514_53793514_A_C	Novel	ITOC1	chr1	53793514	53793514	A	C	exonic	LRP8	.	nonsynonymous SNV	LRP8:NM_001018054:exon1:c.T71G:p.L24R,LRP8:NM_004631:exon1:c.T71G:p.L24R,LRP8:NM_017522:exon1:c.T71G:p.L24R,LRP8:NM_033300:exon1:c.T71G:p.L24R	1p32.3	.	.	.	.	.	.	.	.	.	.	.	.	.	.	.	.	.	0.053	T	0.002	B	0	B	.	.	1	N	0	N	-2.78	D	0.12	N	0.313	1.55	13.58
chr19_44833463_44833463_T_A	Novel	ITOC1	chr19	44833463	44833463	T	A	exonic	ZNF112	.	nonsynonymous SNV	ZNF112:NM_001348284:exon3:c.A664T:p.S222C,ZNF112:NM_001348282:exon4:c.A847T:p.S283C,ZNF112:NM_001348283:exon4:c.A847T:p.S283C,ZNF112:NM_013380:exon4:c.A847T:p.S283C,ZNF112:NM_001083335:exon5:c.A865T:p.S289C,ZNF112:NM_001348281:exon5:c.A916T:p.S306C,ZNF112:NM_001348285:exon5:c.A664T:p.S222C	19q13.31	.	.	.	.	.	.	.	.	.	.	.	.	.	.	.	.	.	0.019	D	0.015	B	0.01	B	0.148	N	1	N	1.84	L	2.31	T	-2.17	N	0.163	1.437	12.98
chr19_20727620_20727620_G_C	Novel	ITOC1	chr19	20727620	20727620	G	C	exonic	ZNF737	.	nonsynonymous SNV	ZNF737:NM_001159293:exon4:c.C1389G:p.N463K	19p12	.	.	.	.	.	.	.	.	.	.	.	.	.	.	.	.	.	0.463	T	0.008	B	0.02	B	.	.	1	N	-1.11	N	1.16	T	-2.62	D	0.035	-0.825	0.038
chr3_42739146_42739146_C_A	Novel	ITOC1	chr3	42739146	42739146	C	A	exonic	HHATL	.	nonsynonymous SNV	HHATL:NM_020707:exon7:c.G719T:p.R240L	3p22.1	.	.	.	.	.	.	.	.	.	.	.	.	.	.	.	.	.	0.322	T	0.125	B	0.143	B	0.457	N	0.994	N	0.295	N	-2.34	D	-1.06	N	0.188	3.339	22.9
chr9_125437725_125437725_T_C	Known	ITOC1	chr9	125437725	125437725	T	C	exonic	OR1L3	.	nonsynonymous SNV	OR1L3:NM_001005234:exon1:c.T317C:p.V106A	9q33.2	0.026	0.1896	0.008	0.0886	0.0054	0.0025	0.0198	0.0063	0.0266	0.1927	0.0079	0.0903	0.0054	0.0024	0.013	0.0063	rs16912096	1	T	0	B	0.002	B	0.264	U	1	P	-1.145	N	8.07	T	0.96	N	0.048	-0.564	0.153
chr9_125437769_125437769_A_G	Known	ITOC1	chr9	125437769	125437769	A	G	exonic	OR1L3	.	nonsynonymous SNV	OR1L3:NM_001005234:exon1:c.A361G:p.N121D	9q33.2	0.0425	0.3708	0.0145	0.0887	0.0054	0.0029	0.0264	0.0067	0.0431	0.3751	0.0141	0.0903	0.0054	0.0029	0.0144	0.0067	rs16912099	1	T	0	B	0	B	0.001	N	0.978	P	-3.775	N	7.72	T	4.81	N	0.061	0.301	5.707
chr9_36169723_36169723_G_A	Known	ITOC1	chr9	36169723	36169723	G	A	exonic	CCIN	.	nonsynonymous SNV	CCIN:NM_005893:exon1:c.G224A:p.S75N	9p13.3	0.0715	0.0821	0.037	0.0002	0.0646	0.0911	0.0673	0.0501	0.0693	0.0825	0.037	0.0003	0.0646	0.0901	0.0648	0.0503	rs34789048	0.698	T	0	B	0	B	0.018	N	0.998	N	0.3	N	-0.26	T	-0.05	N	0.012	-1.411	0.003
chr17_37792090_37792090_G_A	Known	ITOC1	chr17	37792090	37792090	G	A	exonic	PPP1R1B	.	nonsynonymous SNV	PPP1R1B:NM_001242464:exon7:c.G479A:p.R160H,PPP1R1B:NM_032192:exon7:c.G587A:p.R196H,PPP1R1B:NM_181505:exon7:c.G479A:p.R160H	17q12	0.0252	0.0804	0.0109	0.0015	0.0302	0.0196	0.0181	0.034	0.0251	0.0816	0.0107	0.0005	0.0302	0.0191	0.0163	0.034	rs35797948	0.638	T	0	B	0	B	0.757	N	1	N	-0.205	N	0.95	T	1.4	N	0.074	0.825	9.616
chr10_49658448_49658448_G_A	Known	ITOC1	chr10	49658448	49658448	G	A	exonic	ARHGAP22	.	nonsynonymous SNV	ARHGAP22:NM_001256026:exon7:c.C1454T:p.A485V,ARHGAP22:NM_001347735:exon8:c.C1595T:p.A532V,ARHGAP22:NM_001256024:exon9:c.C1772T:p.A591V,ARHGAP22:NM_001256025:exon9:c.C1742T:p.A581V,ARHGAP22:NM_021226:exon9:c.C1724T:p.A575V,ARHGAP22:NM_001347738:exon10:c.C1742T:p.A581V	10q11.22	0.0346	0.0021	0.0139	0.0078	0.0236	0.0164	0.0229	0.0786	0.0383	0.0016	0.014	0.0098	0.0236	0.0169	0.0287	0.0786	rs78120740	0.607	T	0.014	B	0.009	B	0.234	N	1	N	0.145	N	0.85	T	-0.74	N	0.046	-0.14	1.451
chr17_73888505_73888505_G_A	Known	ITOC1	chr17	73888505	73888505	G	A	exonic	TRIM65	.	nonsynonymous SNV	TRIM65:NM_001256124:exon3:c.C587T:p.T196M,TRIM65:NM_173547:exon3:c.C587T:p.T196M	17q25.1	4.147e-05	0	0	0.0002	0	0	0	0.0002	4.73e-05	0	0	0.0003	0	0	0	0.0002	rs769618495	0.097	T	0.135	B	0.023	B	0.221	N	1	N	0	N	0.39	T	-0.97	N	0.252	0.07	3.288
chr11_55135594_55135594_G_A	Known	ITOC1	chr11	55135594	55135594	G	A	exonic	OR4A15	.	nonsynonymous SNV	OR4A15:NM_001005275:exon1:c.G235A:p.A79T	11q11	0.0002	0	0	0	0	0	0	0.0016	0.0003	0	0	0	0	0	0	0.0016	rs545781371	0.513	T	0.001	B	0.005	B	0.346	N	1	N	-0.46	N	5.12	T	-1.42	N	0.072	-0.186	1.173
chr9_69416170_69416170_C_G	Known	ITOC1	chr9	69416170	69416170	C	G	exonic	ANKRD20A4	.	nonsynonymous SNV	ANKRD20A4:NM_001098805:exon12:c.C1117G:p.Q373E	9q21.11	0.0009	0.0016	0.0004	0.0009	0	0.0012	0	0.0001	0.0002	0.001	0.0004	0.0003	0	0.0002	0	0.0001	rs2633889	1	T	0	B	0	B	.	.	1	P	-0.55	N	1.52	T	1.18	N	0.034	-2.46	0.001
chr9_136083528_136083528_T_A	Known	ITOC1	chr9	136083528	136083528	T	A	exonic	OBP2B	.	nonsynonymous SNV	OBP2B:NM_001288987:exon3:c.A269T:p.Y90F,OBP2B:NM_014581:exon3:c.A269T:p.Y90F	9q34.2	0.0079	0.0137	0.0018	0.0039	0.0052	0.0106	0.0048	0.0011	0.0055	0.0124	0.0013	0.0013	0.0052	0.0072	0.0016	0.0011	rs3192921	0.297	T	0.393	B	0.257	B	0.027	N	1	N	0.695	N	3.25	T	-2.4	N	0.248	-0.834	0.036
chr19_33490500_33490500_C_T	Known	ITOC1	chr19	33490500	33490500	C	T	exonic	RHPN2	.	nonsynonymous SNV	RHPN2:NM_033103:exon10:c.G1217A:p.R406Q	19q13.11	7.456e-05	0.0002	8.699e-05	0.0002	0	6.023e-05	0	0	1.893e-05	0	8.969e-05	0.0001	0	0	0	0	rs201438314	0.33	T	0.046	B	0.011	B	0.546	N	1	N	1.385	L	1.92	T	-1.58	N	0.045	2.284	18.06
chr4_145041708_145041708_T_C	Known	ITOC1	chr4	145041708	145041708	T	C	exonic	GYPA	.	nonsynonymous SNV	GYPA:NM_001308187:exon2:c.A71G:p.E24G,GYPA:NM_002099:exon2:c.A71G:p.E24G	4q31.21	0.0005	0.0003	0.0003	0.0002	0.0011	0.0005	0	0.0005	0.0003	0.0002	0.0003	0.0002	0.0011	0.0002	0	0.0005	rs7687256	0.649	T	0.002	B	0.003	B	.	.	1	P	.	.	4.43	T	0.04	N	0.079	-2.844	0.001
chr6_32489766_32489766_A_T	Known	ITOC1	chr6	32489766	32489766	A	T	exonic	HLA-DRB5	.	nonsynonymous SNV	HLA-DRB5:NM_002125:exon2:c.T286A:p.F96I	6p21.32	0.0635	0.1203	0.0424	0.1214	0.0158	0.0619	0.0564	0.0287	0.0618	0.1208	0.0423	0.1216	0.0158	0.0604	0.0567	0.0285	rs696318	0.874	T	0	B	0	B	0.235	N	1	N	-0.405	N	8.2	T	-0.3	N	0.212	-2.806	0.001
chr6_167728900_167728900_T_C	Known	ITOC1	chr6	167728900	167728900	T	C	exonic	UNC93A	.	nonsynonymous SNV	UNC93A:NM_001143947:exon7:c.T1208C:p.V403A,UNC93A:NM_018974:exon8:c.T1334C:p.V445A	6q27	0.0023	0.002	0.0004	0.0024	0.0026	0.0029	0.0077	0.0012	0.0006	0.0007	8.921e-05	0.0006	0.0026	0.0003	0.0029	0.0012	rs752323292	0.76	T	0	B	0	B	0.029	N	1	N	-0.69	N	3.65	T	0.85	N	0.026	-1.358	0.004
chr3_195515161_195515161_G_A	Known	ITOC1	chr3	195515161	195515161	G	A	exonic	MUC4	.	nonsynonymous SNV	MUC4:NM_018406:exon2:c.C3290T:p.A1097V	3q29	4.801e-05	0	0	0.0015	0	0	0	0	.	.	.	.	.	.	.	.	rs752104020	1	T	0.304	B	0.092	B	.	.	1	N	0.55	N	1.53	T	-0.13	N	0.103	-1.041	0.013
chr7_100637073_100637073_C_T	Known	ITOC1	chr7	100637073	100637073	C	T	exonic	MUC12	.	nonsynonymous SNV	MUC12:NM_001164462:exon2:c.C3229T:p.R1077C	7q22.1	0.0021	0	0.0048	0	0.013	0.0022	0	0.0004	0.0023	0	0	0	0.013	0.0032	0	0.0004	rs199836803	0.119	T	.	.	.	.	.	.	1	N	0	N	2.55	T	-0.36	N	0.077	1.068	11.04
chr9_34726204_34726204_G_A	Known	ITOC1	chr9	34726204	34726204	G	A	exonic	FAM205A	.	nonsynonymous SNV	FAM205A:NM_001141917:exon4:c.C1033T:p.P345S	9p13.3	0.0077	0.0072	0.0063	0.0309	0	0.009	0.0054	0.0067	0.0043	0.0036	0.0043	0.01	0	0.0021	0	0.0067	rs521574	1	T	0	B	0	B	.	.	1	P	-1.59	N	2.26	T	2.54	N	0.098	-2.482	0.001
chr7_128119380_128119380_G_C	Known	ITOC1	chr7	128119380	128119380	G	C	exonic	METTL2B	.	nonsynonymous SNV	METTL2B:NM_018396:exon3:c.G371C:p.C124S	7q32.1	0.0004	0.0004	0.0003	0.0003	0.0002	0.0005	0	0.0002	0.0002	0.0003	0.0002	0.0004	0.0002	0.0001	0	0.0002	rs1053120	0.758	T	0	B	0	B	0.07	N	1	N	-0.345	N	2.87	T	0.39	N	0.33	-0.316	0.612
chr7_102279581_102279581_C_T	Known	ITOC1	chr7	102279581	102279581	C	T	exonic	UPK3BL1	.	nonsynonymous SNV	UPK3BL1:NM_001114403:exon4:c.G551A:p.R184H	7q22.1	0.0061	0.0407	0.0074	0.0113	0.0058	0.0015	0	0.0014	0.0059	0.0428	0.0102	0.0031	0.0058	0.0018	0	0.0014	rs201129776	0.537	T	.	.	.	.	.	.	1	N	1.32	L	-0.21	T	-0.74	N	0.114	0.225	4.941
chr11_1018348_1018348_G_A	Known	ITOC1	chr11	1018348	1018348	G	A	exonic	MUC6	.	nonsynonymous SNV	MUC6:NM_005961:exon31:c.C4453T:p.P1485S	11p15.5	0.0181	0.0069	0.0097	0.0017	0.006	0.0149	0.0221	0.0571	0.0198	0.0075	0.0098	0.0016	0.006	0.0165	0.0275	0.0574	rs202193006	0.16	T	0.16	B	0.03	B	.	.	1	N	1.795	L	2.3	T	-0.46	N	0.129	-0.172	1.255
chr11_320606_320606_G_T	Known	ITOC1	chr11	320606	320606	G	T	exonic	IFITM3	.	nonsynonymous SNV	IFITM3:NM_021034:exon1:c.C208A:p.P70T	11p15.5	0.0494	0.0604	0.0386	0.0105	0.0265	0.0502	0.0547	0.0776	0.0504	0.0641	0.0391	0.0111	0.0265	0.0512	0.0557	0.078	rs199749095	0.42	T	0	B	0.001	B	.	.	1	N	0.895	L	-0.94	T	0.85	N	0.103	-2.752	0.001
chr2_107049414_107049414_G_A	Known	ITOC1	chr2	107049414	107049414	G	A	exonic	RGPD3	.	nonsynonymous SNV	RGPD3:NM_001144013:exon17:c.C2446T:p.R816C	2q12.2	0.0067	0.0096	0.0023	0.0075	0	0.009	0.0064	0.0015	0.001	0.0035	0.0013	0.0006	0	0.0006	0	0.0014	rs199953271	1	T	0	B	0	B	.	.	0.948	N	-1.995	N	2.14	T	7.12	N	0.226	0.856	9.803
chr7_100637074_100637074_G_A	Known	ITOC1	chr7	100637074	100637074	G	A	exonic	MUC12	.	nonsynonymous SNV	MUC12:NM_001164462:exon2:c.G3230A:p.R1077H	7q22.1	0.0035	0.0283	0	0	0.0083	0.0022	0.0133	0	0.0035	0.0323	0	0	0.0083	0.0027	0.0159	0	rs200730762	0.447	T	.	.	.	.	.	.	1	N	0	N	2.57	T	-0.42	N	0.06	-0.716	0.066
chr19_41354538_41354538_G_C	Known	ITOC1	chr19	41354538	41354538	G	C	exonic	CYP2A6	.	nonsynonymous SNV	CYP2A6:NM_000762:exon3:c.C474G:p.D158E	19q13.2	0.0004	0	8.744e-05	0	0	0.0008	0.0011	0	0.0004	0	8.999e-05	0	0	0.0007	0	0	rs60605885	1	T	0	B	0	B	0.148	N	1	N	-0.4	N	-0.2	T	2.13	N	0.132	-1.286	0.005
chr13_52603241_52603241_A_G	Known	ITOC1	chr13	52603241	52603241	A	G	exonic	UTP14C	.	nonsynonymous SNV	UTP14C:NM_021645:exon2:c.A301G:p.T101A	13q14.3	0.112	0.0657	0.1154	0.0679	0.1161	0.1298	0.1189	0.0878	0.1114	0.0645	0.1161	0.0692	0.1161	0.1309	0.1066	0.0877	rs3742290	0.789	T	0.004	B	0.015	B	0.91	N	1	P	-0.28	N	2.38	T	-0.5	N	0.036	-0.749	0.056
chr5_150632832_150632832_G_A	Known	ITOC1	chr5	150632832	150632832	G	A	exonic	GM2A	.	nonsynonymous SNV	GM2A:NM_000405:exon1:c.G55A:p.A19T,GM2A:NM_001167607:exon1:c.G55A:p.A19T	5q33.1	0.0575	0.0228	0.1207	0.1929	0.0465	0.0303	0.0365	0.0792	0.0602	0.0226	0.1214	0.1924	0.0465	0.031	0.0346	0.0791	rs1048719	0.22	T	0.194	B	0.045	B	0.063	N	1	P	0.69	N	-0.11	T	-0.95	N	0.025	1.329	12.42
chrX_138869368_138869368_T_C	Known	ITOC1	chrX	138869368	138869368	T	C	exonic	ATP11C	.	nonsynonymous SNV	ATP11C:NM_001010986:exon15:c.A1565G:p.Y522C,ATP11C:NM_173694:exon15:c.A1565G:p.Y522C	Xq27.1	0.0319	0.0039	0.1144	0.1288	0.0284	0.013	0.0538	0.0039	0.0339	0.0036	0.114	0.1308	0.0284	0.0134	0.0571	0.0039	rs17281983	0.15	T	0.001	B	0.005	B	0.37	N	1	P	1.065	L	-0.16	T	-2.42	N	0.065	0.543	7.753
chr12_95694111_95694111_T_G	Known	ITOC1	chr12	95694111	95694111	T	G	exonic	VEZT	.	nonsynonymous SNV	VEZT:NM_017599:exon12:c.T2002G:p.S668A	12q22	0.107	0.099	0.0702	0.0003	0.0986	0.1294	0.093	0.0988	0.1068	0.0999	0.0696	0.0002	0.0986	0.1325	0.0959	0.0988	rs17855934	0.232	T	0.001	B	0	B	0.004	N	1	P	0.345	N	2.54	T	-0.48	N	0.043	-1.459	0.003
chr8_24199218_24199218_C_A	Known	ITOC1	chr8	24199218	24199218	C	A	exonic	ADAM28	.	nonsynonymous SNV	ADAM28:NM_001304351:exon16:c.C1778A:p.T593K,ADAM28:NM_014265:exon16:c.C1778A:p.T593K	8p21.2	0.0533	0.1813	0.0383	0.0933	0.0277	0.0261	0.0463	0.083	0.0548	0.1801	0.0383	0.0947	0.0277	0.0264	0.0533	0.083	rs36041430	0.984	T	0.005	B	0.005	B	.	.	1	P	0.72	N	4.84	T	-0.32	N	0.384	-1.28	0.005
chr21_10906915_10906915_C_T	Known	ITOC1	chr21	10906915	10906915	C	T	exonic	TPTE	.	nonsynonymous SNV	TPTE:NM_001290224:exon19:c.G1232A:p.G411E,TPTE:NM_199260:exon22:c.G1532A:p.G511E,TPTE:NM_199259:exon23:c.G1592A:p.G531E,TPTE:NM_199261:exon24:c.G1646A:p.G549E	21p11.1	0.0674	0.2497	0.0378	0.1087	0.0259	0.04	0.0631	0.081	0.0677	0.2506	0.0373	0.1065	0.0259	0.0393	0.0594	0.0812	rs169758	.	.	.	.	.	.	.	.	.	.	.	.	.	.	.	.	.	.	.
chr16_336396_336396_G_A	Known	ITOC1	chr16	336396	336396	G	A	exonic	PDIA2	.	nonsynonymous SNV	PDIA2:NM_006849:exon8:c.G1163A:p.R388Q	16p13.3	0.1732	0.3148	0.098	0.0491	0.1949	0.2065	0.1783	0.0661	0.1693	0.3144	0.0969	0.0502	0.1949	0.207	0.1855	0.0659	rs400037	1	T	0.005	B	0.005	B	0.76	N	1	P	-0.97	N	3.97	T	0.13	N	0.057	0.518	7.569
chr13_99356607_99356607_G_T	Known	ITOC1	chr13	99356607	99356607	G	T	exonic	SLC15A1	.	nonsynonymous SNV	SLC15A1:NM_005073:exon17:c.C1352A:p.T451N	13q32.3	0.0276	0.0044	0.0138	0.0012	0.0345	0.0311	0.0287	0.0488	0.0279	0.0046	0.0136	0.0013	0.0345	0.0315	0.0347	0.0488	rs8187838	0.415	T	0	B	0.008	B	0.901	N	1	N	-0.065	N	3.62	T	-0.48	N	0.026	-0.809	0.041
chr5_40964885_40964885_A_T	Known	ITOC1	chr5	40964885	40964885	A	T	exonic	C7	.	nonsynonymous SNV	C7:NM_000587:exon14:c.A1792T:p.T598S	5p13.1	0.1171	0.0445	0.0685	0.0024	0.1704	0.16	0.1281	0.0586	0.1149	0.043	0.0677	0.0027	0.1704	0.162	0.129	0.0586	rs60714178	0.328	T	0.046	B	0.047	B	0.013	N	0.998	P	0.555	N	-0.06	T	-0.68	N	0.054	-0.138	1.465
chr13_25367282_25367282_A_C	Known	ITOC1	chr13	25367282	25367282	A	C	exonic	RNF17	.	nonsynonymous SNV	RNF17:NM_001184993:exon10:c.A1038C:p.K346N,RNF17:NM_031277:exon10:c.A1038C:p.K346N	13q12.12	0.1499	0.3263	0.1064	0.0002	0.1283	0.1643	0.1564	0.0973	0.148	0.3281	0.1059	0.0001	0.1283	0.1655	0.1715	0.0975	rs1451568	0.082	T	0.275	B	0.067	B	0.059	N	1	P	0.55	N	3.43	T	-0.2	N	0.022	-0.977	0.018
chr7_25207963_25207963_G_A	Known	ITOC1	chr7	25207963	25207963	G	A	exonic	C7orf31	.	nonsynonymous SNV	C7orf31:NM_138811:exon3:c.C256T:p.R86C	7p15.3	0.0438	0.0219	0.0368	0.1837	0.0375	0.0281	0.0595	0.0541	0.0451	0.0229	0.0371	0.1845	0.0375	0.0283	0.0548	0.0542	rs3213642	0.173	T	0.003	B	0.002	B	0.564	N	1	P	0.715	N	2.99	T	0.12	N	0.485	0.555	7.837
chr1_152129087_152129087_T_C	Known	ITOC1	chr1	152129087	152129087	T	C	exonic	RPTN	.	nonsynonymous SNV	RPTN:NM_001122965:exon3:c.A488G:p.K163R	1q21.3	0.0002	0.0011	0.0009	0	0	0.0001	0	0.0002	0.0003	0.0012	0.0009	0	0	0.0001	0	0.0002	rs78544048	1	T	0	B	0.001	B	0.585	N	1	P	-2.175	N	2.63	T	0.33	N	0.004	-2.773	0.001
chr9_139929435_139929435_A_G	Known	ITOC1	chr9	139929435	139929435	A	G	exonic	C9orf139	.	nonsynonymous SNV	C9orf139:NM_207511:exon3:c.A502G:p.K168E	9q34.3	0.0804	0.1904	0.0627	0.0253	0.0781	0.0861	0.0858	0.0361	0.0792	0.1933	0.0617	0.0245	0.0781	0.0864	0.0848	0.0362	rs12337910	.	.	.	.	.	.	.	.	.	.	.	.	.	.	.	.	.	.	.
chr4_37851856_37851856_A_C	Known	ITOC1	chr4	37851856	37851856	A	C	exonic	PGM2	.	nonsynonymous SNV	PGM2:NM_018290:exon12:c.A1464C:p.E488D	4p14	0.0625	0.1966	0.1617	0.1815	0.0254	0.0208	0.0528	0.0314	0.0641	0.1967	0.1632	0.1765	0.0254	0.0204	0.0367	0.0315	rs10001580	0.658	T	0.001	B	0.001	B	0.33	N	1	P	0.785	N	1.48	T	-0.71	N	0.014	-0.033	2.281
chr20_2945759_2945759_C_T	Known	ITOC1	chr20	2945759	2945759	C	T	exonic	PTPRA	.	nonsynonymous SNV	PTPRA:NM_080840:exon5:c.C326T:p.P109L,PTPRA:NM_080841:exon5:c.C326T:p.P109L,PTPRA:NM_002836:exon9:c.C326T:p.P109L	20p13	0.1523	0.5843	0.2277	0.1271	0.0882	0.0982	0.1026	0.0902	0.154	0.5908	0.2283	0.1309	0.0882	0.0978	0.0983	0.0905	rs1178027	0.874	T	0.001	B	0.002	B	0.832	U	0	P	0.695	N	3.95	T	-0.64	N	0.393	1.903	15.61
chr13_103710635_103710635_C_T	Known	ITOC1	chr13	103710635	103710635	C	T	exonic	SLC10A2	.	nonsynonymous SNV	SLC10A2:NM_000452:exon2:c.G475A:p.V159I	13q33.1	0.0179	0.0284	0.0075	0	0.0115	0.0242	0.0275	0.005	0.0169	0.0295	0.0072	0	0.0115	0.0234	0.0288	0.005	rs60380298	0.176	T	0.003	B	0.009	B	0.664	N	1	N	0.95	L	2.72	T	-0.63	N	0.133	-0.138	1.463
chr11_1017684_1017684_G_A	Known	ITOC1	chr11	1017684	1017684	G	A	exonic	MUC6	.	nonsynonymous SNV	MUC6:NM_005961:exon31:c.C5117T:p.A1706V	11p15.5	0.0001	0.0003	0	0	0	0.0001	0	6.093e-05	8.657e-05	0.0002	0	0	0	0.0001	0	6.13e-05	rs112886536	0.725	T	0.001	B	0	B	.	.	1	N	0	N	2.13	T	-0.18	N	0.023	-0.294	0.687
chr20_13912309_13912309_G_A	Known	ITOC1	chr20	13912309	13912309	G	A	exonic	SEL1L2	.	nonsynonymous SNV	SEL1L2:NM_001271539:exon3:c.C223T:p.R75C	20p12.1	0.1095	0.025	0.0635	0.0006	0.1484	0.1558	0.1275	0.0556	0.1071	0.0258	0.0629	0.0005	0.1484	0.1585	0.1362	0.0556	rs41275404	0.063	T	0	B	0	B	0.158	N	1	P	0.345	N	2.16	T	0.23	N	0.277	3.072	22.4
chr12_109017898_109017898_C_T	Known	ITOC1	chr12	109017898	109017898	C	T	exonic	SELPLG	.	nonsynonymous SNV	SELPLG:NM_001206609:exon2:c.G234A:p.M78I,SELPLG:NM_003006:exon2:c.G186A:p.M62I	12q24.11	0.1124	0.2839	0.1705	0.2842	0.0562	0.0723	0.0837	0.0601	0.1143	0.2857	0.1715	0.2841	0.0562	0.0732	0.085	0.0599	rs2228315	1	T	0	B	0	B	0.029	N	1	P	0	N	1.52	T	0.07	N	0.022	-0.886	0.028
chr1_225506294_225506294_A_G	Known	ITOC1	chr1	225506294	225506294	A	G	exonic	DNAH14	.	nonsynonymous SNV	DNAH14:NM_001373:exon59:c.A8971G:p.N2991D	1q42.12	0.0898	0.1373	0.1603	0.2952	0.1157	0.0708	0.1129	0.0723	0.0874	0.1427	0.1424	0.3075	0.1157	0.0674	0.1011	0.0724	rs10495237	0.603	T	0.038	B	0.023	B	0.686	N	1	P	0.365	N	3.28	T	-0.8	N	0.067	2.089	16.79
chr20_61869789_61869789_A_G	Known	ITOC1	chr20	61869789	61869789	A	G	exonic	BIRC7	.	nonsynonymous SNV	BIRC7:NM_022161:exon3:c.A491G:p.H164R,BIRC7:NM_139317:exon3:c.A491G:p.H164R	20q13.33	0.014	0.1044	0.0057	0.0016	0	0.0009	0.0067	0.0289	0.0145	0.1053	0.0058	0.0005	0	0.0008	0.0072	0.0289	rs61737392	0.427	T	0.255	B	0.051	B	0.854	N	1	N	0.345	N	3.83	T	-0.98	N	0.069	-0.991	0.017
chr1_225580093_225580093_G_C	Known	ITOC1	chr1	225580093	225580093	G	C	exonic	DNAH14	.	nonsynonymous SNV	DNAH14:NM_001373:exon82:c.G13125C:p.K4375N	1q42.12	0.0471	0.0056	0.0305	0.024	0.0861	0.0472	0.132	0.0507	0.0486	0.0059	0.0258	0.0186	0.0861	0.0476	0.1264	0.0507	rs61738690	0.215	T	0.007	B	0.009	B	.	.	1	N	0	N	3.06	T	-1.33	N	0.084	-1.322	0.004
chr5_132652281_132652281_C_T	Known	ITOC1	chr5	132652281	132652281	C	T	exonic	FSTL4	.	nonsynonymous SNV	FSTL4:NM_015082:exon5:c.G473A:p.R158H	5q31.1	0.0772	0.0187	0.0502	0.0009	0.0933	0.1083	0.0859	0.0403	0.0753	0.0175	0.0491	0.0008	0.0933	0.1093	0.0893	0.0404	rs17683306	0.198	T	0.006	B	0.001	B	0.172	N	1	N	1.78	L	0.25	T	-0.5	N	0.046	1.615	13.93
chr17_26708304_26708304_T_G	Known	ITOC1	chr17	26708304	26708304	T	G	exonic	SARM1	.	nonsynonymous SNV	SARM1:NM_015077:exon6:c.T550G:p.S184A	17q11.2	0.0833	0	0	0.5	.	.	.	0	0.1	0	0	0.5	.	.	.	0	rs71373647	.	.	.	.	.	.	.	.	.	.	.	.	.	.	.	.	.	.	.
chr17_26708302_26708302_G_T	Known	ITOC1	chr17	26708302	26708302	G	T	exonic	SARM1	.	nonsynonymous SNV	SARM1:NM_015077:exon6:c.G548T:p.G183V	17q11.2	9.192e-06	0	0	0.0001	0	0	0	0	1.048e-05	0	0	0.0001	0	0	0	0	rs71373646	.	.	.	.	.	.	.	.	.	.	.	.	.	.	.	.	.	.	.
chr3_183056598_183056598_G_A	Known	ITOC1	chr3	183056598	183056598	G	A	exonic	MCF2L2	.	nonsynonymous SNV	MCF2L2:NM_015078:exon5:c.C476T:p.T159M	3q27.1	0.0527	0.0404	0.0581	0.1226	0.0541	0.0464	0.0612	0.0446	0.0526	0.0394	0.0583	0.1228	0.0541	0.0457	0.0539	0.0446	rs12632177	1	T	0.019	B	0.003	B	0	N	1	P	-1.81	N	0.22	T	3.67	N	0.117	-1.15	0.008
chr5_40854004_40854004_C_T	Known	ITOC1	chr5	40854004	40854004	C	T	exonic	CARD6	.	nonsynonymous SNV	CARD6:NM_032587:exon3:c.C2570T:p.S857L	5p13.1	0.0024	0.0006	0.0014	0	0.0014	0.0037	0.0044	0.0011	0.0022	0.0006	0.0014	0	0.0014	0.0033	0.0058	0.0011	rs148780446	1	T	0.002	B	0.003	B	0.429	N	1	N	0.895	L	2.62	T	-1.1	N	0.221	0.095	3.55
chr2_187693155_187693155_A_T	Known	ITOC1	chr2	187693155	187693155	A	T	exonic	ZSWIM2	.	nonsynonymous SNV	ZSWIM2:NM_182521:exon9:c.T1458A:p.D486E	2q32.1	0.1172	0.3991	0.0655	0.0117	0.0649	0.1073	0.0922	0.0965	0.1162	0.4027	0.0647	0.0115	0.0649	0.1076	0.0853	0.0965	rs10195758	1	T	0	B	0	B	0.031	N	1	P	-0.69	N	1.98	T	0.25	N	0.017	-1.434	0.003
chr17_55183792_55183792_G_A	Known	ITOC1	chr17	55183792	55183792	G	A	exonic	AKAP1	.	nonsynonymous SNV	AKAP1:NM_003488:exon2:c.G967A:p.G323S,AKAP1:NM_001242902:exon3:c.G967A:p.G323S,AKAP1:NM_001242903:exon3:c.G967A:p.G323S	17q22	0.0735	0.0185	0.0328	0.0052	0.1082	0.0979	0.0705	0.0617	0.0723	0.0175	0.0321	0.0055	0.1082	0.0987	0.0785	0.0616	rs35359994	0.208	T	0.023	B	0.004	B	.	.	1	N	0	N	2.24	T	-0.03	N	0.082	0.788	9.388
chr4_3429856_3429856_A_G	Known	ITOC1	chr4	3429856	3429856	A	G	exonic	RGS12	.	nonsynonymous SNV	RGS12:NM_198227:exon13:c.A1427G:p.N476S,RGS12:NM_002926:exon15:c.A3371G:p.N1124S,RGS12:NM_198229:exon15:c.A3371G:p.N1124S	4p16.3	0.0382	0.0215	0.1091	0.0522	0.0104	0.0302	0.0355	0.035	0.0391	0.021	0.1096	0.054	0.0104	0.0303	0.0317	0.0351	rs2269497	1	T	0.004	B	0.01	B	0.777	N	1	N	0.365	N	1.79	T	0.11	N	0.005	-3.54	0.001
chr1_143767466_143767466_G_A	Known	ITOC1	chr1	143767466	143767466	G	A	exonic	PPIAL4G	.	nonsynonymous SNV	PPIAL4G:NM_001123068:exon1:c.C383T:p.A128V	1q21.1	0.0991	0.0144	0.105	0.1544	0.1574	0.0995	0.1134	0.0914	0.0969	0.014	0.1042	0.1521	0.1574	0.0947	0.1082	0.0913	rs61824237	.	.	.	.	.	.	.	.	.	.	.	.	.	.	.	.	.	.	.
chr17_76134237_76134237_G_A	Known	ITOC1	chr17	76134237	76134237	G	A	exonic	TMC8	.	nonsynonymous SNV	TMC8:NM_152468:exon12:c.G1501A:p.V501I	17q25.3	0.0384	0.0246	0.0213	0.0083	0.0227	0.0361	0.0356	0.0904	0.0389	0.0251	0.0208	0.0078	0.0227	0.0359	0.0375	0.0903	rs11651675	0.539	T	0.004	B	0.002	B	0.881	N	1	N	-0.355	N	-0.07	T	0.17	N	0.03	-1.099	0.01
chr8_100865836_100865836_G_A	Known	ITOC1	chr8	100865836	100865836	G	A	exonic	VPS13B	.	nonsynonymous SNV	VPS13B:NM_017890:exon56:c.G10294A:p.G3432R,VPS13B:NM_152564:exon56:c.G10219A:p.G3407R	8q22.2	0.123	0.1126	0.1439	0.1169	0.0966	0.1305	0.141	0.0977	0.122	0.1115	0.145	0.1167	0.0966	0.1299	0.1412	0.0976	rs6468694	0.534	T	0.001	B	0.002	B	0.39	N	1	P	1.445	L	-0.34	T	-0.13	N	0.102	0.375	6.389
chr20_1895835_1895835_C_T	Known	ITOC1	chr20	1895835	1895835	C	T	exonic	SIRPA	.	nonsynonymous SNV	SIRPA:NM_001040023:exon2:c.C170T:p.A57V,SIRPA:NM_001040022:exon3:c.C170T:p.A57V,SIRPA:NM_001330728:exon3:c.C170T:p.A57V,SIRPA:NM_080792:exon3:c.C170T:p.A57V	20p13	0.0014	0.0018	0.0012	0.0039	0.0002	0.0012	0	0.0012	0.0007	0.0012	0.0011	0.0014	0.0002	0.0003	0	0.0012	rs17855612	1	T	0.001	B	0.001	B	0.969	N	1	P	-0.805	N	-0.07	T	2.31	N	0.045	-1.343	0.004
chr22_32589090_32589090_C_T	Known	ITOC1	chr22	32589090	32589090	C	T	exonic	RFPL2	.	nonsynonymous SNV	RFPL2:NM_006605:exon1:c.G172A:p.A58T,RFPL2:NM_001159545:exon3:c.G85A:p.A29T,RFPL2:NM_001159546:exon3:c.G85A:p.A29T,RFPL2:NM_001098527:exon4:c.G355A:p.A119T	22q12.3	0.1232	0.143	0.0657	0.0545	0.0806	0.1514	0.1178	0.0906	0.1194	0.1427	0.0646	0.0536	0.0806	0.1499	0.1124	0.0905	rs8135276	0.721	T	0.082	B	0.012	B	.	.	1	P	-0.7	N	2.51	T	1.24	N	0.041	-0.695	0.074
chrX_140993945_140993945_T_C	Known	ITOC1	chrX	140993945	140993945	T	C	exonic	MAGEC1	.	nonsynonymous SNV	MAGEC1:NM_005462:exon4:c.T755C:p.F252S	Xq27.2	0.1945	0.176	0.1896	0.125	0.1804	0.2355	0.2073	0.0935	0.1774	0.1598	0.1877	0.1208	0.1804	0.2133	0.1709	0.092	rs145765891	0.623	T	0.034	B	0.001	B	.	.	1	N	0	N	4.38	T	-0.27	N	0.48	-1.133	0.009
chr1_153391729_153391729_G_A	Known	ITOC1	chr1	153391729	153391729	G	A	exonic	S100A7A	.	nonsynonymous SNV	S100A7A:NM_176823:exon3:c.G250A:p.A84T	1q21.3	0.1238	0.4387	0.1046	0.1529	0.0594	0.0878	0.1139	0.0958	0.1235	0.438	0.1045	0.1546	0.0594	0.0869	0.0954	0.0961	rs3006414	1	T	0	B	0	B	.	.	1	P	-1.7	N	3.34	T	0.75	N	0.078	-1.738	0.002
chr20_19951534_19951534_T_A	Known	ITOC1	chr20	19951534	19951534	T	A	exonic	RIN2	.	nonsynonymous SNV	RIN2:NM_018993:exon6:c.T589A:p.S197T,RIN2:NM_001242581:exon7:c.T736A:p.S246T	20p11.23	0.16	0.1554	0.1883	0.2858	0.1326	0.158	0.1731	0.0894	0.1598	0.1568	0.1887	0.2865	0.1326	0.1589	0.1603	0.0895	rs3803981	1	T	0	B	0	B	0	N	0.545	P	-0.98	N	0.79	T	0.26	N	0.038	0.49	7.358
chr8_2800096_2800096_C_T	Known	ITOC1	chr8	2800096	2800096	C	T	exonic	CSMD1	.	nonsynonymous SNV	CSMD1:NM_033225:exon69:c.G10433A:p.S3478N	8p23.2	0.0423	0.1947	0.0317	0.0267	0.0037	0.0254	0.0321	0.0361	0.0427	0.1994	0.0321	0.0281	0.0037	0.0252	0.0267	0.0361	rs11984691	1	T	0	B	0.001	B	0	N	1	P	-0.83	N	2.03	T	1.87	N	0.078	-1.106	0.01
chr7_100677572_100677572_A_G	Known	ITOC1	chr7	100677572	100677572	A	G	exonic	MUC17	.	nonsynonymous SNV	MUC17:NM_001040105:exon3:c.A2875G:p.T959A	7q22.1	0.0319	0.0846	0.021	0.0637	0.0129	0.0124	0.0488	0.0901	0.0336	0.0857	0.0206	0.0618	0.0129	0.0128	0.0559	0.0901	rs60940057	0.136	T	0.023	B	0.004	B	.	.	1	N	0.46	N	4.37	T	-0.66	N	0.018	0.427	6.846
chr19_45028112_45028112_T_C	Known	ITOC1	chr19	45028112	45028112	T	C	exonic	CEACAM20	.	nonsynonymous SNV	CEACAM20:NM_001102597:exon3:c.A379G:p.I127V,CEACAM20:NM_001102598:exon3:c.A379G:p.I127V,CEACAM20:NM_001102599:exon3:c.A379G:p.I127V,CEACAM20:NM_001102600:exon3:c.A379G:p.I127V	19q13.31	0.1181	0.1101	0.2988	0.1134	0.1412	0.1144	0.0979	0.085	0.1252	0.1115	0.3119	0.1169	0.1412	0.1282	0.1045	0.0843	rs35443082	.	.	0.062	B	0.056	B	.	.	.	.	.	.	.	.	.	.	0.008	-0.565	0.152
chr17_59489707_59489707_C_T	Known	ITOC1	chr17	59489707	59489707	C	T	exonic	C17orf82	.	nonsynonymous SNV	C17orf82:NM_203425:exon1:c.C371T:p.A124V	17q23.2	0.0461	0.0094	0.0361	0.0004	0.0314	0.0569	0.0693	0.0601	0.0449	0.0091	0.0352	0.0001	0.0314	0.0558	0.0691	0.06	rs77617620	.	.	.	.	.	.	.	.	.	.	.	.	.	.	.	.	.	.	.
chr16_1616201_1616201_C_T	Known	ITOC1	chr16	1616201	1616201	C	T	exonic	IFT140	.	nonsynonymous SNV	IFT140:NM_014714:exon16:c.G1862A:p.R621Q	16p13.3	0.0769	0.0162	0.3476	0.1406	0.0201	0.0491	0.054	0.028	0.0802	0.0154	0.3512	0.14	0.0201	0.0497	0.0576	0.0281	rs11648609	0.845	T	0.002	B	0.002	B	0.019	N	1	P	0.695	N	0.07	T	0.1	N	0.043	-0.378	0.437
chr11_2424541_2424541_C_G	Known	ITOC1	chr11	2424541	2424541	C	G	exonic	TSSC4	.	nonsynonymous SNV	TSSC4:NM_001297659:exon3:c.C678G:p.H226Q,TSSC4:NM_005706:exon3:c.C678G:p.H226Q,TSSC4:NM_001297658:exon4:c.C678G:p.H226Q,TSSC4:NM_001297660:exon4:c.C678G:p.H226Q,TSSC4:NM_001297661:exon4:c.C486G:p.H162Q	11p15.5	0.0617	0.2961	0.0633	0.1268	0.0161	0.0287	0.0639	0.0291	0.0617	0.2933	0.0634	0.1267	0.0161	0.0286	0.0574	0.029	rs2234279	0.514	T	0.41	B	0.112	B	0.699	U	1	P	0.69	N	2.56	T	0.66	N	0.152	-0.94	0.021
chr1_146057292_146057292_T_C	Known	ITOC1	chr1	146057292	146057292	T	C	exonic	NBPF11	.	nonsynonymous SNV	NBPF11:NM_001101663:exon3:c.A158G:p.N53S,NBPF11:NM_183372:exon5:c.A320G:p.N107S	1q21.1	0.1524	0.1242	0.2757	0.2674	0.1617	0.1329	0.1455	0.0907	0.1527	0.126	0.2768	0.2665	0.1617	0.1306	0.1405	0.0908	rs57784339	.	.	.	.	.	.	.	.	.	.	.	.	.	.	.	.	.	.	.
chr2_187693003_187693003_A_T	Known	ITOC1	chr2	187693003	187693003	A	T	exonic	ZSWIM2	.	nonsynonymous SNV	ZSWIM2:NM_182521:exon9:c.T1610A:p.F537Y	2q32.1	0.1176	0.3972	0.0657	0.0118	0.0651	0.1074	0.0918	0.0964	0.1166	0.4011	0.0649	0.0116	0.0651	0.1076	0.085	0.0965	rs10195632	1	T	0	B	0	B	0.354	N	1	P	-1.15	N	2.03	T	0.53	N	0.066	-1.779	0.002
chr21_46011987_46011987_A_G	Known	ITOC1	chr21	46011987	46011987	A	G	exonic	KRTAP10-6	.	nonsynonymous SNV	KRTAP10-6:NM_198688:exon1:c.T379C:p.S127P	21q22.3	0.0022	0.0189	0.0013	0.0021	0.0014	0.0008	0.0035	0.0012	0.0017	0.0153	0.0013	0.0017	0.0014	0.0004	0.0015	0.0012	rs13051603	1	T	0	B	0.001	B	.	.	1	P	-1.18	N	4.94	T	3.71	N	0.043	-1.439	0.003
chr11_1017710_1017710_G_T	Known	ITOC1	chr11	1017710	1017710	G	T	exonic	MUC6	.	nonsynonymous SNV	MUC6:NM_005961:exon31:c.C5091A:p.H1697Q	11p15.5	0.0004	0.0039	0.0002	0	0	7.834e-05	0	0.0001	0.0003	0.0037	0.0002	0	0	3.853e-05	0	0.0001	rs113964902	0.331	T	0	B	0	B	.	.	1	N	-0.145	N	2.2	T	0.64	N	0.011	-2.5	0.001
chr16_4431360_4431360_G_A	Known	ITOC1	chr16	4431360	4431360	G	A	exonic	VASN	.	nonsynonymous SNV	VASN:NM_138440:exon2:c.G482A:p.R161Q	16p13.3	0.0534	0.0139	0.0325	0.0005	0.0616	0.0773	0.0714	0.0207	0.0526	0.0143	0.0311	0.0006	0.0616	0.079	0.0635	0.0207	rs35713275	0.187	T	0.019	B	0.002	B	0.352	N	1	N	0.695	N	-1.3	T	-0.39	N	0.019	-0.262	0.81
chr11_71507205_71507205_C_T	Known	ITOC1	chr11	71507205	71507205	C	T	exonic	FAM86C1	.	nonsynonymous SNV	FAM86C1:NM_152563:exon3:c.C302T:p.P101L,FAM86C1:NM_001099653:exon4:c.C383T:p.P128L,FAM86C1:NM_018172:exon4:c.C404T:p.P135L	11q13.4	0.0341	0.1945	0.0172	0.008	0.0299	0.0167	0.0223	0.032	0.034	0.1929	0.0165	0.0073	0.0299	0.0164	0.0233	0.032	rs57679800	1	T	0.001	B	0	B	.	.	1	N	.	.	2.62	T	-0.37	N	0.278	-0.567	0.15
chr20_947909_947909_C_T	Known	ITOC1	chr20	947909	947909	C	T	exonic	RSPO4	.	nonsynonymous SNV	RSPO4:NM_001029871:exon3:c.G317A:p.R106Q,RSPO4:NM_001040007:exon3:c.G317A:p.R106Q	20p13	0.0094	0.0641	0.0054	0.0026	0.0015	0.0048	0.0078	0.0051	0.0092	0.0655	0.005	0.0018	0.0015	0.0046	0.0058	0.0051	rs6140807	0.104	T	0.196	B	0.008	B	0.015	N	0.989	N	0.915	L	-1.27	T	-1.56	N	0.121	3.265	22.8
chr14_24662177_24662177_C_T	Known	ITOC1	chr14	24662177	24662177	C	T	exonic	TM9SF1	.	nonsynonymous SNV	TM9SF1:NM_001014842:exon3:c.G644A:p.R215H,TM9SF1:NM_001289006:exon3:c.G383A:p.R128H,TM9SF1:NM_006405:exon3:c.G644A:p.R215H	14q12	0.1076	0.0272	0.1246	0.0012	0.096	0.1444	0.1222	0.0579	0.1035	0.0257	0.1248	0.0011	0.096	0.1415	0.1177	0.058	rs10583	0.574	T	0.016	B	0.002	B	0.059	N	0.999	P	-0.895	N	0.96	T	1.02	N	0.294	2.271	17.98
chr2_71036482_71036482_T_C	Known	ITOC1	chr2	71036482	71036482	T	C	exonic	CLEC4F	.	nonsynonymous SNV	CLEC4F:NM_173535:exon7:c.A1691G:p.K564R	2p13.3	0.0987	0.3064	0.1268	0.2717	0.0579	0.0437	0.089	0.0958	0.101	0.3083	0.1277	0.2691	0.0579	0.0433	0.0772	0.096	rs2287101	0.959	T	0	B	0	B	.	.	1	P	-1.555	N	4.68	T	0.11	N	0.012	-1.86	0.002
chr15_68609647_68609647_G_T	Known	ITOC1	chr15	68609647	68609647	G	T	exonic	ITGA11	.	nonsynonymous SNV	ITGA11:NM_001004439:exon21:c.C2671A:p.Q891K	15q23	0.0791	0.2849	0.1553	0.2201	0.0469	0.0302	0.0646	0.0417	0.0808	0.2876	0.1556	0.217	0.0469	0.0297	0.0594	0.0417	rs2271725	1	T	0	B	0	B	0	N	1	P	-1.355	N	0.96	T	0.84	N	0.036	-0.346	0.521
chr1_145021150_145021150_T_C	Known	ITOC1	chr1	145021150	145021150	T	C	exonic	PDE4DIP	.	nonsynonymous SNV	PDE4DIP:NM_001198832:exon2:c.A38G:p.D13G,PDE4DIP:NM_001350521:exon2:c.A251G:p.D84G,PDE4DIP:NM_001350522:exon2:c.A38G:p.D13G,PDE4DIP:NM_001350523:exon2:c.A38G:p.D13G,PDE4DIP:NM_022359:exon2:c.A251G:p.D84G	1q21.1	0.0591	0.1155	0.0922	0.0456	0.0491	0.0459	0.0543	0.0662	0.0586	0.1159	0.0919	0.0456	0.0491	0.0432	0.0521	0.0665	rs11538401	.	.	.	.	.	.	.	.	.	.	.	.	.	.	.	.	.	.	.
chr14_105267934_105267934_G_A	Known	ITOC1	chr14	105267934	105267934	G	A	exonic	ZBTB42	.	nonsynonymous SNV	ZBTB42:NM_001137601:exon1:c.G400A:p.A134T	14q32.33	0.0964	0.0206	0.0918	0	0.15	0.1431	0.0706	0.0791	0.0892	0.0215	0.0859	0	0.15	0.1343	0.0794	0.0791	rs34284721	0.613	T	0.003	B	0.003	B	.	.	1	P	0	N	2.69	T	-0.51	N	0.061	-1.099	0.01
chr2_238434434_238434434_C_T	Known	ITOC1	chr2	238434434	238434434	C	T	exonic	MLPH	.	nonsynonymous SNV	MLPH:NM_001281473:exon6:c.C746T:p.T249I,MLPH:NM_001042467:exon7:c.C866T:p.T289I,MLPH:NM_024101:exon7:c.C866T:p.T289I	2q37.3	0.1382	0.228	0.0561	0.053	0.1418	0.1605	0.1265	0.0958	0.1352	0.229	0.0546	0.0534	0.1418	0.16	0.1351	0.0958	rs11883500	0.489	T	0.014	B	0.025	B	0.001	N	1	P	0.69	N	2.07	T	-1.48	N	0.186	-0.41	0.365
chr2_234749354_234749354_G_A	Known	ITOC1	chr2	234749354	234749354	G	A	exonic	HJURP	.	nonsynonymous SNV	HJURP:NM_001282963:exon5:c.C1817T:p.S606F,HJURP:NM_001282962:exon6:c.C1910T:p.S637F,HJURP:NM_018410:exon8:c.C2072T:p.S691F	2q37.1	0.1149	0.1638	0.1436	0.303	0.0689	0.0925	0.1101	0.0744	0.1155	0.1666	0.1446	0.3072	0.0689	0.0916	0.0965	0.0746	rs12582	0.7	T	0.319	B	0.037	B	0.897	N	1	P	1.39	L	3.08	T	0.5	N	0.274	-1.018	0.015
chr11_74208390_74208390_G_A	Known	ITOC1	chr11	74208390	74208390	G	A	exonic	LOC100287896	.	nonsynonymous SNV	LOC100287896:NM_001319240:exon2:c.G440A:p.R147H	11q13.4	0.0001	0	0	0	0	0.0003	0	0	0.0001	0	0	0	0	0.0005	0	0	rs80057593	.	.	.	.	.	.	.	.	.	.	.	.	.	.	.	.	.	.	.
chr1_248525021_248525021_T_A	Known	ITOC1	chr1	248525021	248525021	T	A	exonic	OR2T4	.	nonsynonymous SNV	OR2T4:NM_001004696:exon1:c.T139A:p.L47M	1q44	6.206e-05	0	0.0003	0	0	6.116e-05	0	0	2.874e-05	0	0.0004	0	0	0	0	0	rs45438195	0.244	T	0.002	B	0.015	B	0.126	N	1	P	1.145	L	6.05	T	-0.19	N	0.059	-2.298	0.001
chr15_100269749_100269749_G_A	Known	ITOC1	chr15	100269749	100269749	G	A	exonic	LYSMD4	.	nonsynonymous SNV	LYSMD4:NM_001284420:exon2:c.C287T:p.A96V,LYSMD4:NM_001284417:exon3:c.C470T:p.A157V,LYSMD4:NM_001284418:exon3:c.C470T:p.A157V,LYSMD4:NM_001284421:exon4:c.C92T:p.A31V,LYSMD4:NM_001284419:exon5:c.C458T:p.A153V,LYSMD4:NM_001284422:exon5:c.C92T:p.A31V,LYSMD4:NM_152449:exon6:c.C473T:p.A158V	15q26.3	0.1197	0.1739	0.1762	0.1962	0.0798	0.1009	0.0925	0.099	0.1204	0.1754	0.1767	0.1979	0.0798	0.1002	0.0893	0.0992	rs8041089	0.683	T	0.005	B	0.002	B	0.103	N	1	P	-0.6	N	2.21	T	-0.53	N	0.024	0.172	4.386
chr21_38081500_38081500_G_A	Known	ITOC1	chr21	38081500	38081500	G	A	exonic	SIM2	.	nonsynonymous SNV	SIM2:NM_005069:exon2:c.G208A:p.A70T,SIM2:NM_009586:exon2:c.G208A:p.A70T	21q22.13	0.002	0.0004	0.0011	0	0.0009	0.0022	0	0.0039	0.0019	0.0003	0.0011	0	0.0009	0.0021	0	0.0039	rs146997732	0.955	T	0.001	B	0.002	B	0.793	N	1	N	-0.975	N	3.39	T	0.57	N	0.179	0.631	8.372
chr3_45017782_45017782_A_G	Known	ITOC1	chr3	45017782	45017782	A	G	exonic	EXOSC7	.	nonsynonymous SNV	EXOSC7:NM_015004:exon1:c.A13G:p.T5A	3p21.31	0.0915	0.0274	0.0702	0.0344	0.1107	0.11	0.1221	0.0912	0.0893	0.0284	0.0695	0.0329	0.1107	0.1077	0.1128	0.0911	rs11547235	0.812	T	0	B	0	B	0.812	N	1	N	-0.28	N	1.03	T	0.39	N	0.02	-0.369	0.458
chr20_2552884_2552884_A_G	Known	ITOC1	chr20	2552884	2552884	A	G	exonic	TMC2	.	nonsynonymous SNV	TMC2:NM_080751:exon5:c.A614G:p.Q205R	20p13	0.0938	0.2147	0.0366	0.0218	0.1225	0.1013	0.0925	0.0538	0.0918	0.2146	0.036	0.0192	0.1225	0.101	0.0908	0.0539	rs11908093	0.901	T	0	B	0.001	B	0.005	N	1	P	-1.085	N	0.64	T	0.7	N	0.035	-0.96	0.019
chr11_4976013_4976013_A_G	Known	ITOC1	chr11	4976013	4976013	A	G	exonic	OR51A2	.	nonsynonymous SNV	OR51A2:NM_001004748:exon1:c.T931C:p.W311R	11p15.4	0.0438	0.0867	0.0183	0.0627	0.0325	0.0467	0.0734	0.0161	0.0304	0.0761	0.0165	0.0507	0.0325	0.0259	0.0403	0.0161	rs55827480	0.292	T	0	B	0	B	.	.	1	P	-1.1	N	1.37	T	2.56	N	0.019	-0.755	0.054
chrX_140993980_140993980_G_C	Known	ITOC1	chrX	140993980	140993980	G	C	exonic	MAGEC1	.	nonsynonymous SNV	MAGEC1:NM_005462:exon4:c.G790C:p.A264P	Xq27.2	0.0489	0.0473	0.013	0.029	0.0834	0.0648	0.0411	0.0255	0.0457	0.0453	0.0127	0.0248	0.0834	0.0627	0.0426	0.0255	rs176042	1	T	0	B	0	B	.	.	1	P	0	N	4.28	T	-0.35	N	0.32	-0.831	0.037
chr21_43319180_43319180_T_C	Known	ITOC1	chr21	43319180	43319180	T	C	exonic	C2CD2	.	nonsynonymous SNV	C2CD2:NM_199050:exon12:c.A1387G:p.T463A,C2CD2:NM_015500:exon13:c.A1852G:p.T618A	21q22.3	0.0318	0.1447	0.0292	0.048	0.0047	0.015	0.0425	0.0331	0.0323	0.1447	0.0292	0.05	0.0047	0.0149	0.0349	0.033	rs9981024	0.457	T	0	B	0	B	0.692	N	1	P	-0.805	N	1.06	T	0.47	N	0.287	-2.514	0.001
chr1_26608896_26608896_C_G	Known	ITOC1	chr1	26608896	26608896	C	G	exonic	UBXN11	.	nonsynonymous SNV	UBXN11:NM_001077262:exon11:c.G1097C:p.C366S,UBXN11:NM_145345:exon15:c.G1358C:p.C453S,UBXN11:NM_183008:exon16:c.G1457C:p.C486S	1p36.11	0.0065	0.0893	0.0035	0.0002	0	0.0004	0	0.0002	0.0066	0.09	0.0036	0.0002	0	0.0003	0	0.0002	rs72872911	0.691	T	0	B	0	B	0.002	U	1	P	0	N	2.72	T	-0.25	N	0.067	-0.918	0.024
chr19_36348078_36348078_A_C	Known	ITOC1	chr19	36348078	36348078	A	C	exonic	KIRREL2	.	nonsynonymous SNV	KIRREL2:NM_001329530:exon1:c.A57C:p.R19S,KIRREL2:NM_032123:exon1:c.A57C:p.R19S,KIRREL2:NM_199179:exon1:c.A57C:p.R19S,KIRREL2:NM_199180:exon1:c.A57C:p.R19S	19q13.12	0.0249	0.1956	0.0098	0.0698	0.0002	0.0022	0.0147	0.0069	0.0254	0.2006	0.0097	0.0696	0.0002	0.0021	0.0117	0.0069	rs446014	0.735	T	0.266	B	0.058	B	0.407	N	1	N	0.55	N	0.14	T	0.32	N	0.052	-1.366	0.004
chr15_66786817_66786817_G_A	Known	ITOC1	chr15	66786817	66786817	G	A	exonic	SNAPC5	.	nonsynonymous SNV	SNAPC5:NM_001329613:exon2:c.C164T:p.T55M,SNAPC5:NM_001329614:exon3:c.C140T:p.T47M,SNAPC5:NM_001329615:exon3:c.C254T:p.T85M,SNAPC5:NM_006049:exon3:c.C254T:p.T85M	15q22.31	4.119e-05	0	8.637e-05	0	0	5.995e-05	0	0	2.825e-05	0	8.916e-05	0	0	3.681e-05	0	0	rs144538572	0.263	T	0	B	0.001	B	0.036	N	1	N	.	.	.	.	0.61	N	0.173	0.523	7.607
chr16_1826148_1826148_G_A	Known	ITOC1	chr16	1826148	1826148	G	A	exonic	EME2	.	nonsynonymous SNV	EME2:NM_001257370:exon8:c.G1049A:p.R350H	16p13.3	0.0305	0.0103	0.0053	0.0821	0.0582	0.029	0.0261	0.0269	0.031	0.0107	0.0052	0.082	0.0582	0.0298	0.0249	0.027	rs61753376	0.165	T	0.143	B	0.014	B	0.58	N	1	N	0.895	L	.	.	-1.96	N	0.161	1.068	11.04
chr21_47754563_47754563_A_G	Known	ITOC1	chr21	47754563	47754563	A	G	exonic	PCNT	.	nonsynonymous SNV	PCNT:NM_001315529:exon3:c.A166G:p.I56V,PCNT:NM_006031:exon3:c.A520G:p.I174V	21q22.3	0.0329	0.0213	0.0269	0.0001	0.0053	0.0472	0.0333	0.0153	0.0307	0.0199	0.0265	0.0001	0.0053	0.0457	0.0276	0.0153	rs61735822	0.242	T	0	B	0	B	.	.	1	N	-0.425	N	5.11	T	-0.18	N	0.034	-3.001	0.001
chr1_117560036_117560036_G_A	Known	ITOC1	chr1	117560036	117560036	G	A	exonic	CD101	.	nonsynonymous SNV	CD101:NM_001256106:exon5:c.G1553A:p.R518Q,CD101:NM_001256109:exon5:c.G1553A:p.R518Q,CD101:NM_001256111:exon5:c.G1367A:p.R456Q,CD101:NM_004258:exon5:c.G1553A:p.R518Q	1p13.1	0.0179	0.0047	0.0052	0.0001	0.0233	0.0217	0.0199	0.0271	0.0179	0.0049	0.0046	0.0001	0.0233	0.0219	0.0202	0.0271	rs17235766	0.41	T	0.001	B	0.002	B	0.905	N	1	N	-0.145	N	-0.2	T	-0.17	N	0.025	0.446	7.004
chr7_100551272_100551272_C_A	Known	ITOC1	chr7	100551272	100551272	C	A	exonic	MUC3A	.	nonsynonymous SNV	MUC3A:NM_005960:exon4:c.C1853A:p.S618Y	7q22.1	0.0005	0.007	8.807e-05	0	0	0	0	0	0.0005	0.0073	9.038e-05	0	0	0	0	0	rs371389894	.	.	.	.	.	.	.	.	.	.	0	N	.	.	.	.	0.093	1.323	12.39
chr6_39033595_39033595_G_A	Known	ITOC1	chr6	39033595	39033595	G	A	exonic	GLP1R	.	nonsynonymous SNV	GLP1R:NM_002062:exon4:c.G392A:p.R131Q	6p21.2	0.0448	0.0037	0.0757	0.2487	0.0007	0.003	0.0363	0.0982	0.049	0.0033	0.0774	0.2495	0.0007	0.003	0.033	0.098	rs3765467	0.569	T	0.002	B	0	B	0.947	N	0.996	P	0.205	N	0.65	T	0.36	N	0.247	2.782	21.3
chr7_65579838_65579838_A_G	Known	ITOC1	chr7	65579838	65579838	A	G	exonic	CRCP	.	nonsynonymous SNV	CRCP:NM_001142414:exon1:c.A23G:p.E8G	7q11.21	0.0609	0.0272	0.0154	0.3453	0.0234	0.0345	0.0509	0.0881	0.0624	0.0271	0.015	0.3444	0.0234	0.0347	0.05	0.0875	rs17138089	0.091	T	0	B	0	B	.	.	1	P	.	.	.	.	-0.7	N	0.021	0.65	8.494
chr1_159283494_159283494_T_C	Known	ITOC1	chr1	159283494	159283494	T	C	exonic	OR10J3	.	nonsynonymous SNV	OR10J3:NM_001004467:exon1:c.A956G:p.E319G	1q23.2	0.0969	0.0129	0.1243	0.4098	0.0922	0.0637	0.1026	0.0991	0.0994	0.0131	0.1252	0.4084	0.0922	0.0638	0.0925	0.0993	rs58037016	0.346	T	0	B	0.001	B	.	.	1	P	0	N	6.67	T	0.17	N	0.105	1.624	13.98
chr11_4976077_4976077_T_G	Known	ITOC1	chr11	4976077	4976077	T	G	exonic	OR51A2	.	nonsynonymous SNV	OR51A2:NM_001004748:exon1:c.A867C:p.K289N	11p15.4	0.1047	0.1406	0.0349	0.1342	0.1488	0.1165	0.1325	0.0545	0.0943	0.1374	0.0324	0.129	0.1488	0.1009	0.1282	0.0547	rs2570573	1	T	0	B	0	B	.	.	1	P	-4.29	N	0.79	T	5.63	N	0.065	-1.06	0.012
chr6_74079464_74079464_C_T	Known	ITOC1	chr6	74079464	74079464	C	T	exonic	OOEP	.	nonsynonymous SNV	OOEP:NM_001080507:exon1:c.G52A:p.A18T	6q13	0.0534	0.1079	0.2597	0.1966	0.0023	0.0045	0.0369	0.0204	0.0572	0.1092	0.2617	0.1997	0.0023	0.0044	0.0333	0.0204	rs2280286	0.545	T	0.017	B	0.008	B	.	.	1	P	0.695	N	2.59	T	0.04	N	0.028	0.347	6.143
chr17_20768762_20768762_T_C	Known	ITOC1	chr17	20768762	20768762	T	C	exonic	CCDC144NL	.	nonsynonymous SNV	CCDC144NL:NM_001004306:exon4:c.A632G:p.K211R	17p11.2	0.0027	0.0297	0.0007	0	0	0.0001	0	0.0001	0.0027	0.0296	0.0007	0	0	9.327e-05	0	0.0001	rs149760777	0.956	T	0.003	B	0.002	B	.	.	1	N	0	N	2.27	T	-0.57	N	0.081	-0.797	0.043
chrX_140994122_140994122_C_T	Known	ITOC1	chrX	140994122	140994122	C	T	exonic	MAGEC1	.	nonsynonymous SNV	MAGEC1:NM_005462:exon4:c.C932T:p.S311F	Xq27.2	0.0263	0.0094	0.0137	0.0009	0.0371	0.038	0.0332	0.0109	0.0251	0.0089	0.0136	0.0007	0.0371	0.0375	0.0352	0.011	rs1055491	1	T	0.001	B	0	B	.	.	1	N	0	N	4.3	T	0.22	N	0.293	-1.495	0.003
chr1_152276626_152276626_G_C	Known	ITOC1	chr1	152276626	152276626	G	C	exonic	FLG	.	nonsynonymous SNV	FLG:NM_002016:exon3:c.C10736G:p.T3579R	1q21.3	0.0523	0.3997	0.0581	0.1103	0.0081	0.0078	0.0371	0.0227	0.0519	0.397	0.0589	0.0986	0.0081	0.0074	0.0242	0.0224	rs3126075	0.582	T	0.01	B	0	B	.	.	1	N	-1.39	N	4.68	T	-0.07	N	0.034	-0.556	0.16
chr10_103344589_103344589_T_G	Known	ITOC1	chr10	103344589	103344589	T	G	exonic	POLL	.	nonsynonymous SNV	POLL:NM_001174084:exon5:c.A661C:p.T221P,POLL:NM_013274:exon5:c.A661C:p.T221P	10q24.32	0.0644	0.1058	0.0473	0.0015	0.061	0.0716	0.0605	0.0525	0.0634	0.1059	0.047	0.0013	0.061	0.0715	0.0578	0.0526	rs3730463	0.231	T	0.229	B	0.029	B	0.551	N	1	P	1.1	L	2.7	T	-0.8	N	0.312	-0.519	0.197
chr11_124016059_124016059_G_A	Known	ITOC1	chr11	124016059	124016059	G	A	exonic	VWA5A	.	nonsynonymous SNV	VWA5A:NM_014622:exon17:c.G2270A:p.R757H,VWA5A:NM_001130142:exon18:c.G2270A:p.R757H	11q24.2	0.0126	0.0006	0.0008	0	0	0.0003	0.0079	0.0957	0.0142	0.0004	0.0008	0	0	0.0003	0.009	0.0958	rs144882371	0.669	T	0.002	B	0.002	B	0.595	N	1	N	0.07	N	1.46	T	1.15	N	0.079	0.564	7.906
chr4_89300101_89300101_A_G	Known	ITOC1	chr4	89300101	89300101	A	G	exonic	HERC6	.	nonsynonymous SNV	HERC6:NM_001165136:exon1:c.A28G:p.R10G,HERC6:NM_017912:exon1:c.A28G:p.R10G	4q22.1	0.0736	0.0183	0.0749	0	0.1187	0.0987	0.1006	0.0377	0.0729	0.0173	0.075	0	0.1187	0.1002	0.1111	0.0376	rs111670008	0.556	T	0.01	B	0.006	B	0.707	N	1	N	0.695	N	-1.36	T	0.22	N	0.141	-0.229	0.953
chr19_54745993_54745993_C_T	Known	ITOC1	chr19	54745993	54745993	C	T	exonic	LILRA6;LILRB3	.	nonsynonymous SNV	LILRB3:NM_001081450:exon3:c.G264A:p.M88I,LILRB3:NM_001320960:exon3:c.G264A:p.M88I,LILRB3:NM_006864:exon3:c.G264A:p.M88I,LILRA6:NM_024318:exon3:c.G264A:p.M88I	19q13.42	0.0089	0.0099	0.0108	0.0588	0.0031	0.0048	0.0057	0.0041	0.0088	0.0097	0.0107	0.058	0.0031	0.0046	0.0045	0.0041	rs11673178	.	.	.	.	.	.	.	.	.	.	.	.	.	.	.	.	.	.	.
chr2_159196771_159196771_T_C	Known	ITOC1	chr2	159196771	159196771	T	C	exonic	CCDC148	.	nonsynonymous SNV	CCDC148:NM_001301685:exon5:c.A469G:p.M157V,CCDC148:NM_138803:exon5:c.A469G:p.M157V	2q24.1	0.1234	0.3905	0.1019	0.2277	0.0716	0.083	0.1286	0.0994	0.1237	0.3917	0.1012	0.2241	0.0716	0.0829	0.1185	0.0993	rs12620556	0.461	T	0	B	0	B	.	.	1	P	-0.29	N	2	T	0.53	N	0.008	-1.676	0.002
chr19_54745989_54745989_G_C	Known	ITOC1	chr19	54745989	54745989	G	C	exonic	LILRA6;LILRB3	.	nonsynonymous SNV	LILRB3:NM_001081450:exon3:c.C268G:p.Q90E,LILRB3:NM_001320960:exon3:c.C268G:p.Q90E,LILRB3:NM_006864:exon3:c.C268G:p.Q90E,LILRA6:NM_024318:exon3:c.C268G:p.Q90E	19q13.42	0.0312	0.0282	0.0304	0.1129	0.0181	0.0267	0.0331	0.0212	0.0275	0.0256	0.0296	0.1081	0.0181	0.0209	0.021	0.0212	rs1052963	.	.	.	.	.	.	.	.	.	.	.	.	.	.	.	.	.	.	.
chr4_71347207_71347207_T_C	Known	ITOC1	chr4	71347207	71347207	T	C	exonic	MUC7	.	nonsynonymous SNV	MUC7:NM_152291:exon3:c.T746C:p.L249P,MUC7:NM_001145006:exon4:c.T746C:p.L249P,MUC7:NM_001145007:exon4:c.T746C:p.L249P	4q13.3	0.0002	0.0001	0	0.0009	0	0.0003	0	0	.	.	.	.	.	.	.	.	rs78564790	0.291	T	0	B	0	B	.	.	1	P	-0.345	N	0.71	T	3.03	N	0.021	-0.95	0.02
chr12_11546677_11546677_C_T	Known	ITOC1	chr12	11546677	11546677	C	T	exonic	PRB2	.	nonsynonymous SNV	PRB2:NM_006248:exon3:c.G335A:p.R112Q	12p13.2	0.0003	0.0004	0	0.0001	0	0.0003	0.0012	0.0007	0.0003	0.0005	0	0.0001	0	0.0003	0.0015	0.0007	rs201144571	.	.	0.194	B	0.007	B	.	.	1	N	0.205	N	3.82	T	-0.37	N	0.075	0.824	9.611
chr22_50684415_50684415_T_C	Known	ITOC1	chr22	50684415	50684415	T	C	exonic	HDAC10	.	nonsynonymous SNV	HDAC10:NM_001159286:exon17:c.A1697G:p.Q566R,HDAC10:NM_032019:exon18:c.A1757G:p.Q586R	22q13.33	0.0411	0.0026	0.0762	0.1823	0.0655	0.0157	0.0435	0.0583	0.0432	0.0022	0.0761	0.1842	0.0655	0.0153	0.0485	0.0584	rs11553697	0.878	T	0.003	B	0.004	B	0.268	N	1	N	1.185	L	1.58	T	-1.1	N	0.08	1.595	13.82
chr1_43212926_43212926_G_A	Known	ITOC1	chr1	43212926	43212926	G	A	exonic	P3H1	.	nonsynonymous SNV	P3H1:NM_001146289:exon14:c.C2072T:p.A691V,P3H1:NM_001243246:exon14:c.C2072T:p.A691V	1p34.2	0.0473	0.1347	0.037	0.0016	0.0281	0.0414	0.0465	0.0553	0.0471	0.1329	0.036	0.0015	0.0281	0.0416	0.0403	0.0554	rs67014447	1	T	.	.	.	.	.	.	1	N	.	.	1.28	T	1.24	N	0.047	0.773	9.299
chr22_50684256_50684256_T_C	Known	ITOC1	chr22	50684256	50684256	T	C	exonic	HDAC10	.	nonsynonymous SNV	HDAC10:NM_001159286:exon18:c.A1774G:p.N592D,HDAC10:NM_032019:exon19:c.A1834G:p.N612D	22q13.33	0.0404	0.043	0.0848	0.1884	0.0199	0.0158	0.0328	0.0531	0.0427	0.0429	0.0854	0.1986	0.0199	0.0151	0.0316	0.0533	rs75596977	0.864	T	0	B	0	B	0.92	N	1	N	0	N	1.66	T	0.4	N	0.002	0.334	6.017
chr2_96521336_96521336_T_C	Known	ITOC1	chr2	96521336	96521336	T	C	exonic	ANKRD36C	.	nonsynonymous SNV	ANKRD36C:NM_001310154:exon84:c.A5771G:p.Q1924R	2q11.1	0.0306	0.0658	0.0188	0.0337	0.0028	0.0359	0.0324	0.0111	0.0085	0.0327	0.0122	0.0152	0.0028	0.0028	0	0.0105	rs5005867	0.17	T	.	.	.	.	.	.	1	N	0.67	N	2.4	T	-2.4	N	0.059	-0.168	1.275
chr7_100550857_100550857_A_C	Known	ITOC1	chr7	100550857	100550857	A	C	exonic	MUC3A	.	nonsynonymous SNV	MUC3A:NM_005960:exon4:c.A1438C:p.T480P	7q22.1	0.0133	0.0089	0.016	0.0115	0.0135	0.0155	0.0094	0.0073	0.0133	0.009	0.0161	0.0114	0.0135	0.0156	0.0082	0.0073	rs761675554	.	.	.	.	.	.	.	.	.	.	.	.	.	.	.	.	.	0.41	6.696
chr7_100550960_100550960_A_C	Known	ITOC1	chr7	100550960	100550960	A	C	exonic	MUC3A	.	nonsynonymous SNV	MUC3A:NM_005960:exon4:c.A1541C:p.N514T	7q22.1	0.0003	0.0006	0.0003	0	0.0004	0.0003	0	0	0.0001	0.0005	0.0003	0	0.0004	2.538e-05	0	0	rs79069510	.	.	.	.	.	.	.	.	.	.	-0.345	N	.	.	.	.	.	-0.147	1.404
chr17_1651991_1651991_C_T	Known	ITOC1	chr17	1651991	1651991	C	T	exonic	SERPINF2	.	nonsynonymous SNV	SERPINF2:NM_001165921:exon7:c.C623T:p.T208M,SERPINF2:NM_000934:exon8:c.C815T:p.T272M,SERPINF2:NM_001165920:exon8:c.C815T:p.T272M	17p13.3	0.0008	0	0	0.0003	0	3.006e-05	0	0.0055	0.0009	0	0	0.0003	0	3.682e-05	0	0.0055	rs374422816	0.09	T	0.071	B	0.022	B	0.156	N	1	N	1.885	L	1.26	T	-0.52	N	0.364	0.922	10.21
chr1_143767833_143767833_T_C	Known	ITOC1	chr1	143767833	143767833	T	C	exonic	PPIAL4G	.	nonsynonymous SNV	PPIAL4G:NM_001123068:exon1:c.A16G:p.I6V	1q21.1	0.0005	0.0005	0	0.0005	0	0.0007	0	0.0002	0.0001	0.0002	0	0.0004	0	9.236e-05	0	0.0002	rs7521153	1	T	0	B	0	B	0.003	N	1	N	-2.915	N	1.19	T	0.6	N	0.031	-2.77	0.001
chr7_100550842_100550842_A_G	Known	ITOC1	chr7	100550842	100550842	A	G	exonic	MUC3A	.	nonsynonymous SNV	MUC3A:NM_005960:exon4:c.A1423G:p.T475A	7q22.1	8.509e-05	0.0003	0	0	0	0.0001	0	0	6.242e-05	0.0001	0	0	0	0.0001	0	0	rs753077364	.	.	.	.	.	.	.	.	.	.	.	.	.	.	.	.	.	-0.25	0.86
chr8_10467653_10467653_C_T	Known	ITOC1	chr8	10467653	10467653	C	T	exonic	RP1L1	.	nonsynonymous SNV	RP1L1:NM_178857:exon4:c.G3955A:p.A1319T	8p23.1	0.0546	0.0564	0.0301	0.0038	0.0548	0.0765	0.0611	0.0425	0.054	0.0581	0.0302	0.0033	0.0548	0.0777	0.0654	0.0426	rs73201156	0.482	T	0.003	B	0.009	B	0.138	U	1	N	0.695	N	3.6	T	0	N	0.01	0.514	7.54
chr7_100550851_100550851_G_A	Known	ITOC1	chr7	100550851	100550851	G	A	exonic	MUC3A	.	nonsynonymous SNV	MUC3A:NM_005960:exon4:c.G1432A:p.E478K	7q22.1	0.0983	0.075	0.1129	0.0738	0.17	0.1136	0.114	0.0248	0.0988	0.0744	0.1133	0.0743	0.17	0.1165	0.1229	0.0245	rs113108647	.	.	.	.	.	.	.	.	.	.	.	.	.	.	.	.	.	0.254	5.242
chr11_1093354_1093354_T_A	Known	ITOC1	chr11	1093354	1093354	T	A	exonic	MUC2	.	nonsynonymous SNV	MUC2:NM_002457:exon31:c.T5173A:p.S1725T	11p15.5	0.0038	0.0031	0.0038	0.0118	0.0022	0.0059	0	0.0016	0.0026	0.0037	0.0049	0.011	0.0022	0.0035	0	0.0014	rs56290335	.	.	.	.	.	.	.	.	.	.	.	.	.	.	.	.	.	.	.
chr7_100550800_100550800_G_A	Known	ITOC1	chr7	100550800	100550800	G	A	exonic	MUC3A	.	nonsynonymous SNV	MUC3A:NM_005960:exon4:c.G1381A:p.E461K	7q22.1	6.439e-05	0	0	0.0012	0	6.41e-05	0	0	0	0	0	0	0	0	0	0	rs28420633	.	.	.	.	.	.	.	.	.	.	0.345	N	.	.	.	.	.	-0.361	0.48
chr3_195509573_195509573_A_G	Known	ITOC1	chr3	195509573	195509573	A	G	exonic	MUC4	.	nonsynonymous SNV	MUC4:NM_018406:exon2:c.T8878C:p.S2960P	3q29	0.0013	0.0118	0	0	0	0.0012	0	0.0008	0.0011	0.015	0	0	0	0.0007	0	0.0008	rs28510889	0.282	T	0.33	B	0.132	B	.	.	1	N	0.345	N	1.27	T	-0.88	N	0.058	-0.521	0.195
chr7_100551065_100551065_T_C	Known	ITOC1	chr7	100551065	100551065	T	C	exonic	MUC3A	.	nonsynonymous SNV	MUC3A:NM_005960:exon4:c.T1646C:p.L549S	7q22.1	0.0007	0.0001	0.0005	0	0	0.0009	0.0014	0.0008	0.0007	0.0001	0.0005	0	0	0.001	0	0.0008	rs78250618	.	.	.	.	.	.	.	.	.	.	-0.345	N	.	.	.	.	.	0.091	3.512
chr3_195507827_195507827_G_A	Known	ITOC1	chr3	195507827	195507827	G	A	exonic	MUC4	.	nonsynonymous SNV	MUC4:NM_018406:exon2:c.C10624T:p.L3542F	3q29	0.1762	0.2064	0.2011	0.3623	0.1667	0.232	0.1892	0.0537	0.1825	0.2247	0.2239	0.3728	0.1667	0.2663	0.1724	0.0539	rs138141889	0.068	T	0.162	B	0.053	B	0.612	U	1	N	0	N	1.38	T	-0.52	N	0.024	-0.449	0.293
chrX_140993755_140993755_C_A	Known	ITOC1	chrX	140993755	140993755	C	A	exonic	MAGEC1	.	nonsynonymous SNV	MAGEC1:NM_005462:exon4:c.C565A:p.P189T	Xq27.2	0.0036	0.0138	0.0017	0.0032	0.0013	0.0037	0	0.0028	0.0035	0.0158	0.0017	0.0029	0.0013	0.0035	0	0.0028	rs74748246	0.984	T	0.012	B	0	B	.	.	1	P	0	N	4.44	T	-0.99	N	0.117	-0.981	0.017
chrY_21154426_21154426_G_A	Known	ITOC1	chrY	21154426	21154426	G	A	exonic	CD24	.	nonsynonymous SNV	CD24:NM_001291737:exon1:c.C170T:p.A57V,CD24:NM_001291739:exon1:c.C103T:p.R35W,CD24:NM_013230:exon1:c.C170T:p.A57V,CD24:NM_001291738:exon2:c.C170T:p.A57V	Yq11.222	0.0563	0.0691	0.0374	0.0957	0.2084	0.0597	0.1143	0.0312	0.055	0.0743	0.0319	0.0312	0.2084	0.0591	0.1333	0.0312	rs52812045	.	.	.	.	.	.	.	.	.	.	.	.	.	.	.	.	.	.	.
chr11_1016722_1016722_T_G	Known	ITOC1	chr11	1016722	1016722	T	G	exonic	MUC6	.	nonsynonymous SNV	MUC6:NM_005961:exon31:c.A6079C:p.T2027P	11p15.5	0.1004	0.0995	0.1255	0.084	0.0803	0.1032	0.1068	0.0896	0.084	0.0789	0.1219	0.0734	0.0803	0.0776	0.0702	0.0892	rs144616203	0.509	T	0	B	0	B	.	.	1	N	-1.75	N	1.99	T	0.76	N	0.173	0.177	4.44
chrX_140993745_140993745_T_A	Known	ITOC1	chrX	140993745	140993745	T	A	exonic	MAGEC1	.	nonsynonymous SNV	MAGEC1:NM_005462:exon4:c.T555A:p.S185R	Xq27.2	0.0093	0.0073	0.0032	0.0072	0.0295	0.0099	0.0072	0.0092	0.0098	0.0073	0.0033	0.0075	0.0295	0.0107	0.0095	0.0093	rs74333625	0.194	T	0.347	B	0.043	B	.	.	1	P	0	N	4.12	T	-0.68	N	0.073	-0.402	0.382
chr14_19553642_19553642_A_G	Known	ITOC1	chr14	19553642	19553642	A	G	exonic	POTEG	.	nonsynonymous SNV	POTEG:NM_001005356:exon1:c.A226G:p.S76G	14q11.2	0.0002	0.0003	0.0004	0	0.0007	0.0002	0	8.292e-05	0.0002	0.0002	0.0003	0	0.0007	0.0001	0	8.349e-05	rs57000026	.	.	.	.	.	.	.	.	.	.	.	.	.	.	.	.	.	.	.
chr15_85787868_85787868_G_A	Known	ITOC1	chr15	85787868	85787868	G	A	exonic	GOLGA6L3	.	nonsynonymous SNV	GOLGA6L3:NM_001310153:exon6:c.G647A:p.R216H	15q25.3	0.0004	0	0	0	0	0	0	0.0023	0.0008	0	0	0	0	0	0	0.0023	rs373727803	.	.	.	.	.	.	.	.	.	.	.	.	.	.	.	.	.	.	.
chr3_195511273_195511273_G_A	Known	ITOC1	chr3	195511273	195511273	G	A	exonic	MUC4	.	nonsynonymous SNV	MUC4:NM_018406:exon2:c.C7178T:p.A2393V	3q29	0.0071	0.0234	0.0092	0	0.0116	0.0076	0.0093	0.0017	0.006	0.0265	0.0111	0	0.0116	0.0052	0	0.0017	rs199533374	0.213	T	0.002	B	0	B	.	.	1	N	0.55	N	1.54	T	0.18	N	0.066	-0.255	0.839
chr11_48387983_48387983_T_C	Known	ITOC1	chr11	48387983	48387983	T	C	exonic	OR4C5	.	nonsynonymous SNV	OR4C5:NM_001348223:exon1:c.A35G:p.H12R	11p11.2	0.1544	0.1656	0.069	0.0611	0.4975	0.1743	0.2267	0.0654	0.16	0.2273	0.0746	0.0588	0.4975	0.1924	0.2308	0.0655	rs75819836	0.875	T	.	.	.	.	0.002	U	1	N	.	.	4.38	T	-0.13	N	0.117	-2.563	0.001
chr11_48387960_48387960_T_C	Known	ITOC1	chr11	48387960	48387960	T	C	exonic	OR4C5	.	nonsynonymous SNV	OR4C5:NM_001348223:exon1:c.A58G:p.T20A	11p11.2	0.084	0.0481	0.0217	0.0052	0.4875	0.0771	0.1374	0.012	0.0909	0.0827	0.0282	0	0.4875	0.0942	0.1488	0.012	rs79688019	0.468	T	.	.	.	.	0.193	N	1	N	.	.	4.42	T	-0.48	N	0.091	-3.155	0.001
chr13_25671172_25671172_C_A	Known	ITOC1	chr13	25671172	25671172	C	A	exonic	PABPC3	.	nonsynonymous SNV	PABPC3:NM_030979:exon1:c.C836A:p.T279K	13q12.13	0.0004	0.0005	8.639e-05	0.0005	0	0.0001	0	0.0018	0.0003	0	8.917e-05	0	0	0	0	0.0018	rs79593984	1	T	0	B	0	B	0.004	N	1	N	-3.005	N	1.79	T	4.32	N	0.244	0.59	8.087
chr11_1017793_1017793_T_G	Known	ITOC1	chr11	1017793	1017793	T	G	exonic	MUC6	.	nonsynonymous SNV	MUC6:NM_005961:exon31:c.A5008C:p.T1670P	11p15.5	0.0264	0.0328	0.0443	0.0224	0.0209	0.0225	0.0271	0.0298	0.0239	0.0308	0.0444	0.0199	0.0209	0.0178	0.0247	0.0299	rs77940304	1	T	0	B	0	B	.	.	1	N	-2.015	N	2.41	T	0.59	N	0.053	-3.103	0.001
chr11_1092557_1092557_G_C	Known	ITOC1	chr11	1092557	1092557	G	C	exonic	MUC2	.	nonsynonymous SNV	MUC2:NM_002457:exon30:c.G4376C:p.S1459T	11p15.5	0.1254	0.1205	0.2407	0.1275	0.0185	0.1395	0.0625	0.0804	0.0548	0.0691	0.1842	0.1389	0.0185	0.0196	0	0.0783	rs200605255	.	.	.	.	.	.	.	.	.	.	.	.	.	.	.	.	.	.	.
chr3_195511390_195511390_T_G	Known	ITOC1	chr3	195511390	195511390	T	G	exonic	MUC4	.	nonsynonymous SNV	MUC4:NM_018406:exon2:c.A7061C:p.H2354P	3q29	0.0715	0.173	0.0444	0.1759	0.1312	0.0551	0.0745	0.0482	0.0691	0.1564	0.0493	0.1932	0.1312	0.0533	0.0732	0.0482	rs75692609	0.609	T	0.003	B	0	B	.	.	1	N	-0.55	N	1.61	T	-0.45	N	0.124	-1.098	0.01
chr11_1017883_1017883_C_A	Known	ITOC1	chr11	1017883	1017883	C	A	exonic	MUC6	.	nonsynonymous SNV	MUC6:NM_005961:exon31:c.G4918T:p.A1640S	11p15.5	0.1127	0.0894	0.1415	0.0878	0.0883	0.1342	0.1364	0.0618	0.0761	0.0656	0.1305	0.0585	0.0883	0.0782	0.0484	0.061	rs79644784	0.967	T	0.261	B	0.294	B	.	.	1	N	-1.245	N	2.2	T	0.28	N	0.034	-1.685	0.002
chr15_23685475_23685475_C_T	Known	ITOC1	chr15	23685475	23685475	C	T	exonic	GOLGA6L2	.	nonsynonymous SNV	GOLGA6L2:NM_001304388:exon8:c.G2147A:p.R716K	15q11.2	0.0087	0	0	0.1429	.	0.0159	0	0.0022	0.0029	0	0	0	.	0.0058	0	0.0022	rs74189507	.	.	.	.	.	.	.	.	1	P	.	.	2.96	T	0.08	N	0.044	-0.099	1.739
chr9_67968354_67968354_G_A	Known	ITOC1	chr9	67968354	67968354	G	A	exonic	ANKRD20A1;ANKRD20A3	.	nonsynonymous SNV	ANKRD20A3:NM_001012419:exon15:c.G1913A:p.R638Q,ANKRD20A1:NM_032250:exon15:c.G1913A:p.R638Q	9q13	1.724e-05	0	0	0	0.0002	1.555e-05	0	0	1.979e-05	0	0	0	0.0002	1.92e-05	0	0	rs199688120	.	.	.	.	.	.	.	.	.	.	.	.	.	.	.	.	.	.	.
chr3_195507036_195507036_C_G	Known	ITOC1	chr3	195507036	195507036	C	G	exonic	MUC4	.	nonsynonymous SNV	MUC4:NM_018406:exon2:c.G11415C:p.Q3805H	3q29	0.0945	0.0677	0.0842	0.0199	0.0991	0.1101	0.0818	0.0907	0.0919	0.0636	0.073	0.0129	0.0991	0.1042	0.0976	0.0908	rs200885409	0.35	T	0.077	B	0.006	B	.	.	1	N	0	N	1.34	T	-0.23	N	0.077	-0.953	0.02
chr3_32031962_32031962_A_G	Known	ITOC1	chr3	32031962	32031962	A	G	exonic	ZNF860	.	nonsynonymous SNV	ZNF860:NM_001137674:exon2:c.A1391G:p.H464R	3p23	0.0481	0.5598	0.082	0.3705	0.0231	0.0195	0.0466	0.0452	0.0439	0.534	0.0797	0.3418	0.0231	0.0148	0.0369	0.0454	rs1808125	0.217	T	0.004	B	0.001	B	.	.	1	P	-1.545	N	2.28	T	0.38	N	0.039	-2.24	0.001
chr1_145299906_145299906_T_G	Known	ITOC1	chr1	145299906	145299906	T	G	exonic	NBPF10	.	nonsynonymous SNV	NBPF10:NM_001039703:exon6:c.T955G:p.S319A,NBPF10:NM_001302371:exon6:c.T955G:p.S319A	1q21.1	0	0	0	0	0	0	0	0	.	.	.	.	.	.	.	.	rs199863138	.	.	.	.	.	.	.	.	.	.	.	.	.	.	.	.	.	.	.
chr3_195509676_195509676_C_G	Known	ITOC1	chr3	195509676	195509676	C	G	exonic	MUC4	.	nonsynonymous SNV	MUC4:NM_018406:exon2:c.G8775C:p.Q2925H	3q29	0.0028	0.0307	0	0	0.0006	0.0028	0	0.0005	0.0021	0.0284	0	0	0.0006	0.0025	0	0.0005	rs199854975	0.283	T	0.024	B	0.035	B	.	.	1	N	0	N	1.42	T	-0.23	N	0.074	-0.936	0.022
chr11_48387946_48387946_G_T	Known	ITOC1	chr11	48387946	48387946	G	T	exonic	OR4C5	.	nonsynonymous SNV	OR4C5:NM_001348223:exon1:c.C72A:p.F24L	11p11.2	0.0751	0.0213	0.0106	0.0051	0.4651	0.0582	0.1333	0.009	0.082	0.043	0.0139	0	0.4651	0.0725	0.1446	0.009	rs114053360	0.561	T	.	.	.	.	0.01	N	1	N	.	.	4.42	T	1.2	N	0.079	-1.822	0.002
chr11_1017679_1017679_A_G	Known	ITOC1	chr11	1017679	1017679	A	G	exonic	MUC6	.	nonsynonymous SNV	MUC6:NM_005961:exon31:c.T5122C:p.S1708P	11p15.5	0.0001	0.0003	0	0	0	0.0001	0	6.095e-05	7.727e-05	0.0002	0	0	0	9.4e-05	0	6.131e-05	rs111294390	0.481	T	0	B	0	B	.	.	1	N	-0.805	N	1.86	T	0.1	N	0.05	-0.635	0.103
chr7_100550846_100550846_C_G	Known	ITOC1	chr7	100550846	100550846	C	G	exonic	MUC3A	.	nonsynonymous SNV	MUC3A:NM_005960:exon4:c.C1427G:p.T476S	7q22.1	1.888e-05	0	0	0	0	3.54e-05	0	0	2.072e-05	0	0	0	0	4.115e-05	0	0	rs778304652	.	.	.	.	.	.	.	.	.	.	.	.	.	.	.	.	.	0.67	8.629
chr7_100550875_100550875_A_G	Known	ITOC1	chr7	100550875	100550875	A	G	exonic	MUC3A	.	nonsynonymous SNV	MUC3A:NM_005960:exon4:c.A1456G:p.S486G	7q22.1	1.893e-05	0	0	0.0003	0	0	0	0	2.089e-05	0	0	0.0003	0	0	0	0	rs780910169	.	.	.	.	.	.	.	.	.	.	0.345	N	.	.	.	.	.	0.462	7.136
chr7_100551008_100551008_C_T	Known	ITOC1	chr7	100551008	100551008	C	T	exonic	MUC3A	.	nonsynonymous SNV	MUC3A:NM_005960:exon4:c.C1589T:p.T530I	7q22.1	1.774e-05	0	0	0.0001	0	1.629e-05	0	0	1.973e-05	0	0	0.0001	0	1.922e-05	0	0	rs762073513	.	.	.	.	.	.	.	.	.	.	0.345	N	.	.	.	.	.	-0.246	0.875
chr2_96594858_96594858_A_G	Known	ITOC1	chr2	96594858	96594858	A	G	exonic	ANKRD36C	.	nonsynonymous SNV	ANKRD36C:NM_001310154:exon26:c.T1799C:p.I600T	2q11.1	0.0502	0.0563	0.025	0.0339	0.0515	0.0474	0.0455	0.0855	0.0485	0.0579	0.0241	0.0328	0.0515	0.0433	0.0489	0.0856	rs80159651	0.056	T	.	.	.	.	.	.	1	N	.	.	-1.17	T	-0.21	N	0.219	-0.03	2.31
chr3_195509689_195509689_G_A	Known	ITOC1	chr3	195509689	195509689	G	A	exonic	MUC4	.	nonsynonymous SNV	MUC4:NM_018406:exon2:c.C8762T:p.A2921V	3q29	0.0022	0.0167	0	0	0	0.003	0	0.0005	0.0018	0.0169	0	0	0	0.0031	0	0.0005	rs59620726	0.916	T	0.201	B	0.056	B	.	.	1	N	0.55	N	1.59	T	-0.42	N	0.054	-0.53	0.185
chr2_96594878_96594878_G_C	Known	ITOC1	chr2	96594878	96594878	G	C	exonic	ANKRD36C	.	nonsynonymous SNV	ANKRD36C:NM_001310154:exon26:c.C1779G:p.D593E	2q11.1	0.0281	0.0314	0.0152	0.0199	0.0259	0.0271	0.0289	0.0443	0.0265	0.0311	0.0146	0.0193	0.0259	0.0239	0.0351	0.0443	rs375866621	1	T	.	.	.	.	.	.	1	N	.	.	-0.99	T	-0.17	N	0.057	-0.53	0.186
chr11_1092928_1092928_T_A	Known	ITOC1	chr11	1092928	1092928	T	A	exonic	MUC2	.	nonsynonymous SNV	MUC2:NM_002457:exon31:c.T4747A:p.S1583T	11p15.5	0.0011	0.0006	0.0051	0.0028	0.0008	0.0019	0	0.0003	0.001	0.0006	0.0062	0.0044	0.0008	0.0019	0	0.0003	rs12791677	.	.	.	.	.	.	.	.	.	.	.	.	.	.	.	.	.	.	.
chr3_195505930_195505930_C_G	Known	ITOC1	chr3	195505930	195505930	C	G	exonic	MUC4	.	nonsynonymous SNV	MUC4:NM_018406:exon2:c.G12521C:p.G4174A	3q29	0.007	0.0387	0	0	0.0009	0.0091	0.0083	0.0002	0.0073	0.0405	0	0	0.0009	0.0136	0.0104	0.0002	rs201499581	1	T	0.007	B	0.001	B	.	.	1	P	0	N	1.51	T	-0.57	N	0.079	-1.174	0.007
chr1_145299787_145299787_T_G	Known	ITOC1	chr1	145299787	145299787	T	G	exonic	NBPF10	.	nonsynonymous SNV	NBPF10:NM_001039703:exon6:c.T836G:p.L279W,NBPF10:NM_001302371:exon6:c.T836G:p.L279W	1q21.1	0.0029	0.0108	0.0025	0.0054	0.0002	0.0019	0	0.0031	0.0029	0.0113	0.0026	0.0053	0.0002	0.0018	0	0.0031	rs201965160	.	.	.	.	.	.	.	.	1	N	-0.68	N	.	.	.	.	0.179	-2.423	0.001
chr11_1093286_1093286_C_G	Known	ITOC1	chr11	1093286	1093286	C	G	exonic	MUC2	.	nonsynonymous SNV	MUC2:NM_002457:exon31:c.C5105G:p.T1702S	11p15.5	0.116	0.2136	0.03	0.1447	0.2219	0.1144	0.0946	0.046	0.127	0.2232	0.0323	0.1707	0.2219	0.1409	0.0862	0.0462	rs201333212	.	.	.	.	.	.	.	.	.	.	.	.	.	.	.	.	.	.	.
chr11_48387930_48387930_T_C	Known	ITOC1	chr11	48387930	48387930	T	C	exonic	OR4C5	.	nonsynonymous SNV	OR4C5:NM_001348223:exon1:c.A88G:p.I30V	11p11.2	0.0712	0.0073	0.0108	0	0.4841	0.046	0.1359	0.005	0.0781	0.012	0.0141	0	0.4841	0.058	0.1471	0.005	rs75939575	1	T	.	.	.	.	0.005	N	1	N	.	.	7.97	T	0.84	N	0.101	-3.367	0.001
chr11_1017756_1017756_A_G	Known	ITOC1	chr11	1017756	1017756	A	G	exonic	MUC6	.	nonsynonymous SNV	MUC6:NM_005961:exon31:c.T5045C:p.L1682P	11p15.5	0.0003	0.0007	0.0003	0.0005	0.0002	0.0004	0	0.0002	0.0002	0.0002	0.0003	0.0003	0.0002	0.0001	0	0.0002	rs369371347	0.149	T	0	B	0	B	.	.	1	N	-0.345	N	2.25	T	1.38	N	0.083	-1.077	0.011
chr11_1017154_1017154_T_G	Known	ITOC1	chr11	1017154	1017154	T	G	exonic	MUC6	.	nonsynonymous SNV	MUC6:NM_005961:exon31:c.A5647C:p.I1883L	11p15.5	0.0471	0.059	0.034	0.0304	0.0116	0.0472	0.0683	0.0694	0.0301	0.0355	0.0298	0.0166	0.0116	0.0211	0.0411	0.0692	rs112965257	1	T	0.047	B	0.068	B	.	.	1	N	0.46	N	2.39	T	-0.17	N	0.074	-2.647	0.001
chr13_25670851_25670851_A_G	Known	ITOC1	chr13	25670851	25670851	A	G	exonic	PABPC3	.	nonsynonymous SNV	PABPC3:NM_030979:exon1:c.A515G:p.Q172R	13q12.13	0.0016	0.0088	0.0002	0	0	0.0013	0	0.0011	0.0018	0.0101	0.0002	0	0	0.0016	0	0.0011	rs75475407	1	T	0	B	0	B	0.143	N	1	N	0.02	N	-0.96	T	2.18	N	0.215	-1.486	0.003
chrX_140993875_140993875_G_C	Known	ITOC1	chrX	140993875	140993875	G	C	exonic	MAGEC1	.	nonsynonymous SNV	MAGEC1:NM_005462:exon4:c.G685C:p.A229P	Xq27.2	0.0503	0.1491	0.0723	0.0553	0.0293	0.0276	0.0457	0.06	0.0491	0.1477	0.0712	0.0561	0.0293	0.0227	0.0458	0.06	rs79206435	1	T	0.162	B	0.053	B	.	.	1	N	0	N	4.28	T	0.37	N	0.24	-0.588	0.134
chr3_195507086_195507086_C_G	Known	ITOC1	chr3	195507086	195507086	C	G	exonic	MUC4	.	nonsynonymous SNV	MUC4:NM_018406:exon2:c.G11365C:p.D3789H	3q29	0.001	0.0069	0	0.0017	0	0.0009	0	0.0002	0.0006	0.0072	0	0	0	0.0005	0	0.0002	rs79944988	0.211	T	0.162	B	0.004	B	0.032	U	1	N	0.55	N	1.48	T	-0.95	N	0.045	-0.734	0.06
chr3_195513502_195513502_T_G	Known	ITOC1	chr3	195513502	195513502	T	G	exonic	MUC4	.	nonsynonymous SNV	MUC4:NM_018406:exon2:c.A4949C:p.H1650P	3q29	0.0105	0.0228	0.0335	0.0521	0.0006	0.0155	0.0088	0.0018	0.003	0.0119	0.0272	0.0198	0.0006	0.0016	0	0.0018	rs74664428	0.374	T	0.001	B	0	B	.	.	1	N	0	N	1.51	T	-0.43	N	0.077	-1.38	0.003
chr3_195509476_195509476_A_G	Known	ITOC1	chr3	195509476	195509476	A	G	exonic	MUC4	.	nonsynonymous SNV	MUC4:NM_018406:exon2:c.T8975C:p.L2992P	3q29	0.0056	0.0364	0.011	0	0.0018	0.0018	0	0.0016	0.0039	0.0276	0.0147	0	0.0018	0	0	0.0017	rs75221587	0.405	T	0.034	B	0.002	B	.	.	1	N	0	N	1.52	T	0.05	N	0.087	-0.469	0.262
chr8_128428656_128428656_A_C	Known	ITOC1	chr8	128428656	128428656	A	C	exonic	POU5F1B	.	nonsynonymous SNV	POU5F1B:NM_001159542:exon1:c.A545C:p.K182T	8q24.21	0.1709	0.4164	0.0838	0.0648	0.1833	0.1812	0.169	0.0964	0.1677	0.4134	0.0815	0.0662	0.1833	0.1823	0.1792	0.0966	rs13273814	1	T	0	B	0.001	B	0	N	1	P	-2.685	N	-1.27	T	5.63	N	0.131	-1.008	0.015
chr6_126661435_126661435_A_G	Known	ITOC1	chr6	126661435	126661435	A	G	exonic	CENPW	.	nonsynonymous SNV	CENPW:NM_001012507:exon1:c.A16G:p.I6V,CENPW:NM_001286524:exon1:c.A16G:p.I6V,CENPW:NM_001286525:exon1:c.A16G:p.I6V	6q22.32	8.244e-06	0	0	0	0	1.5e-05	0	0	.	.	.	.	.	.	.	.	rs750494370	0.942	T	0	B	0.001	B	0.018	N	1	N	.	.	.	.	0.34	N	0.027	0.101	3.621
chr15_23685647_23685647_C_T	Known	ITOC1	chr15	23685647	23685647	C	T	exonic	GOLGA6L2	.	nonsynonymous SNV	GOLGA6L2:NM_001304388:exon8:c.G1975A:p.E659K	15q11.2	0	0	0	0	.	0	0	0	.	.	.	.	.	.	.	.	rs368864824	.	.	.	.	.	.	.	.	1	P	.	.	2.84	T	-0.32	N	0.115	1.973	16.04
chr7_100551268_100551268_A_T	Known	ITOC1	chr7	100551268	100551268	A	T	exonic	MUC3A	.	nonsynonymous SNV	MUC3A:NM_005960:exon4:c.A1849T:p.T617S	7q22.1	1.777e-05	0.0001	0	0	0.0002	0	0	0	9.888e-06	0	0	0	0.0002	0	0	0	rs75879657	.	.	.	.	.	.	.	.	.	.	0	N	.	.	.	.	0.107	-2.143	0.001
chr3_195511465_195511465_G_A	Known	ITOC1	chr3	195511465	195511465	G	A	exonic	MUC4	.	nonsynonymous SNV	MUC4:NM_018406:exon2:c.C6986T:p.A2329V	3q29	0.0162	0.0156	0.0382	0.0048	0.0189	0.0158	0.0063	0.0161	0.0152	0.0133	0.0398	0.0043	0.0189	0.0111	0.0079	0.0161	rs200967978	0.946	T	0.002	B	0	B	0.035	U	1	N	0.345	N	1.4	T	-0.35	N	0.093	-0.483	0.242
chr3_195509443_195509443_A_G	Known	ITOC1	chr3	195509443	195509443	A	G	exonic	MUC4	.	nonsynonymous SNV	MUC4:NM_018406:exon2:c.T9008C:p.I3003T	3q29	0.0197	0.0331	0.0606	0.1395	0.0078	0.0249	0.0364	0.0095	0.0115	0.0197	0.0577	0.12	0.0078	0.0086	0.0426	0.0095	rs74585045	1	T	0.003	B	0	B	.	.	1	N	0	N	1.58	T	0.67	N	0.044	-0.736	0.06
chr3_195506747_195506747_C_T	Known	ITOC1	chr3	195506747	195506747	C	T	exonic	MUC4	.	nonsynonymous SNV	MUC4:NM_018406:exon2:c.G11704A:p.A3902T	3q29	0.0017	0.0035	0.0038	0	0	0.0021	0	0.0012	0.0014	0.0054	0	0	0	0.0015	0	0.0012	rs62282470	1	T	0.165	B	0.002	B	.	.	1	N	0.55	N	1.54	T	0.57	N	0.047	0.506	7.474
chr11_1093343_1093343_C_T	Known	ITOC1	chr11	1093343	1093343	C	T	exonic	MUC2	.	nonsynonymous SNV	MUC2:NM_002457:exon31:c.C5162T:p.P1721L	11p15.5	0.0012	0.0036	0	0.0079	0.0011	0.0011	0	0.0002	0.0012	0.0046	0	0.0146	0.0011	0.0012	0	0	rs56002648	.	.	.	.	.	.	.	.	.	.	.	.	.	.	.	.	.	.	.
chr3_195508249_195508249_A_G	Known	ITOC1	chr3	195508249	195508249	A	G	exonic	MUC4	.	nonsynonymous SNV	MUC4:NM_018406:exon2:c.T10202C:p.V3401A	3q29	0.0002	0.0005	0	0	0	0.0001	0	0.0002	0.0001	0	0	0	0	0.0002	0	0.0002	rs199668450	0.316	T	0.414	B	0.027	B	.	.	1	N	-0.55	N	1.54	T	0.17	N	0.06	-2.251	0.001
chr3_195505801_195505801_G_A	Known	ITOC1	chr3	195505801	195505801	G	A	exonic	MUC4	.	nonsynonymous SNV	MUC4:NM_018406:exon2:c.C12650T:p.A4217V	3q29	0.0005	0.0043	0	0	0	0.0002	0	0	0.0007	0.0054	0	0	0	0.0003	0	0	rs149026852	0.815	T	0.01	B	0.001	B	.	.	1	N	0.55	N	1.52	T	-0.53	N	0.049	-0.542	0.173
chr7_100551293_100551293_A_C	Known	ITOC1	chr7	100551293	100551293	A	C	exonic	MUC3A	.	nonsynonymous SNV	MUC3A:NM_005960:exon4:c.A1874C:p.H625P	7q22.1	0.0002	0.0005	0	0.0001	0.0002	0.0002	0	0.0001	2.967e-05	0	0	0	0.0002	0	0	0.0001	rs74183623	.	.	.	.	.	.	.	.	.	.	0	N	.	.	.	.	0.101	-4.498	0.001
chr3_195515141_195515141_A_G	Known	ITOC1	chr3	195515141	195515141	A	G	exonic	MUC4	.	nonsynonymous SNV	MUC4:NM_018406:exon2:c.T3310C:p.S1104P	3q29	0.0015	0.0165	0.0127	0	0	0.0008	0	0	0.0011	0.0161	0.0115	0	0	0.0006	0	0	rs71321850	0.978	T	0.025	B	0.02	B	.	.	1	N	0.55	N	1.54	T	-0.17	N	0.074	-1.096	0.01
chr11_1092554_1092554_T_C	Known	ITOC1	chr11	1092554	1092554	T	C	exonic	MUC2	.	nonsynonymous SNV	MUC2:NM_002457:exon30:c.T4373C:p.I1458T	11p15.5	0.0861	0.0815	0.22	0.0638	0.0179	0.0977	0.05	0.0463	0.0343	0.0488	0.1667	0.1	0.0179	0.0088	0	0.0469	rs199676812	.	.	.	.	.	.	.	.	.	.	.	.	.	.	.	.	.	.	.
chr15_85787980_85787980_T_G	Known	ITOC1	chr15	85787980	85787980	T	G	exonic	GOLGA6L3	.	nonsynonymous SNV	GOLGA6L3:NM_001310153:exon6:c.T759G:p.H253Q	15q25.3	0.0007	0.0198	0	0	0	0.0003	0	0	0.0003	0.0179	0	0	0	0	0	0	rs201352385	.	.	.	.	.	.	.	.	.	.	.	.	.	.	.	.	.	.	.
chr11_1092997_1092997_A_C	Known	ITOC1	chr11	1092997	1092997	A	C	exonic	MUC2	.	nonsynonymous SNV	MUC2:NM_002457:exon31:c.A4816C:p.T1606P	11p15.5	0.0245	0.0098	0.0098	0.0093	0.0075	0.0235	0.0833	0.0324	0.0302	0.0114	0.0147	0.0172	0.0075	0.035	0.0952	0.0325	rs12574944	.	.	.	.	.	.	.	.	.	.	.	.	.	.	.	.	.	.	.
chr3_195509795_195509795_C_T	Known	ITOC1	chr3	195509795	195509795	C	T	exonic	MUC4	.	nonsynonymous SNV	MUC4:NM_018406:exon2:c.G8656A:p.A2886T	3q29	0.0487	0.0444	0.0399	0.1057	0.0472	0.0425	0.0988	0.0527	0.0481	0.0326	0.0509	0.1329	0.0472	0.0407	0.0985	0.0528	rs200539358	0.368	T	0.208	B	0.004	B	.	.	1	N	0	N	1.37	T	0.15	N	0.034	0.502	7.445
chr20_1895796_1895796_T_C	Known	ITOC1	chr20	1895796	1895796	T	C	exonic	SIRPA	.	nonsynonymous SNV	SIRPA:NM_001040023:exon2:c.T131C:p.L44S,SIRPA:NM_001040022:exon3:c.T131C:p.L44S,SIRPA:NM_001330728:exon3:c.T131C:p.L44S,SIRPA:NM_080792:exon3:c.T131C:p.L44S	20p13	0.0029	0.0025	0.0026	0.0041	0.0024	0.0023	0.0043	0.0062	0.0025	0.0023	0.0027	0.0028	0.0024	0.0015	0.0056	0.0062	rs143735290	1	T	0.001	B	0.008	B	0.145	N	1	N	-1.015	N	-0.07	T	2.89	N	0.202	-1.209	0.006
chr11_1017186_1017186_A_G	Known	ITOC1	chr11	1017186	1017186	A	G	exonic	MUC6	.	nonsynonymous SNV	MUC6:NM_005961:exon31:c.T5615C:p.M1872T	11p15.5	0.0257	0.0413	0.0149	0.022	0.0035	0.0272	0.0292	0.0287	0.0108	0.0213	0.0114	0.0103	0.0035	0.0048	0.0058	0.0285	rs74579726	0.519	T	0.047	B	0.094	B	.	.	1	N	-1.355	N	2.48	T	0.66	N	0.019	-2.77	0.001
chr3_195506750_195506750_G_C	Known	ITOC1	chr3	195506750	195506750	G	C	exonic	MUC4	.	nonsynonymous SNV	MUC4:NM_018406:exon2:c.C11701G:p.H3901D	3q29	0.0015	0.0035	0.0038	0	0	0.0021	0	0.0007	0.0012	0.0054	0	0	0	0.0015	0	0.0007	rs62282471	1	T	0.012	B	0	B	.	.	1	N	0.55	N	1.55	T	1.15	N	0.056	0.853	9.785
chr1_248801610_248801610_G_A	Known	ITOC1	chr1	248801610	248801610	G	A	exonic	OR2T35	.	nonsynonymous SNV	OR2T35:NM_001001827:exon1:c.C950T:p.A317V	1q44	0.0055	0.0109	0	0	0	0.0019	0	0	0.0052	0.0107	0	0	0	0.0017	0	0	rs150878651	0.323	T	0	B	0	B	0.961	N	1	N	0.345	N	4.77	T	-0.16	N	0.054	-1.229	0.006
chr8_19171316_19171316_C_T	Known	ITOC1	chr8	19171316	19171316	C	T	exonic	SH2D4A	.	nonsynonymous SNV	SH2D4A:NM_001174160:exon1:c.C28T:p.P10S	8p21.3	0.0589	0.0115	0.0606	0.0833	.	0.0315	0.0909	0.0688	0.0582	0	0.0625	0.0781	.	0.0283	0.0909	0.0689	rs28366046	0.55	T	0	B	0	B	.	.	1	N	.	.	1.45	T	0.12	N	0.062	1.395	12.76
chr8_10467605_10467605_C_T	Known	ITOC1	chr8	10467605	10467605	C	T	exonic	RP1L1	.	nonsynonymous SNV	RP1L1:NM_178857:exon4:c.G4003A:p.G1335R	8p23.1	0.1027	0.1279	0.0716	0.0825	0.0644	0.1332	0.1012	0.0299	0.1025	0.1332	0.0715	0.0827	0.0644	0.1377	0.0805	0.0298	rs61503212	0.059	T	0.259	B	0.043	B	.	.	1	P	0	N	3.36	T	-0.95	N	0.056	3.036	22.3
chr16_88599698_88599698_G_C	Known	ITOC1	chr16	88599698	88599698	G	C	exonic	ZFPM1	.	nonsynonymous SNV	ZFPM1:NM_153813:exon10:c.G1332C:p.E444D	16q24.2	0	0	0	.	.	0	.	0	0	0	0	.	.	0	.	0	rs201915453	0.56	T	0	B	0	B	0.125	U	1	N	0	N	3.14	T	-0.21	N	0.214	-1.142	0.008
chr11_1092941_1092941_C_G	Known	ITOC1	chr11	1092941	1092941	C	G	exonic	MUC2	.	nonsynonymous SNV	MUC2:NM_002457:exon31:c.C4760G:p.T1587S	11p15.5	0.0003	0.0007	0	0.002	0	0.0004	0	0	0.0003	0.001	0	0.0041	0	0.0004	0	0	rs111170565	.	.	.	.	.	.	.	.	.	.	.	.	.	.	.	.	.	.	.
chr1_144852477_144852477_G_A	Known	ITOC1	chr1	144852477	144852477	G	A	exonic	PDE4DIP	.	nonsynonymous SNV	PDE4DIP:NM_001350520:exon40:c.C7508T:p.P2503L,PDE4DIP:NM_014644:exon44:c.C7022T:p.P2341L,PDE4DIP:NM_001198832:exon46:c.C6704T:p.P2235L	1q21.1	0.0209	0.1318	0.0127	0.0072	0.0108	0.0113	0.0188	0.0078	0.0217	0.1364	0.0127	0.0078	0.0108	0.0123	0.017	0.0078	rs148370554	.	.	.	.	.	.	.	.	.	.	.	.	.	.	.	.	.	.	.
chr7_100634933_100634933_G_C	Known	ITOC1	chr7	100634933	100634933	G	C	exonic	MUC12	.	nonsynonymous SNV	MUC12:NM_001164462:exon2:c.G1089C:p.R363S	7q22.1	0.0301	0.0058	0.0278	0.11	0.0377	0.0344	0.0273	0.0323	0.0246	0.0031	0.0231	0.0625	0.0377	0.0231	0.0244	0.032	rs182707377	0.964	T	.	.	.	.	.	.	1	N	0	N	2.61	T	0.2	N	0.082	-0.99	0.017
chrX_140993722_140993722_A_C	Known	ITOC1	chrX	140993722	140993722	A	C	exonic	MAGEC1	.	nonsynonymous SNV	MAGEC1:NM_005462:exon4:c.A532C:p.I178L	Xq27.2	0.0009	0.0033	0.0006	0.0004	0.0004	0.0007	0.0047	0.0009	0.0009	0.0032	0.0006	0	0.0004	0.0008	0.003	0.0009	rs80314937	0.222	T	0.002	B	0	B	.	.	1	N	0	N	4.27	T	0.04	N	0.109	-1.515	0.002
chr16_70154480_70154480_A_G	Known	ITOC1	chr16	70154480	70154480	A	G	exonic	PDPR	.	nonsynonymous SNV	PDPR:NM_001322117:exon3:c.A85G:p.T29A,PDPR:NM_017990:exon3:c.A85G:p.T29A	16q22.1	0.0428	0.0526	0.0196	0.0234	0.0881	0.0503	0.0474	0.0196	0.0362	0.0449	0.0186	0.0213	0.0881	0.0404	0.0401	0.0194	rs200469748	0.611	T	0	B	0	B	0.933	N	1	N	0.345	N	-0.4	T	-0.06	N	0.039	-2.007	0.001
chr7_100551304_100551304_T_G	Known	ITOC1	chr7	100551304	100551304	T	G	exonic	MUC3A	.	nonsynonymous SNV	MUC3A:NM_005960:exon4:c.T1885G:p.S629A	7q22.1	0.0002	0.0005	0	0.0001	0.0002	0.0003	0	0.0001	2.966e-05	0	0	0	0.0002	0	0	0.0001	rs77397007	.	.	.	.	.	.	.	.	.	.	0	N	.	.	.	.	0.057	-1.151	0.008
chr1_248801611_248801611_C_T	Known	ITOC1	chr1	248801611	248801611	C	T	exonic	OR2T35	.	nonsynonymous SNV	OR2T35:NM_001001827:exon1:c.G949A:p.A317T	1q44	0	0	0	0	0	0	0	0	.	.	.	.	.	.	.	.	rs143981271	0.385	T	0.005	B	0.005	B	0.961	U	1	N	0.345	N	4.74	T	0.1	N	0.054	-0.377	0.44
[truncated: 4,732 more rows]
[truncated: 51 more columns]
