# Supplementary material for: Establishment and genomic characterization of gingivobuccal carcinoma cell lines with smokeless tobacco associated genetic alterations and oncogenic PIK3CA mutation
Source: Sci Rep. 2019 Jun 4;9:8272. doi: 10.1038/s41598-019-44143-0 (PMC6547758; doi:10.1038/s41598-019-44143-0)
Supplement: Supplementary file 3 — Dataset 2 [file 41598_2019_44143_MOESM3_ESM.xls]

## Sheet: Sheet1
Supplementary Table S5: Mutation profile of OSCC cell lines in significantly altered genes of HNSCC
Top 10% genes previously reported to be frequently altered in TCGA-HNSCC and ICGC-GB-SCC database were also identified in OSCC cell lines.
Key	Type	Sample	Chr	Start	End	Ref	Alt	Func#refGene	Gene#refGene	GeneDetail#refGene	ExonicFunc#refGene	AAChange#refGene	cytoBand	ExAC_ALL	ExAC_AFR	ExAC_AMR	ExAC_EAS	ExAC_FIN	ExAC_NFE	ExAC_OTH	ExAC_SAS	ExAC_nontcga_ALL	ExAC_nontcga_AFR	ExAC_nontcga_AMR	ExAC_nontcga_EAS	ExAC_nontcga_FIN	ExAC_nontcga_NFE	ExAC_nontcga_OTH	ExAC_nontcga_SAS	avsnp147	SIFT_score	SIFT_pred	Polyphen2_HDIV_score	Polyphen2_HDIV_pred	Polyphen2_HVAR_score	Polyphen2_HVAR_pred	LRT_score	LRT_pred	MutationTaster_score	MutationTaster_pred	MutationAssessor_score	MutationAssessor_pred	FATHMM_score	FATHMM_pred	PROVEAN_score	PROVEAN_pred	VEST3_score	CADD_raw	CADD_phred
chr17_7577094_7577094_G_A	Known	ITOC3	chr17	7577094	7577094	G	A	exonic	TP53	.	nonsynonymous SNV	TP53:NM_001126115:exon4:c.C448T:p.R150W,TP53:NM_001126116:exon4:c.C448T:p.R150W,TP53:NM_001126117:exon4:c.C448T:p.R150W,TP53:NM_001276697:exon4:c.C367T:p.R123W,TP53:NM_001276698:exon4:c.C367T:p.R123W,TP53:NM_001276699:exon4:c.C367T:p.R123W,TP53:NM_0011261	17p13.1	1.659e-05	0	0	0	0	3.014e-05	0	0	9.484e-06	0	0	0	0	1.85e-05	0	0	rs28934574	0.003	D	1	D	1	D	0	D	1	A	3.075	M	-7.34	D	-6.9	D	0.936	7.091	33
chr17_7578554_7578554_A_G	Novel	ITOC1	chr17	7578554	7578554	A	G	exonic	TP53	.	nonsynonymous SNV	TP53:NM_001126118:exon4:c.T259C:p.Y87H,TP53:NM_000546:exon5:c.T376C:p.Y126H,TP53:NM_001126112:exon5:c.T376C:p.Y126H,TP53:NM_001126113:exon5:c.T376C:p.Y126H,TP53:NM_001126114:exon5:c.T376C:p.Y126H,TP53:NM_001276695:exon5:c.T259C:p.Y87H,TP53:NM_001276696:ex	17p13.1																	.	0	D	1	D	1	D	0	D	1	D	3.12	M	-7.33	D	-3.15	D	0.939	6.327	29.3
chr9_139399795_139399795_C_A	Novel	ITOC3	chr9	139399795	139399795	C	A	exonic	NOTCH1	.	nonsynonymous SNV	NOTCH1:NM_017617:exon25:c.G4553T:p.G1518V	9q34.3																	.	0.001	D	1	D	1	D	0	U	1	D	3.035	M	-2.16	D	-6.84	D	0.812	6.074	28.1
chr17_7579359_7579359_G_A	Known	ITOC3	chr17	7579359	7579359	G	A	exonic	TP53	.	nonsynonymous SNV	TP53:NM_001126118:exon3:c.C211T:p.R71C,TP53:NM_000546:exon4:c.C328T:p.R110C,TP53:NM_001126112:exon4:c.C328T:p.R110C,TP53:NM_001126113:exon4:c.C328T:p.R110C,TP53:NM_001126114:exon4:c.C328T:p.R110C,TP53:NM_001276695:exon4:c.C211T:p.R71C,TP53:NM_001276696:ex	17p13.1	8.272e-06	0	0	0	0.0002	0	0	0	9.452e-06	0	0	0	0.0002	0	0	0	rs587781371	0.002	D	1	D	0.93	D	0.528	N	0.994	N	1.655	L	-6.72	D	-3.42	D	0.474	4.782	24.7
chr7_82545009_82545009_A_G	Known	ITOC1	chr7	82545009	82545009	A	G	exonic	PCLO	.	nonsynonymous SNV	PCLO:NM_014510:exon7:c.T12293C:p.L4098S,PCLO:NM_033026:exon7:c.T12293C:p.L4098S	7q21.11																	.	0.098	T	0.999	D	0.967	D		.	0.998	D	1.905	M	2.22	T	-2.91	D	0.733	1.902	15.6
chr14_64453332_64453332_G_T	Novel	ITOC1	chr14	64453332	64453332	G	T	exonic	SYNE2	.	nonsynonymous SNV	SYNE2:NM_015180:exon19:c.G2310T:p.L770F,SYNE2:NM_182914:exon19:c.G2310T:p.L770F	14q23.2																	.	0	D	1	D	0.998	D	0	D	1	D	1.67	L	0.51	T	-1.92	N	0.314	3.987	23.6
chr3_178952085_178952085_A_G	Known	ITOC1	chr3	178952085	178952085	A	G	exonic	PIK3CA	.	nonsynonymous SNV	PIK3CA:NM_006218:exon21:c.A3140G:p.H1047R	3q26.32	8.317e-06	0	0	0	0	1.505e-05	0	0									rs121913279	0.019	D	0.639	P	0.085	B	0	D	1	D	0	N	-1.35	T	-1.38	N	0.882	2.589	20.1
chr4_187539629_187539629_G_A	Novel	ITOC4	chr4	187539629	187539629	G	A	exonic	FAT1	dist=NONE;dist=123329	nonsynonymous SNV	FAT1:NM_005245:exon10:c.C8111T:p.S2704L	4q35.2																	.	0.002	D	0.067	B	0.018	B	0.164	N	0.998	D	2.31	M	0.19	T	-4.09	D	0.248	2.34	18.43
chr7_82390732_82390732_C_T	Novel	ITOC4	chr7	82390732	82390732	C	T	exonic	PCLO	dist=NONE;dist=133807	nonsynonymous SNV	PCLO:NM_033026:exon23:c.G15085A:p.E5029K	7q21.11																	.	0	D	1	D	0.998	D	0	U	1	D	0.62	N	-0.26	T	-1.87	N	0.756	4.482	24.2
chr12_49433883_49433883_G_A	Known	ITOC1	chr12	49433883	49433883	G	A	exonic	KMT2D	.	nonsynonymous SNV	KMT2D:NM_003482:exon31:c.C7670T:p.P2557L	12q13.12	0.0085	0.0179	0.0062	0.0002	0.0003	0.0072	0.0151	0.0167	0.0086	0.0176	0.006	0.0003	0.0003	0.0075	0.0105	0.0167	rs189888707	0.002	D	0.002	B	0.002	B	0.002	N	0.953	D	0.55	N	-1.35	T	-3.09	D	0.125	3.814	23.4
chr16_18887501_18887501_A_T	Known	ITOC1	chr16	18887501	18887501	A	T	exonic	SMG1	.	nonsynonymous SNV	SMG1:NM_015092:exon13:c.T1835A:p.I612K	16p12.3	0.0404	0.0083	0.0714	0.042	0.0309	0.0357	0.045	0.061	0.0424	0.0087	0.0725	0.0434	0.0309	0.0373	0.0542	0.0609	rs17842615	0.028	D	0	B	0	B	0	N	1	D	1.1	L	1.02	T	-3	D	0.479	2.161	17.25
chr2_202131254_202131254_C_A	Novel	ITOC3	chr2	202131254	202131254	C	A	exonic	CASP8	.	nonsynonymous SNV	CASP8:NM_001080125:exon2:c.C222A:p.D74E,CASP8:NM_033356:exon2:c.C45A:p.D15E,CASP8:NM_001080124:exon3:c.C45A:p.D15E,CASP8:NM_001228:exon3:c.C45A:p.D15E,CASP8:NM_033355:exon3:c.C45A:p.D15E,CASP8:NM_033358:exon3:c.C45A:p.D15E	2q33.1																	.	0.334	T	0.9	P	0.761	P	0.361	N	1	N	1.57	L	-1.65	D	-1.32	N	0.137	0.416	6.755
chr17_7578263_7578263_G_A	Known	ITOC1	chr17	7578263	7578263	G	A	exonic	TP53	.	stopgain	TP53:NM_001126115:exon2:c.C190T:p.R64X,TP53:NM_001126116:exon2:c.C190T:p.R64X,TP53:NM_001126117:exon2:c.C190T:p.R64X,TP53:NM_001276697:exon2:c.C109T:p.R37X,TP53:NM_001276698:exon2:c.C109T:p.R37X,TP53:NM_001276699:exon2:c.C109T:p.R37X,TP53:NM_001126118:exo	17p13.1	8.24e-06	0	0	0	0	1.499e-05	0	0									rs397516435		.		.		.	0	D	1	A		.		.		.		9.697	36
chr9_139401760_139401760_G_A	Known	ITOC1	chr9	139401760	139401760	G	A	exonic	NOTCH1	.	stopgain	NOTCH1:NM_017617:exon22:c.C3640T:p.Q1214X	9q34.3																	.		.		.		.	0	D	1	A		.		.		.		12.208	38
chr5_176638222_176638222_G_A	Known	ITOC3	chr5	176638222	176638222	G	A	exonic	NSD1	.	nonsynonymous SNV	NSD1:NM_022455:exon5:c.G2822A:p.R941H,NSD1:NM_172349:exon6:c.G2015A:p.R672H	5q35.3																	rs189716582	0.34	T	0.924	P	0.34	B	0.706	N	1	N	0.345	N	-3.05	D	-0.35	N	0.052	1.039	10.88
chr15_54556405_54556405_A_G	Novel	ITOC2	chr15	54556405	54556405	A	G	exonic	UNC13C	.	nonsynonymous SNV	UNC13C:NM_001080534:exon7:c.A3488G:p.K1163R,UNC13C:NM_001329919:exon8:c.A3482G:p.K1161R	15q21.3																	.	0.34	T	0.06	B	0.018	B	0	D	0.943	D	-0.695	N	-1.32	T	-0.32	N	0.589	3.58	23.2
chr15_54556405_54556405_A_G	Novel	ITOC3	chr15	54556405	54556405	A	G	exonic	UNC13C	.	nonsynonymous SNV	UNC13C:NM_001080534:exon7:c.A3488G:p.K1163R,UNC13C:NM_001329919:exon8:c.A3482G:p.K1161R	15q21.3																	.	0.34	T	0.06	B	0.018	B	0	D	0.943	D	-0.695	N	-1.32	T	-0.32	N	0.589	3.58	23.2
chr4_187542005_187542005_G_C	Novel	ITOC4	chr4	187542005	187542005	G	C	exonic	FAT1	dist=NONE;dist=123330	stopgain	FAT1:NM_005245:exon10:c.C5735G:p.S1912X	4q35.2																	.		.		.		.	0	D	1	A		.		.		.		12.183	38
chr17_7577022_7577022_G_A	Known	ITOC2	chr17	7577022	7577022	G	A	exonic	TP53	.	stopgain	TP53:NM_001126115:exon4:c.C520T:p.R174X,TP53:NM_001126116:exon4:c.C520T:p.R174X,TP53:NM_001126117:exon4:c.C520T:p.R174X,TP53:NM_001276697:exon4:c.C439T:p.R147X,TP53:NM_001276698:exon4:c.C439T:p.R147X,TP53:NM_001276699:exon4:c.C439T:p.R147X,TP53:NM_0011261	17p13.1																	rs121913344		.		.		.	0.475	N	1	A		.		.		.		11.46	37
chr17_7574003_7574003_G_A	Known	ITOC4	chr17	7574003	7574003	G	A	exonic	TP53	dist=NONE;dist=170525	stopgain	TP53:NM_001126115:exon6:c.C628T:p.R210X,TP53:NM_001276697:exon6:c.C547T:p.R183X,TP53:NM_001126118:exon9:c.C907T:p.R303X,TP53:NM_000546:exon10:c.C1024T:p.R342X,TP53:NM_001126112:exon10:c.C1024T:p.R342X,TP53:NM_001276760:exon10:c.C907T:p.R303X,TP53:NM_00127	17p13.1																	rs730882029		.		.		.	0.002	N	1	A		.		.		.		11.66	37
chr9_139396452_139396452_C_G	Novel	ITOC4	chr9	139396452	139396452	C	G	splicing	NOTCH1	dist=NONE;dist=142231	.	.	9q34.3																	.		.		.		.		.	1	D		.		.		.		5.189	25.5
chr11_92088021_92088021_C_T	Novel	ITOC4	chr11	92088021	92088021	C	T	exonic	FAT3	dist=NONE;dist=153673	stopgain	FAT3:NM_001008781:exon1:c.C2743T:p.Q915X	11q14.3																	.		.		.		.		.	1	A		.		.		.		10.023	36
chr16_18908268_18908268_C_T	Known	ITOC2	chr16	18908268	18908268	C	T	exonic	SMG1	.	nonsynonymous SNV	SMG1:NM_015092:exon2:c.G103A:p.A35T	16p12.3	0.0347	0.0025	0.1089	0.1281	0.013	0.0115	0.0399	0.0601	0.0415	0.0024	0.1214	0.125	0.013	0.0155	0.0543	0.0601	rs12051350	0.133	T	0.016	B	0.01	B	0.208	U	0.239	P	0.55	N	2.56	T	-0.27	N	0.363	2.899	21.8
chr17_7579575_7579575_G_A	Known	ITOC2	chr17	7579575	7579575	G	A	exonic	TP53	.	stopgain	TP53:NM_000546:exon4:c.C112T:p.Q38X,TP53:NM_001126112:exon4:c.C112T:p.Q38X,TP53:NM_001126113:exon4:c.C112T:p.Q38X,TP53:NM_001126114:exon4:c.C112T:p.Q38X	17p13.1																	.		.		.		.	0.147	U	1	A		.		.		.		5.723	26.9
chr12_49437208_49437208_T_C	Novel	ITOC1	chr12	49437208	49437208	T	C	exonic	KMT2D	.	nonsynonymous SNV	KMT2D:NM_003482:exon24:c.A5471G:p.D1824G	12q13.12																	.	0.057	T	0.808	P	0.154	B	0.002	N	0.655	N	0.69	N	-1.3	T	-1.54	N	0.634	3.569	23.1
chr7_82784832_82784832_C_G	Known	ITOC2	chr7	82784832	82784832	C	G	exonic	PCLO	.	nonsynonymous SNV	PCLO:NM_014510:exon2:c.G1125C:p.Q375H,PCLO:NM_033026:exon2:c.G1125C:p.Q375H	7q21.11	0.0071	0.002	0.0204	0.0256	0.0011	0.0043	0.0037	0.0066	0.0076	0.0018	0.0206	0.0262	0.0011	0.0046	0.0032	0.0067	rs77721383	0.073	T	0.001	B	0.007	B		.	1	P	1.1	L	2.23	T	-1.19	N	0.043	-0.32	0.598
chr14_64690055_64690055_G_A	Known	ITOC2	chr14	64690055	64690055	G	A	exonic	SYNE2	.	nonsynonymous SNV	SYNE2:NM_182910:exon6:c.G905A:p.R302Q,SYNE2:NM_182913:exon8:c.G1283A:p.R428Q,SYNE2:NM_015180:exon112:c.G20270A:p.R6757Q,SYNE2:NM_182914:exon113:c.G20339A:p.R6780Q	14q23.2	0.0012	9.632e-05	0	0	0.0009	0.0002	0.0011	0.0076	0.0014	0.0001	0	0	0.0009	0.0002	0.0014	0.0077	rs202240664	0.122	T	0.032	B	0.012	B	0.271	N	1	N	0.41	N	1.38	T	-0.51	N	0.07	0.593	8.11
chr2_202149589_202149589_G_C	Known	ITOC3	chr2	202149589	202149589	G	C	exonic	CASP8	.	nonsynonymous SNV	CASP8:NM_033356:exon7:c.G808C:p.D270H,CASP8:NM_001080124:exon8:c.G808C:p.D270H,CASP8:NM_001080125:exon8:c.G1030C:p.D344H,CASP8:NM_001228:exon9:c.G904C:p.D302H,CASP8:NM_033355:exon9:c.G853C:p.D285H	2q33.1	0.0907	0.0636	0.0505	0.0003	0.1018	0.1242	0.0991	0.0429	0.0875	0.061	0.0504	0.0001	0.1018	0.1237	0.1009	0.043	rs1045485	0.166	T	0.397	B	0.129	B	0.825	N	1	P	0.8	N	1.68	T	-0.88	N	0.131	-0.432	0.323
[truncated: 40 more columns]
