# Supplementary material for: Establishment and genomic characterization of gingivobuccal carcinoma cell lines with smokeless tobacco associated genetic alterations and oncogenic PIK3CA mutation
Source: Sci Rep. 2019 Jun 4;9:8272. doi: 10.1038/s41598-019-44143-0 (PMC6547758; doi:10.1038/s41598-019-44143-0)
Supplement: Supplementary file 4 — Dataset 3 [file 41598_2019_44143_MOESM4_ESM.xls]

## Sheet: Sheet1
Supplementary Table S7: Differential gene expression analyses of OSCC cell lines
Different approaches were carried out to identify differentially expressed genes in OSCC cell lines.
a.) Individual cell lines ITOC-01, -02, -03 and -04 were normalized to replicative of three normal buccal mucosa tissue.
b.) OSCC cell line replicative vs. BM normal tissue. c.) BM cell line replicative vs BM normal tissue.
ITOC01 vs. BM normal tissue								ITOC01 vs. BM normal tissue								ITOC02 vs. BM normal tissue								ITOC02 vs. BM normal tissue								ITOC03 vs. BM normal tissue								ITOC03 vs. BM normal tissue								ITOC04 vs. BM normal tissue
Up-regulated genes								Down-regulated genes								Up-regulated genes								Down-regulated genes								Up-regulated genes								Down-regulated genes								Up-regulated genes
id	baseMean	log2FoldChange	lfcSE	stat	pvalue	padj		id	baseMean	log2FoldChange	lfcSE	stat	pvalue	padj		id	baseMean	log2FoldChange	lfcSE	stat	pvalue	padj		id	baseMean	log2FoldChange	lfcSE	stat	pvalue	padj		id	baseMean	log2FoldChange	lfcSE	stat	pvalue	padj		id	baseMean	log2FoldChange	lfcSE	stat	pvalue	padj		id	baseMean
WFDC2	310.331	9.37689	0.925001	10.1372	3.77877e-24	3.87299e-21		MAL	20549.5	-14.7577	1.86402	-7.91715	2.43022e-15	5.41482e-13		ALPP	1323.73	10.8367	0.909505	11.915	9.89132e-33	1.57668e-29		CRNN	57379.1	-17.3662	1.83717	-9.45268	3.30277e-21	1.38543e-18		KRT81	26113.2	11.1759	0.689569	16.2071	4.4916e-59	2.48056e-55		KRT4	574340	-18.2264	1.12805	-16.1575	1.00635e-58	4.16832e-55		WFDC2	603.776
MMP10	388.776	8.77898	0.879005	9.98741	1.73043e-23	1.66273e-20		RHCG	41941.8	-13.543	1.12915	-11.9939	3.8235e-33	1.99773e-29		MISP	617.677	9.48784	0.950544	9.98149	1.83693e-23	1.17123e-20		RHCG	45828.8	-16.6493	1.74136	-9.56107	1.16542e-21	5.46378e-19		GDF15	1548.11	9.44729	0.766481	12.3255	6.60017e-35	6.07509e-32		KRT13	777380	-16.0877	0.853371	-18.8519	2.83428e-79	4.69584e-75		MUC16	5354.32
AFAP1-AS1	237.837	8.72518	0.904981	9.64128	5.35142e-22	4.83957e-19		MUC21	15642.4	-13.3039	1.55813	-8.5384	1.36089e-17	5.36471e-15		MUC16	2298.56	8.83766	1.2867	6.86848	6.48902e-12	4.99686e-10		SPRR3	201924	-14.6314	1.07023	-13.6713	1.50708e-42	1.20114e-38		KCNF1	63.4093	7.2062	1.11362	6.47096	9.7385e-11	4.01192e-09		MAL	25064.7	-15.9143	1.87093	-8.50608	1.79911e-17	2.19174e-15		KRT81	10354.3
MUC16	1556.46	8.44701	1.26746	6.6645	2.65577e-11	2.79656e-09		DSG1	4829.65	-12.592	1.55426	-8.10159	5.42469e-16	1.41355e-13		MUC4	3006.74	8.15854	0.605561	13.4727	2.26414e-41	1.20301e-37		SPRR2E	9146.14	-14.1968	1.63489	-8.68364	3.83308e-18	8.98518e-16		STX1A	255.7	6.73447	0.829181	8.12183	4.59195e-16	4.47526e-14		TGM3	28020.5	-14.8704	1.35834	-10.9475	6.83224e-28	3.4302e-25		LOC145757	578.748
ATP6V1B1	277.339	7.90395	0.881293	8.96858	3.0036e-19	1.53924e-16		SPRR1A	13505.8	-12.2048	1.19973	-10.1729	2.61956e-24	3.09793e-21		AGR2	522.869	8.08044	0.799415	10.1079	5.09435e-24	3.38349e-21		SPRR2D	8763.55	-12.5954	1.28652	-9.79034	1.23877e-22	7.31333e-20		MISP	88.1742	6.56019	1.02628	6.39223	1.63486e-10	6.29915e-09		MUC21	17343.4	-14.4963	1.67693	-8.64455	5.402e-18	7.21776e-16		DNAH5	291.417
MISP	158.583	7.7501	0.977447	7.92891	2.2107e-15	5.07272e-13		SPRR2E	7712.57	-12.2009	1.45163	-8.40498	4.27943e-17	1.39983e-14		GRIN2D	190.185	7.25309	0.835222	8.68403	3.81992e-18	8.98518e-16		KRTDAP	2307.96	-12.5912	2.05547	-6.12569	9.02916e-10	4.17174e-08		WFDC2	53.6326	6.49166	1.02613	6.32634	2.51046e-10	9.32586e-09		SPRR2A	22450.9	-14.273	1.30971	-10.8979	1.18006e-27	5.75036e-25		MISP	294.281
GRIN2D	219.191	7.6841	0.823469	9.33138	1.04504e-20	7.17606e-18		TMPRSS11D	2074.13	-11.823	1.57439	-7.50957	5.93229e-14	1.08575e-11		SCTR	135.281	7.24841	0.882776	8.21093	2.19485e-16	3.88732e-14		MUC21	18977.5	-12.559	1.40358	-8.94782	3.62567e-19	9.79544e-17		LOC145757	68.6701	6.46742	1.01846	6.35021	2.1502e-10	8.11491e-09		S100A8	69338.8	-14.2726	0.912364	-15.6436	3.67603e-55	1.21809e-51		GDA	548.876
AMH	168.008	7.23259	0.795929	9.08698	1.0183e-19	5.79828e-17		SPINK7	1867.25	-11.6566	1.81641	-6.4174	1.38623e-10	1.22483e-08		MSLN	501.98	7.16747	0.992354	7.2227	5.09653e-13	4.83564e-11		TGM3	27231.8	-12.3858	1.13928	-10.8716	1.57479e-27	1.56888e-24		FRMD5	46.8736	6.16521	1.06267	5.80162	6.56787e-09	1.84123e-07		SPINK5	25061.5	-14.0757	1.19422	-11.7866	4.57903e-32	3.2985e-29		PSG4	388.044
CEL	2282.23	7.09522	0.9684	7.32674	2.35819e-13	3.82037e-11		DCN	5325.96	-11.5474	1.07049	-10.787	3.96406e-27	7.83627e-24		UCA1	1401.45	7.03362	0.954162	7.37152	1.68698e-13	1.75755e-11		LGALS7	2502.4	-11.8225	1.38379	-8.54356	1.3015e-17	2.62607e-15		STC2	381.24	6.09777	0.692478	8.80573	1.30002e-18	1.87293e-16		MYH2	8668.41	-13.7664	3.74757	-3.67342	0.000239329	0.00205026		GDF15	581.956
HOXB7	76.2925	7.05534	0.961821	7.3354	2.21066e-13	3.65449e-11		SPRR2D	7387.18	-11.3766	1.25415	-9.07115	1.17763e-19	6.46604e-17		TSPAN1	988.514	6.99208	0.817629	8.55165	1.21341e-17	2.4797e-15		SFRP2	1963.2	-11.4977	1.29079	-8.90751	5.21896e-19	1.3865e-16		UCN	27.3034	6.03929	1.20514	5.01126	5.40744e-07	9.58187e-06		SLURP1	4309.7	-13.7253	1.84487	-7.43969	1.00918e-13	6.90915e-12		RARRES1	595.165
ALPP	82.7777	7.03165	0.979458	7.17913	7.01577e-13	1.01755e-10		COL1A2	7304.85	-10.846	1.01813	-10.6529	1.69105e-26	2.88869e-23		MMP1	580.332	6.90539	0.733305	9.41681	4.64992e-21	1.85299e-18		ACTA1	5841.07	-11.4828	3.53196	-3.25111	0.00114956	0.00880536		TRIB3	1974.39	6.02696	0.683338	8.81988	1.14581e-18	1.66524e-16		DES	3610.99	-13.4981	2.89762	-4.65835	3.18756e-06	4.64481e-05		TSPAN1	1020.18
COL22A1	417.222	6.98781	0.68852	10.149	3.34686e-24	3.67533e-21		KRT6C	15735.1	-10.8377	0.78934	-13.7301	6.70386e-43	1.03065e-38		KCNH4	134.287	6.89733	0.845304	8.15958	3.36181e-16	5.70077e-14		COL6A3	1984.49	-11.4212	1.32936	-8.59149	8.58465e-18	1.82452e-15		IL11	66.9235	6.0169	1.05242	5.71722	1.08282e-08	2.90764e-07		SBSN	21212.5	-12.6796	0.887731	-14.2831	2.7886e-46	7.68125e-43		PTPRH	350.733
FER1L4	431.667	6.88851	0.76177	9.04277	1.52745e-19	8.09759e-17		LGALS7	2108.84	-10.8301	1.37699	-7.86502	3.69042e-15	7.6671e-13		LOC554223	164.742	6.81856	0.820048	8.31483	9.18863e-17	1.72314e-14		F13A1	903.853	-11.4057	1.6966	-6.72271	1.7838e-11	1.23625e-09		AK310094	8788.92	6.01522	0.668819	8.99379	2.38847e-19	3.91266e-17		SFRP2	2018.35	-12.6588	1.64297	-7.70481	1.3104e-14	1.02409e-12		SPOCD1	203.553
PIGR	354.891	6.85024	0.73045	9.37812	6.71618e-21	4.91688e-18		DPT	2081.1	-10.8251	1.28261	-8.43989	3.17642e-17	1.08521e-14		GDA	196.849	6.74168	0.778491	8.65993	4.72069e-18	1.07497e-15		ADH1B	837.787	-11.2971	1.67924	-6.72747	1.72637e-11	1.20695e-09		RASGRF1	50.0516	5.98361	0.966887	6.18853	6.07294e-10	2.08748e-08		FAM25A	2084.51	-12.65	2.03331	-6.2214	4.92739e-10	1.7223e-08		KRT86	243.79
HOXC6	47.1578	6.6379	1.11125	5.97337	2.32407e-09	1.50761e-07		COL3A1	6523.25	-10.6705	1.14386	-9.32852	1.07356e-20	7.17606e-18		DUSP9	118.378	6.6056	0.966951	6.83137	8.41091e-12	6.29436e-10		HSPB6	785.706	-11.1722	1.64338	-6.79829	1.05872e-11	7.56769e-10		IL24	47.6663	5.95573	1.0134	5.87695	4.17883e-09	1.22107e-07		TNNT3	1628.71	-12.6283	2.05443	-6.14686	7.90331e-10	2.65602e-08		RASGRF1	82.7857
LOXL4	867.353	6.60953	0.782182	8.45012	2.91006e-17	1.04045e-14		SCARA5	972.979	-10.5667	1.61763	-6.5322	6.4812e-11	6.22763e-09		WFDC2	54.0537	6.54087	1.02728	6.36719	1.92526e-10	1.04739e-08		IL36A	788.194	-11.1531	2.03475	-5.48131	4.22199e-08	1.31186e-06		LOC440905	128.74	5.9303	1.09697	5.40608	6.44193e-08	1.41928e-06		KRT6B	20217.3	-12.3985	0.921582	-13.4535	2.93671e-41	3.24369e-38		ELFN2	313.19
GDF15	157.824	6.40935	0.810548	7.90743	2.62755e-15	5.77085e-13		PTN	845.398	-10.5244	1.68323	-6.25249	4.03954e-10	3.1208e-08		UNC13C	478.593	6.46967	0.830298	7.79199	6.59604e-15	9.10532e-13		COL1A2	8711.6	-11.0796	0.965497	-11.4755	1.75064e-30	2.32543e-27		CETP	55.813	5.80586	0.960823	6.04259	1.5166e-09	4.79523e-08		KRT78	7773.7	-12.2805	1.17755	-10.4289	1.83086e-25	6.45396e-23		SYT14	68.2647
AK311383	49.8055	6.20385	1.12556	5.51181	3.55153e-08	1.58264e-06		SFRP1	839.14	-10.5179	1.60842	-6.53926	6.18241e-11	6.01572e-09		HAP1	235.799	6.46925	0.716847	9.02459	1.80375e-19	5.04418e-17		COL6A2	3712.21	-11.0223	1.07724	-10.232	1.42551e-24	1.03285e-21		SH2D5	118.894	5.79461	1.04741	5.53231	3.16049e-08	7.49114e-07		A2ML1	10873.9	-12.2635	1.03835	-11.8106	3.44133e-32	2.59163e-29		SAA2	507.636
POU5F1	127.948	6.15064	0.88176	6.97542	3.04967e-12	3.81184e-10		LUM	834.278	-10.5075	1.64414	-6.39087	1.64948e-10	1.41671e-08		MMP10	97.4593	6.46363	0.945042	6.83952	7.94585e-12	5.97438e-10		KRT6C	18739.4	-10.9453	0.753125	-14.5331	7.47135e-48	1.19093e-43		FAM132B	37.5555	5.73668	1.10696	5.18237	2.19089e-07	4.29635e-06		CKM	4499.32	-12.2279	3.39692	-3.59971	0.000318572	0.00263247		STC2	533.376
MMP1	282.784	6.09576	0.73957	8.2423	1.68924e-16	4.99432e-14		HLA-DRB5	704.116	-10.4627	3.05716	-3.42235	0.000620834	0.00621965		ATP6V1B1	120.229	6.38421	0.927372	6.88419	5.81156e-12	4.49691e-10		VCAN	555.225	-10.9356	1.67277	-6.53745	6.25759e-11	3.91161e-09		KRT86	108.05	5.70333	0.799874	7.13029	1.00158e-12	5.72213e-11		LYNX1	4711.29	-11.9018	1.12957	-10.5365	5.86161e-26	2.25849e-23		KRT34	372.187
AX747741	64.6559	6.02811	0.893689	6.74521	1.5281e-11	1.67807e-09		TPSB2	771.903	-10.4406	1.78765	-5.84038	5.20823e-09	3.0102e-07		CACNG4	221.657	6.33421	0.810508	7.81511	5.49142e-15	7.95757e-13		CXCL12	2119.08	-10.8859	1.1869	-9.17169	4.65642e-20	1.51476e-17		KRT18	5772.86	5.65386	0.89456	6.32027	2.61104e-10	9.65618e-09		KRT6A	138842	-11.8568	0.673391	-17.6076	2.15261e-69	1.78322e-65		LOC554223	141.271
TG	104.86	5.93784	0.810771	7.32369	2.41245e-13	3.86344e-11		ELN	908.114	-10.3753	1.85309	-5.59892	2.15688e-08	1.02662e-06		TRPM3	431.619	6.24132	0.891836	6.99829	2.5911e-12	2.12898e-10		C1QA	631.265	-10.8569	1.70633	-6.36274	1.98186e-10	1.06726e-08		CDH4	190.602	5.61623	0.842023	6.66993	2.55932e-11	1.16172e-09		KLK13	1654.28	-11.7874	1.61516	-7.29797	2.92141e-13	1.8688e-11		KRT18	10364.6
STRA6	395.189	5.84259	0.999442	5.84585	5.03992e-09	2.96873e-07		COL6A2	3128.62	-10.3606	1.11638	-9.28056	1.68596e-20	1.08e-17		RAB26	294.288	6.12771	0.957303	6.40101	1.54349e-10	8.5428e-09		DCN	6388.03	-10.7183	0.805992	-13.2982	2.37023e-40	9.44537e-37		FER1L4	216.096	5.53478	0.779494	7.10048	1.24325e-12	6.95884e-11		CALML5	6475.78	-11.7437	1.51709	-7.74089	9.87238e-15	8.05742e-13		HOXB7	64.3542
LEMD1	38.7516	5.69355	1.18269	4.81406	1.47897e-06	3.81505e-05		ACTN2	750.387	-10.3562	3.43593	-3.01408	0.00257757	0.0198535		FRMD5	42.3006	6.07093	1.07834	5.62987	1.8035e-08	6.06492e-07		SPRR2A	21606.2	-10.6587	1.11971	-9.51914	1.74614e-21	7.73152e-19		AMH	65.5324	5.5172	0.85911	6.422	1.34498e-10	5.29303e-09		LGALS7B	2165.48	-11.7269	1.60746	-7.29533	2.9793e-13	1.8985e-11		PCSK9	1276.44
TCN1	49.7431	5.68574	0.922003	6.16673	6.9718e-10	4.93937e-08		SPRR2C	735.391	-10.315	1.92022	-5.37179	7.79605e-08	3.04204e-06		DKK1	615.577	5.9364	0.978757	6.06525	1.31752e-09	5.81751e-08		CA3	1089.49	-10.6463	1.74277	-6.10887	1.00336e-09	4.59587e-08		AK126318	167.294	5.51273	0.919382	5.99613	2.0208e-09	6.25805e-08		CLCA2	3161.53	-11.7243	1.01632	-11.536	8.69004e-31	5.75906e-28		HOTAIRM1	284.446
AK025975	37.7821	5.64391	1.09194	5.16868	2.35748e-07	7.71989e-06		CRYAB	2636.29	-10.1565	1.10568	-9.18579	4.08522e-20	2.41562e-17		FLJ44511	30.0023	5.837	1.14229	5.10992	3.22296e-07	7.90368e-06		PMP22	559.141	-10.6094	1.63549	-6.48697	8.75808e-11	5.24826e-09		LOC554223	70.53	5.49117	0.874986	6.27573	3.48e-10	1.25341e-08		GGTA1P	491.1	-11.6531	1.6172	-7.20568	5.77558e-13	3.50512e-11		AX747741	97.1023
ABP1	287.998	5.59469	1.10565	5.06011	4.1902e-07	1.26067e-05		MYLPF	657.099	-10.1531	3.31601	-3.06185	0.00219973	0.0174625		LOC440335	61.8774	5.82056	0.937916	6.20584	5.44041e-10	2.64391e-08		COL3A1	7779.91	-10.5822	1.08588	-9.7453	1.93198e-22	1.02653e-19		SAT1	29591.6	5.48767	0.649765	8.44561	3.02454e-17	3.52891e-15		CES1	866.228	-11.4347	2.00224	-5.71093	1.12358e-08	2.99766e-07		IL24	59.0814
LOC145757	31.2612	5.55094	1.11253	4.98949	6.0539e-07	1.73643e-05		COL14A1	1169.57	-10.0713	1.26745	-7.94611	1.92458e-15	4.6966e-13		OLR1	226.949	5.79351	0.704813	8.21992	2.03631e-16	3.64705e-14		PTN	1005.78	-10.5299	1.344	-7.83472	4.69876e-15	6.8714e-13		EVA1A	72.0627	5.45274	0.884686	6.16348	7.11629e-10	2.4064e-08		TMPRSS11B	3258.34	-11.3505	1.25794	-9.02307	1.82895e-19	3.0302e-17		COX6B2	151.589
MUC4	432.53	5.48541	0.617657	8.881	6.62647e-19	3.2863e-16		SLC24A3	616.079	-10.0689	1.60275	-6.28227	3.3367e-10	2.59083e-08		ELFN2	153.013	5.72854	1.09514	5.23089	1.68698e-07	4.4155e-06		TPSB2	920.519	-10.4485	1.47846	-7.06715	1.58144e-12	1.39271e-10		LOC646329	73.7144	5.42268	1.36837	3.96286	7.4056e-05	0.00074984		SPRR2D	9002.45	-11.2486	1.19118	-9.44324	3.61437e-21	7.87933e-19		MUSK	60.3649
KRT81	417.091	5.42953	0.707726	7.6718	1.69603e-14	3.3006e-12		AL832737	612.771	-10.0621	1.91053	-5.26667	1.38922e-07	4.90987e-06		NKX2-1	42.5271	5.66687	1.08635	5.21643	1.82407e-07	4.72775e-06		TMPRSS11B	3166.66	-10.3804	1.16942	-8.87647	6.90178e-19	1.77443e-16		LIPG	244.291	5.39608	0.848299	6.36106	2.00365e-10	7.61026e-09		SLC24A3	753.79	-11.2388	1.6016	-7.01721	2.2635e-12	1.20733e-10		INHBB	653.196
PADI3	186.027	5.40408	0.990503	5.4559	4.87263e-08	2.05802e-06		TMPRSS11B	2665.38	-9.8608	1.20947	-8.15301	3.54967e-16	9.79732e-14		FER1L4	211.208	5.53102	0.785215	7.04395	1.86859e-12	1.61877e-10		SRGN	496.173	-10.3564	1.83708	-5.63743	1.72607e-08	5.82915e-07		HPCAL4	51.6231	5.37244	0.958774	5.60344	2.10134e-08	5.21964e-07		DCN	6613.8	-11.2097	0.82708	-13.5533	7.57363e-42	1.04567e-38		ATP8A2	77.119
PSG4	47.8024	5.31336	1.0285	5.16614	2.38981e-07	7.76764e-06		FILIP1L	423.761	-9.785	1.74106	-5.62013	1.90817e-08	9.19631e-07		AK311383	38.4169	5.5274	1.187	4.65662	3.21442e-06	5.97875e-05		SPRR2C	872.297	-10.3112	1.63898	-6.29124	3.14933e-10	1.61416e-08		SPOCD1	70.052	5.34305	0.883871	6.04505	1.49362e-09	4.73162e-08		HSPA7	670.078	-11.0692	1.89242	-5.84923	4.93849e-09	1.4107e-07		SEMA3A	474.932
UNC5CL	67.4562	5.29211	0.968899	5.46198	4.70853e-08	2.00524e-06		SLURP1	3538.97	-9.77149	1.26182	-7.744	9.63402e-15	1.89889e-12		KRT19	14964.3	5.51576	1.43729	3.83762	0.000124233	0.00134988		IGFBP5	8892.88	-10.2882	0.888953	-11.5734	5.62326e-31	8.14862e-28		PLAU	5167.17	5.32657	1.01036	5.27196	1.34974e-07	2.7814e-06		CXCL12	2179.7	-11.0464	1.18401	-9.32969	1.06184e-20	2.19907e-18		ST6GALNAC5	77.9329
HOXB3	82.7012	5.27555	0.932166	5.65945	1.51856e-08	7.5311e-07		ACTA1	4918.37	-9.74265	3.51317	-2.77318	0.00555112	0.0363161		PCSK9	648.768	5.50901	0.923543	5.96509	2.44505e-09	1.02026e-07		CCL2	421.743	-10.2669	1.97607	-5.19565	2.04005e-07	5.22803e-06		OLR1	171.133	5.31641	0.710541	7.4822	7.30882e-14	5.10939e-12		IL1RN	21209.6	-10.9645	0.814659	-13.459	2.72601e-41	3.22603e-38		LINC00592	26.8859
GABRE	1266.61	5.08549	0.619215	8.2128	2.16096e-16	6.2684e-14		NCCRP1	2897.62	-9.71726	1.01545	-9.5694	1.07527e-21	8.26563e-19		GPR39	32.4732	5.49589	1.17376	4.68231	2.83663e-06	5.35733e-05		TCAP	1594.73	-10.1896	3.13839	-3.24676	0.00116726	0.00889392		C1QL1	23.5442	5.29279	1.15873	4.56776	4.9296e-06	6.80047e-05		HPGD	651.949	-10.9395	1.55188	-7.04922	1.79929e-12	9.77395e-11		TMEM156	131.209
EXOC3L4	91.6277	5.07754	0.90799	5.59207	2.24383e-08	1.05494e-06		SPRR2A	18430.3	-9.69483	1.10631	-8.76322	1.89753e-18	8.10351e-16		FA2H	125.97	5.43174	0.850561	6.38606	1.7021e-10	9.3557e-09		UPK1A	379.877	-10.1168	1.92445	-5.25699	1.46432e-07	3.87924e-06		FBN2	212.039	5.27202	0.926072	5.69288	1.24916e-08	3.27989e-07		ACTA1	6012.39	-10.9079	3.51257	-3.10538	0.00190034	0.0119233		UCA1	688.848
OVGP1	127.562	5.06504	0.715629	7.07774	1.46521e-12	1.97598e-10		IGFBP5	7456.9	-9.66905	0.896438	-10.7861	4.00521e-27	7.83627e-24		LOC145757	34.302	5.42221	1.11347	4.86965	1.11795e-06	2.41792e-05		MFAP4	2255.5	-10.1081	0.892219	-11.3292	9.40506e-30	1.15321e-26		TGM2	2871.81	5.26238	0.838742	6.27413	3.51589e-10	1.26358e-08		MYL2	634.88	-10.9041	3.2064	-3.40073	0.000672071	0.00498428		FER1L4	278.909
MIR23B	157.733	5.0202	0.79175	6.34063	2.28827e-10	1.87127e-08		ADH1B	828.658	-9.64913	1.18867	-8.11756	4.7563e-16	1.26075e-13		NRG4	57.7892	5.38795	0.981094	5.49178	3.97906e-08	1.24365e-06		SDR9C7	366.614	-10.0738	1.66704	-6.04291	1.5136e-09	6.55621e-08		HMGA2	183.853	5.23	1.14035	4.5863	4.51167e-06	6.28674e-05		CEACAM6	1131.46	-10.8235	1.30148	-8.31628	9.0767e-17	9.8936e-15		MUC4	577.702
SAA2	135.532	5.00604	1.22015	4.10279	4.08195e-05	0.000650321		MEG3	104.129	-9.54047	1.66605	-5.72641	1.0258e-08	5.2569e-07		PIF1	166.033	5.36044	0.83362	6.43031	1.27342e-10	7.27536e-09		ITGAV	719.628	-10.0102	1.30324	-7.68101	1.57836e-14	2.04545e-12		DUSP9	47.8732	5.21721	1.05768	4.93268	8.11099e-07	1.37058e-05		HOPX	5632.92	-10.7373	0.793109	-13.5383	9.294e-42	1.18448e-38		LEMD1	51.4996
GSDMB	239.436	4.97439	0.925777	5.37321	7.7349e-08	3.02586e-06		CHRDL1	887.738	-9.53071	1.30611	-7.29699	2.94273e-13	4.61648e-11		HOTAIRM1	140.771	5.31144	0.888984	5.97473	2.30471e-09	9.69315e-08		CD34	688.88	-9.97989	1.23866	-8.05698	7.82049e-16	1.23424e-13		HAP1	105.5	5.20411	0.749102	6.94713	3.7278e-12	1.92406e-10		C1QC	534.031	-10.7349	1.70068	-6.31211	2.75259e-10	1.00896e-08		KRT8	9835.88
HOXB6	32.2404	4.94984	0.985304	5.02367	5.06935e-07	1.48168e-05		CWH43	431.125	-9.51696	1.62593	-5.85325	4.82065e-09	2.86149e-07		ARHGEF39	233.568	5.29318	0.714017	7.41325	1.23243e-13	1.32381e-11		SFRP1	1000.42	-9.94328	1.09921	-9.04582	1.48542e-19	4.22814e-17		TSPAN1	308.241	5.19398	0.829922	6.2584	3.88959e-10	1.38885e-08		HBB	1600.76	-10.7182	1.25155	-8.56396	1.09055e-17	1.41159e-15		GPR39	39.9339
NPIPL1	90.7697	4.94374	0.860244	5.74691	9.08912e-09	4.75598e-07		MYBPC1	1561.74	-9.51131	3.44771	-2.75874	0.00580251	0.0377839		GDF15	88.8946	5.27918	0.859355	6.14319	8.08782e-10	3.78064e-08		ACTN2	829.539	-9.94216	3.27356	-3.03711	0.00238857	0.0159171		FADS3	782.837	5.1841	0.685912	7.55797	4.09417e-14	3.01477e-12		CWH43	527.203	-10.6849	1.62525	-6.57429	4.88843e-11	2.10367e-09		DKK1	551.421
UCN	11.0826	4.93297	1.40668	3.50682	0.000453489	0.0048182		KRT1	22982.7	-9.48803	2.6361	-3.59927	0.00031911	0.00362601		LOC613038	85.753	5.26761	0.819633	6.42679	1.30326e-10	7.39289e-09		FBLN5	342.423	-9.93898	1.63165	-6.09135	1.11961e-09	5.04657e-08		EME1	101.55	5.02641	0.825999	6.08524	1.16313e-09	3.78601e-08		DPT	2547.97	-10.6711	1.01215	-10.543	5.47009e-26	2.15782e-23		LIF	1252.31
BC150585	14.84	4.90377	1.30735	3.75091	0.000176194	0.00223869		ANGPTL1	371.819	-9.48005	1.74869	-5.42125	5.91851e-08	2.42643e-06		C1QTNF6	570.464	5.22179	0.605554	8.62315	6.51351e-18	1.44202e-15		LUM	994.424	-9.93142	1.15252	-8.61711	6.86654e-18	1.49935e-15		P2RX5	55.9184	5.01725	0.991104	5.06228	4.14265e-07	7.61413e-06		AQP3	20240.6	-10.5404	0.757589	-13.913	5.2806e-44	8.74889e-41		VNN1	214.019
GNGT1	14.824	4.8965	1.42574	3.43436	0.000593956	0.00601151		CKM	3681.37	-9.47717	3.32762	-2.84804	0.004399	0.0301911		RHOBTB3	1536.42	5.219	0.689702	7.56704	3.81818e-14	4.57608e-12		HSPA7	652.859	-9.90999	1.59773	-6.20253	5.55609e-10	2.67565e-08		PCSK9	467.443	4.95347	0.922505	5.36958	7.89199e-08	1.71819e-06		IVL	10792.2	-10.5242	0.755269	-13.9344	3.91633e-44	7.20953e-41		TINAGL1	5298.53
PTPRH	72.2422	4.88095	1.14431	4.26542	1.99529e-05	0.000352188		PDGFRB	806.803	-9.46463	1.33578	-7.08547	1.38574e-12	1.90217e-10		BC073817	125.404	5.19225	0.82894	6.26373	3.75885e-10	1.8901e-08		CD163	308.948	-9.83146	1.76565	-5.56819	2.57403e-08	8.42506e-07		TINAGL1	3416.3	4.95333	0.855569	5.78952	7.05896e-09	1.97222e-07		CELF2	357.098	-10.5156	1.61784	-6.49976	8.04483e-11	3.34052e-09		STX1A	119.764
FLJ44511	13.7882	4.87655	1.29856	3.75536	0.000173091	0.0022029		PODN	436.899	-9.4269	1.60497	-5.87356	4.2653e-09	2.59189e-07		FBN2	224.58	5.15867	0.929536	5.54973	2.86115e-08	9.26966e-07		AF268386	303.937	-9.81309	1.61365	-6.08128	1.19226e-09	5.32341e-08		LOC284080	66.0259	4.94338	0.849479	5.8193	5.90933e-09	1.66795e-07		SCNN1B	897.99	-10.4894	1.37529	-7.62709	2.40111e-14	1.82484e-12		INHA	19.9473
C3orf72	48.0169	4.86772	0.849077	5.73296	9.86951e-09	5.09928e-07		SLC5A1	818.646	-9.41725	2.69247	-3.49763	0.000469412	0.00496337		FBP1	281.402	5.13179	0.703227	7.2975	2.9317e-13	2.9207e-11		SERPING1	1190.33	-9.81165	1.08348	-9.05571	1.35676e-19	3.93215e-17		RPL39L	155.725	4.94254	0.795007	6.21698	5.06819e-10	1.76407e-08		SELE	447.301	-10.4882	2.03087	-5.1644	2.41217e-07	4.67426e-06		NKX2-1	40.1693
COL11A2	168.347	4.86642	0.678877	7.16834	7.59107e-13	1.0907e-10		ANGPTL2	382.009	-9.39038	1.61867	-5.80128	6.58096e-09	3.63941e-07		INHA	14.5508	5.09119	1.34585	3.78288	0.000155022	0.00163429		SFRP4	304.305	-9.80939	1.93428	-5.07133	3.95047e-07	9.54098e-06		TG	64.7546	4.93223	0.856818	5.75644	8.5904e-09	2.35249e-07		ADH1B	954.565	-10.4603	1.19317	-8.7668	1.83811e-18	2.60288e-16		MSLN	174.433
RASGRF1	19.4171	4.84102	1.11773	4.3311	1.48364e-05	0.000275476		C1QB	376.01	-9.35574	1.72002	-5.43931	5.3488e-08	2.22852e-06		UNC5CL	70.8661	5.08087	0.980902	5.1798	2.22129e-07	5.65613e-06		THY1	292.691	-9.75427	1.70174	-5.73193	9.92921e-09	3.58892e-07		COX6B2	64.8619	4.91299	0.891224	5.51263	3.53508e-08	8.30769e-07		CNFN	8357.33	-10.4575	1.03343	-10.1192	4.54102e-24	1.36792e-21		BC065763	79.9118
HOTAIRM1	86.0031	4.81521	0.906964	5.30916	1.10135e-07	4.03145e-06		LYZ	723.381	-9.30068	1.37831	-6.74788	1.50016e-11	1.65924e-09		TG	72.1526	5.0744	0.848507	5.98039	2.22601e-09	9.38694e-08		KLHL41	1105.83	-9.7041	3.06025	-3.17101	0.00151907	0.0110465		BC035647	102.325	4.89971	1.10422	4.43726	9.11109e-06	0.000117017		KRTDAP	2363.97	-10.4165	1.59265	-6.54036	6.13704e-11	2.58067e-09		LIPG	253.722
RIMS2	39.8297	4.78247	0.924153	5.17498	2.27936e-07	7.54858e-06		CCL2	354.089	-9.26358	1.96284	-4.71949	2.36439e-06	5.76861e-05		KIF20A	439.193	5.04176	0.776457	6.49329	8.39826e-11	5.05163e-09		DCT	281.008	-9.6917	3.05295	-3.17454	0.00150075	0.0109282		SERPINA1	1127.36	4.89613	1.06713	4.58814	4.47206e-06	6.24204e-05		COL3A1	7991.67	-10.402	1.06672	-9.75136	1.82013e-22	4.9436e-20		AF198444	219.116
MC1R	148.585	4.70754	0.80188	5.87063	4.34148e-09	2.61749e-07		SBSN	18466.9	-9.23458	0.770041	-11.9923	3.89826e-33	1.99773e-29		HSD17B3	27.777	5.03009	1.07759	4.66792	3.04269e-06	5.70595e-05		HOPX	5480.27	-9.65176	0.732634	-13.174	1.23785e-39	3.94628e-36		SEZ6L2	251.538	4.878	0.797975	6.11297	9.7791e-10	3.22108e-08		CLEC3B	828.826	-10.3628	1.21114	-8.55622	1.1663e-17	1.49793e-15		MAG	39.8146
KCNK4	11.1738	4.69286	1.35253	3.46968	0.000521075	0.00540918		VIM	7402.23	-9.19651	0.804023	-11.4381	2.69673e-30	1.03649e-26		ABP1	233.526	4.99487	1.12921	4.42331	9.7198e-06	0.000154492		C15orf48	556.64	-9.63278	1.43957	-6.69141	2.21034e-11	1.48662e-09		EPCAM	663.378	4.87252	1.14322	4.26209	2.0252e-05	0.000239017		CD248	403.922	-10.3394	1.68457	-6.13772	8.37138e-10	2.79631e-08		ANKUB1	20.6352
CCDC87	22.6775	4.648	1.10592	4.20282	2.63616e-05	0.000447332		IGFL1	675.748	-9.19507	3.15227	-2.91697	0.00353451	0.0254518		NKX2-8	142.078	4.98192	0.819174	6.08164	1.18959e-09	5.32341e-08		LYVE1	263.906	-9.60712	1.73843	-5.5263	3.27047e-08	1.04263e-06		PADI3	160.191	4.8499	1.01063	4.79887	1.59561e-06	2.49632e-05		CYP2C18	419.711	-10.3107	1.6498	-6.24971	4.11221e-10	1.46518e-08		STRA6	371.675
DKFZp686M11215	38.2605	4.64758	0.91818	5.06173	4.15472e-07	1.25325e-05		HBB	1310.54	-9.14881	1.1747	-7.78823	6.79559e-15	1.39301e-12		LEMD1	29.2232	4.94754	1.25598	3.93918	8.17614e-05	0.000955481		SPARCL1	2544.82	-9.5488	0.979627	-9.74738	1.89294e-22	1.02653e-19		TMEM52B	27.1409	4.84033	1.12306	4.30996	1.63283e-05	0.000197754		MFAP4	2320.04	-10.2698	0.888933	-11.5529	7.13549e-31	4.92587e-28		INHBA	316.903
FMO3	122.362	4.64577	0.804032	5.77809	7.55531e-09	4.01922e-07		A2M	1607.38	-9.09392	1.06394	-8.54739	1.25907e-17	5.09393e-15		PLK1	721.18	4.92411	0.684818	7.19039	6.46071e-13	6.05786e-11		CHRDL1	1058.38	-9.54107	1.09556	-8.70883	3.07041e-18	7.52958e-16		PABPC1L	339.468	4.83303	0.625927	7.72139	1.15067e-14	9.20978e-13		MUC15	384.304	-10.2291	1.59807	-6.4009	1.54467e-10	6.00751e-09		HTR1D	30.9368
BC133018	10.9786	4.63897	1.366	3.39602	0.00068374	0.00671681		KRT6B	16532.4	-9.08731	0.842632	-10.7844	4.07768e-27	7.83627e-24		HOXA1	115.815	4.91644	0.910029	5.40251	6.57162e-08	1.94589e-06		PDZRN3	359.414	-9.54047	1.58931	-6.00292	1.93801e-09	8.25986e-08		AK128252	172.613	4.82906	0.797502	6.05524	1.40212e-09	4.46738e-08		DYNLT3	735.764	-10.2025	1.17299	-8.69783	3.38294e-18	4.67071e-16		NXNL2	32.737
RAB26	94.2453	4.62505	0.997446	4.63689	3.53694e-06	8.15245e-05		TXNIP	3682.96	-9.06663	1.03426	-8.76633	1.84581e-18	8.10351e-16		DISP2	47.1576	4.88682	0.934057	5.23182	1.67849e-07	4.40051e-06		G0S2	221.848	-9.5358	1.66741	-5.71892	1.07201e-08	3.83997e-07		ELFN2	85.0956	4.77909	1.13257	4.2197	2.44625e-05	0.00028165		DAPL1	308.529	-10.1764	1.56302	-6.51069	7.4806e-11	3.11403e-09		HMGN2P46	95.0916
ETV1	201.822	4.6226	0.758409	6.09512	1.09354e-09	7.43895e-08		HBA1	614.75	-9.05527	1.3836	-6.54474	5.95999e-11	5.83623e-09		KRT18	3409.51	4.87875	0.899306	5.42502	5.79479e-08	1.74281e-06		TTN	1712.81	-9.46624	2.93566	-3.22457	0.00126161	0.00948589		DDX43	47.3728	4.7701	0.920771	5.18055	2.21237e-07	4.32321e-06		CYB5A	374.623	-10.1665	1.5523	-6.54933	5.77977e-11	2.44908e-09		C1QTNF6	624.146
HOXC4	25.2816	4.54009	1.21162	3.74713	0.000178867	0.00226705		KRT78	6361.9	-9.04404	1.02714	-8.80504	1.30811e-18	6.28465e-16		TROAP	395.289	4.85183	0.662401	7.32461	2.39598e-13	2.40201e-11		FAM3D	719.158	-9.45781	1.27128	-7.43959	1.00996e-13	1.11026e-11		E2F7	275.133	4.75616	0.62692	7.58654	3.28551e-14	2.452e-12		LY6D	15711.1	-10.1456	0.984219	-10.3083	6.46199e-25	2.05889e-22		EVA1A	63.3255
SYCP2	55.9875	4.52992	0.879619	5.14987	2.60669e-07	8.38396e-06		CXCL14	3267.01	-9.0164	0.819747	-10.999	3.86371e-28	1.18801e-24		CDH8	23.9889	4.83879	1.14666	4.2199	2.44406e-05	0.000338768		VIM	8822.43	-9.45561	0.788029	-11.9991	3.59326e-33	6.36406e-30		KRT8	4794.67	4.7124	0.655989	7.18365	6.78726e-13	4.01612e-11		TNNI2	1509.3	-10.1448	2.88521	-3.51615	0.000437855	0.00344136		RAG1	61.8392
WDR86	36.6771	4.5282	0.955805	4.73757	2.16291e-06	5.31191e-05		NRAP	512.515	-8.95058	3.08486	-2.90146	0.00371434	0.0263762		MAFA	49.7979	4.83541	1.02659	4.71015	2.47534e-06	4.79427e-05		VCAM1	242.927	-9.42113	1.89938	-4.9601	7.04579e-07	1.58491e-05		ITGA3	8800.39	4.69692	0.763987	6.14791	7.85115e-10	2.64386e-08		ANGPTL2	434.734	-10.1395	1.61874	-6.26384	3.75619e-10	1.34703e-08		S100P	996.21
TSPAN1	163.662	4.51417	0.841511	5.36436	8.12361e-08	3.1362e-06		ITM2A	299.273	-8.94424	1.62455	-5.50567	3.67768e-08	1.62473e-06		AX747544	131.329	4.81623	0.910528	5.28949	1.22659e-07	3.3422e-06		FNDC4	233.369	-9.41709	1.77752	-5.29788	1.17157e-07	3.20323e-06		WDR66	158.726	4.68641	0.730386	6.41635	1.39582e-10	5.46712e-09		ZBTB7C	1020.92	-10.1294	0.9984	-10.1457	3.46459e-24	1.06299e-21		GFI1	141.111
HSD17B3	16.8277	4.51108	1.17282	3.84637	0.000119882	0.00163229		C1QA	529.873	-8.85016	1.35989	-6.50801	7.61522e-11	7.1826e-09		ID3	4351.1	4.81034	0.908655	5.29392	1.19723e-07	3.26777e-06		CKM	4373.08	-9.40266	3.30785	-2.84253	0.00447568	0.0260747		RAB17	127.92	4.67361	0.827072	5.65079	1.5971e-08	4.11521e-07		SEPP1	3353.33	-10.0833	0.844906	-11.9342	7.84897e-33	6.19247e-30		BC094703	63.4763
ADA	318.358	4.50298	0.766936	5.87139	4.32147e-09	2.61568e-07		CALML5	5307.58	-8.84823	1.41956	-6.23309	4.57313e-10	3.42962e-08		LAMA1	18.9658	4.79224	1.19529	4.00926	6.09101e-05	0.000742852		GPR183	177.491	-9.39939	1.95467	-4.80868	1.5193e-06	3.12486e-05		ASNS	902.315	4.66738	0.70057	6.66227	2.69634e-11	1.21725e-09		CXCL17	680.055	-10.0743	1.23061	-8.18643	2.69094e-16	2.66967e-14		BC035647	122.988
GAD1	43.1963	4.49548	0.891713	5.0414	4.62147e-07	1.37428e-05		LAPTM5	499.599	-8.7686	1.29614	-6.76516	1.33162e-11	1.49433e-09		CPNE7	133.631	4.75649	0.78156	6.08589	1.15845e-09	5.20158e-08		MPEG1	452.202	-9.38432	1.39201	-6.74157	1.56688e-11	1.10514e-09		INHBA	197.795	4.64341	1.13114	4.10508	4.04177e-05	0.000442591		UBB	6624.73	-10.0335	0.702992	-14.2725	3.24534e-46	7.68125e-43		PKD1L2	89.1748
WDR72	48.6214	4.49081	0.915326	4.90624	9.28392e-07	2.49967e-05		SPRR2F	347.215	-8.76811	1.76126	-4.97832	6.41388e-07	1.83284e-05		LINC00857	57.7009	4.75616	0.998013	4.76563	1.88267e-06	3.74186e-05		COMP	231.746	-9.33401	1.72685	-5.40521	6.47312e-08	1.92144e-06		HTR1D	19.2227	4.60918	1.18663	3.88425	0.000102646	0.000990472		C1QA	649.17	-10.0166	1.36458	-7.34045	2.12873e-13	1.41075e-11		LOC100133669	56.2063
DPYSL4	45.9876	4.47981	0.952079	4.7053	2.53498e-06	6.08949e-05		PTPRC	444.642	-8.71925	1.39746	-6.23938	4.39317e-10	3.31082e-08		EVA1A	44.7445	4.75404	0.944011	5.036	4.75353e-07	1.12755e-05		SPINK7	2213.74	-9.32678	1.20475	-7.74169	9.81035e-15	1.31409e-12		IL1B	981.123	4.60797	1.18018	3.90448	9.44288e-05	0.000921918		CD163	317.726	-9.99387	1.76287	-5.66908	1.43564e-08	3.73988e-07		PTGES	1731.95
IFITM10	334.815	4.4792	0.70565	6.34763	2.18663e-10	1.80738e-08		FSTL1	2137.56	-8.66429	1.02126	-8.48395	2.17684e-17	7.96828e-15		KANK4	143.691	4.71861	0.876983	5.3805	7.42774e-08	2.16055e-06		CNTFR	221.234	-9.30199	1.73261	-5.36878	7.92693e-08	2.2932e-06		PRCD	48.2648	4.59623	0.960342	4.78604	1.70106e-06	2.6488e-05		CD34	689.04	-9.98167	1.23821	-8.06137	7.54424e-16	7.06175e-14		LAMC2	5753.47
HAP1	54.4988	4.47109	0.800505	5.58533	2.33254e-08	1.09331e-06		PDK4	264.191	-8.63704	1.59488	-5.41549	6.11225e-08	2.4883e-06		MTUS2	90.6966	4.71642	0.917725	5.13925	2.75837e-07	6.85934e-06		CELF2	287.637	-9.26242	1.62234	-5.70931	1.13437e-08	4.0182e-07		AX747741	30.4111	4.55972	1.00685	4.52869	5.93508e-06	7.99451e-05		COL1A2	8955.77	-9.96829	0.905872	-11.0041	3.65233e-28	1.89099e-25		HDAC9	336.182
LOC100130705	126.013	4.46404	0.687927	6.48912	8.63393e-11	7.9727e-09		FXYD6	237.772	-8.63396	1.6322	-5.28977	1.22472e-07	4.40957e-06		NALCN	34.1655	4.69949	0.963328	4.8784	1.06953e-06	2.33163e-05		HLA-DQB2	171.874	-9.24351	1.92133	-4.81099	1.50186e-06	3.09698e-05		AK095112	100.772	4.55845	0.972123	4.68917	2.74311e-06	4.08337e-05		HSPB7	277.656	-9.92397	1.82693	-5.43205	5.57114e-08	1.2423e-06		ADAM8	1620.25
CCDC78	33.2445	4.45192	1.07149	4.1549	3.25428e-05	0.000535667		RRAD	1590.76	-8.62746	1.47903	-5.8332	5.43738e-09	3.10759e-07		C1orf110	48.9273	4.69163	1.25342	3.74306	0.000181794	0.00186234		AEBP1	1321.05	-9.23373	1.0728	-8.60716	7.48958e-18	1.6133e-15		RPL13AP20	22.658	4.53923	1.1207	4.05034	5.11437e-05	0.00054352		VCAN	463.494	-9.89506	1.67135	-5.92041	3.21134e-09	9.60388e-08		C11orf70	82.385
AX748379	20.2964	4.44908	1.07702	4.1309	3.6135e-05	0.000586631		HSPB6	661.234	-8.58261	1.14187	-7.51626	5.6365e-14	1.04404e-11		FOLR1	26.6755	4.68811	1.05609	4.4391	9.03348e-06	0.000145743		abParts	13773.4	-9.21746	2.74914	-3.35286	0.00079982	0.00648151		ADA	388.946	4.49754	0.768659	5.85115	4.88186e-09	1.39694e-07		PGLYRP3	298.411	-9.89461	1.63006	-6.07011	1.27823e-09	4.11845e-08		RIMS2	55.6465
RAG1	30.5874	4.44381	0.979408	4.53724	5.69961e-06	0.000123765		CLDN5	218.764	-8.57243	1.65233	-5.18808	2.12475e-07	7.07053e-06		OSBPL7	350.334	4.64846	1.01267	4.5903	4.42613e-06	7.89177e-05		SBSN	20527.3	-9.21137	0.767575	-12.0006	3.52675e-33	6.36406e-30		KCNN4	351.556	4.49003	0.633179	7.09126	1.32899e-12	7.3888e-11		PRRX1	571.299	-9.85088	1.26759	-7.77132	7.76732e-15	6.43445e-13		RPL13AP20	29.077
SLC52A1	106.572	4.40484	0.778998	5.65449	1.56309e-08	7.67761e-07		SPRR1B	15511.2	-8.57242	0.977179	-8.77262	1.74555e-18	7.89296e-16		CDC20	661.013	4.62425	0.592609	7.80322	6.03484e-15	8.51287e-13		GGT5	210.609	-9.17631	1.67758	-5.46996	4.50145e-08	1.37987e-06		HRK	35.6724	4.4578	1.0374	4.29708	1.7306e-05	0.000208377		PI16	310.042	-9.84567	1.62806	-6.04749	1.47121e-09	4.66955e-08		SLC2A6	220.167
HOXB2	48.0265	4.39995	0.842193	5.2244	1.74721e-07	5.95601e-06		CLEC14A	212.407	-8.53788	1.64003	-5.20592	1.93039e-07	6.46576e-06		SERPINB10	53.502	4.62004	1.10051	4.19809	2.69171e-05	0.000369559		SPRR2G	282.699	-9.16635	1.77543	-5.1629	2.43159e-07	6.13285e-06		HOTAIRM1	85.0522	4.42791	0.915779	4.83513	1.33061e-06	2.12589e-05		CLDN1	1432.87	-9.84496	0.985283	-9.99201	1.65206e-23	4.71919e-21		PNPLA3	58.4999
NTN5	24.525	4.37891	1.09804	3.98793	6.66519e-05	0.000989099		PDZRN3	302.142	-8.53334	1.58907	-5.37003	7.87225e-08	3.06124e-06		WDR66	148.744	4.61327	0.738249	6.24894	4.13257e-10	2.04575e-08		PYGM	1436.65	-9.15778	1.57618	-5.81011	6.24311e-09	2.37506e-07		IGF2BP2	967.991	4.42238	1.18888	3.71978	0.000199395	0.0017607		IL1R2	329.786	-9.84119	1.57583	-6.24507	4.23615e-10	1.50288e-08		IL11	33.1917
NKX2-5	33.4989	4.3164	1.04207	4.14213	3.44094e-05	0.000562777		SOD3	401.309	-8.50495	1.59508	-5.332	9.7135e-08	3.64232e-06		DMRT2	61.1374	4.61197	0.911862	5.05775	4.24233e-07	1.01688e-05		HBB	1560.23	-9.14932	1.06875	-8.56079	1.12093e-17	2.351e-15		RSPO4	44.0135	4.41809	1.01748	4.34217	1.41085e-05	0.000174309		SERPINB3	9836.59	-9.83913	0.904669	-10.8759	1.50089e-27	7.10478e-25		BCAT1	582.248
AK128777	28.2489	4.30979	1.05929	4.06857	4.73033e-05	0.000739818		LOR	471.859	-8.48238	2.93022	-2.89479	0.00379413	0.0268188		BC062328	470.228	4.5961	1.23491	3.72179	0.000197814	0.00200583		WIPF1	354.184	-9.14423	1.4216	-6.43235	1.25647e-10	7.20435e-09		IL1A	729.655	4.40751	0.905363	4.86822	1.12605e-06	1.83555e-05		A2M	1988.51	-9.83385	1.01113	-9.72558	2.34573e-22	6.2684e-20		C6orf222	10.5792
STRC	76.7336	4.29749	0.732813	5.86437	4.50838e-09	2.7075e-07		MMRN1	208.797	-8.48011	1.64133	-5.16662	2.38368e-07	7.76412e-06		FAM181B	78.2175	4.58926	0.787232	5.82962	5.55543e-09	2.14936e-07		CRTAC1	224.65	-9.1375	1.84371	-4.95603	7.19495e-07	1.61305e-05		KCNH3	39.502	4.35058	0.911578	4.77258	1.81878e-06	2.81097e-05		SOX21	281.232	-9.82008	1.65701	-5.92639	3.09664e-09	9.31126e-08		COL9A2	231.542
CCNO	51.6881	4.26516	0.814906	5.23393	1.65944e-07	5.72849e-06		GIMAP6	213.118	-8.46861	1.69157	-5.00636	5.54699e-07	1.603e-05		SLC52A1	141.576	4.58912	0.770656	5.95482	2.6035e-09	1.08355e-07		C11orf96	567.746	-9.11669	1.28523	-7.09345	1.30813e-12	1.17805e-10		ZP3	264.533	4.33187	0.821899	5.27057	1.36003e-07	2.79913e-06		CXCL9	279.032	-9.80659	2.0395	-4.80833	1.52197e-06	2.39924e-05		AX747544	137.463
BC035647	55.943	4.26345	1.13926	3.74229	0.000182354	0.00230173		SEMA3G	197.615	-8.43398	1.58727	-5.31353	1.07524e-07	3.9642e-06		HOXA10	37.2939	4.55678	0.955839	4.76731	1.86704e-06	3.72007e-05		KDM5D	405.267	-9.10416	1.09599	-8.30675	9.83563e-17	1.80207e-14		C1QTNF6	348.18	4.33147	0.608864	7.11401	1.12719e-12	6.35215e-11		IGFBP5	9152.86	-9.79968	0.864511	-11.3355	8.75143e-30	5.17835e-27		LINC00857	61.6195
LOC100288181	87.2659	4.26309	1.23045	3.46467	0.00053088	0.00548505		PLAA	260.157	-8.42869	1.57158	-5.36322	8.17536e-08	3.1422e-06		NXNL2	19.8518	4.53942	1.12582	4.0321	5.52814e-05	0.000683089		FGD5	283.031	-9.0926	1.63947	-5.54608	2.92149e-08	9.44594e-07		APLN	133.313	4.31764	0.766722	5.6313	1.78856e-08	4.54493e-07		SPARCL1	2654.04	-9.79291	0.975114	-10.0428	9.8794e-24	2.87161e-21		RHPN1	373.949
LYPD1	117.327	4.22697	1.0539	4.01078	6.05193e-05	0.00090773		GPR183	148.889	-8.38996	1.94331	-4.31735	1.57916e-05	0.000289714		AF198444	120.907	4.53248	1.15551	3.92248	8.76419e-05	0.00101159		SLC24A3	733.345	-9.07666	1.00882	-8.99729	2.31358e-19	6.35836e-17		SAA2	108.238	4.31502	1.24724	3.45966	0.000540863	0.00415054		PPP1R3C	535.371	-9.74473	1.51936	-6.41371	1.42017e-10	5.5494e-09		FOLR1	28.2266
MCOLN3	132.193	4.21805	0.781472	5.39756	6.75515e-08	2.69051e-06		ANXA6	526.275	-8.35799	1.2129	-6.8909	5.5442e-12	6.76481e-10		CCNB2	374.682	4.48295	0.638262	7.02368	2.16106e-12	1.8323e-10		CLDN5	283.288	-9.0607	1.30254	-6.95619	3.49605e-12	2.8145e-10		FOXD2-AS1	41.4208	4.31355	0.887837	4.8585	1.18279e-06	1.92122e-05		GIMAP4	232.86	-9.74361	1.68898	-5.76894	7.97725e-09	2.21015e-07		BC073817	97.5157
GOLGA2P5	176.304	4.21583	0.771244	5.46628	4.59583e-08	1.96814e-06		TUSC1	185.93	-8.34081	1.57215	-5.30536	1.12453e-07	4.0968e-06		RASGRF1	18.6729	4.47509	1.14168	3.91973	8.86477e-05	0.00102025		ZNF22	141.812	-9.03934	1.65532	-5.46077	4.74073e-08	1.44212e-06		AOC2	55.6966	4.30851	0.855976	5.03344	4.81744e-07	8.70396e-06		CLDN5	268.152	-9.74266	1.65367	-5.89155	3.82597e-09	1.12791e-07		MIR614	167.024
NKX2-1	14.9149	4.19446	1.28377	3.26731	0.00108576	0.00979603		GGT5	181.199	-8.31164	1.67341	-4.96688	6.80381e-07	1.92992e-05		KRT8	3930.19	4.43385	0.662332	6.6943	2.16705e-11	1.46368e-09		SLC10A6	177.908	-9.03066	1.86774	-4.83507	1.33099e-06	2.81511e-05		MFI2	512.708	4.30315	0.669486	6.42755	1.29677e-10	5.15027e-09		APOBEC3A	2203.76	-9.74015	3.19585	-3.04775	0.00230561	0.0139719		C5orf38	314.595
AK024243	13.0995	4.18685	1.25523	3.33552	0.000851409	0.00797658		GMFG	114.951	-8.29294	1.69448	-4.89409	9.87603e-07	2.64059e-05		UBXN10	60.2436	4.42611	0.856863	5.16547	2.39829e-07	6.06806e-06		S100B	164.274	-9.01397	1.59679	-5.64506	1.65124e-08	5.61211e-07		DFNA5	307.853	4.29311	0.681253	6.30179	2.94227e-10	1.0761e-08		CXCL14	4004.34	-9.73948	0.790795	-12.3161	7.42372e-35	6.47348e-32		HOXB6	33.3412
PPP1R32	56.2708	4.18586	0.794274	5.27004	1.36392e-07	4.83155e-06		CASQ1	359.351	-8.2899	2.78773	-2.97371	0.0029422	0.0220435		CDCA3	157.026	4.42486	0.796489	5.55546	2.76875e-08	8.98857e-07		FNDC1	171.709	-8.98421	1.82278	-4.92884	8.27185e-07	1.83384e-05		TGFBR3L	22.1757	4.29141	1.12081	3.82883	0.000128753	0.00120179		MAF	1415.18	-9.73208	0.910747	-10.6858	1.18592e-26	5.12882e-24		PLAG1	81.8447
RAD51AP2	25.7563	4.16793	0.97121	4.29148	1.77487e-05	0.0003184		AMOT	141.054	-8.24356	1.61631	-5.10024	3.39226e-07	1.04935e-05		LOC440461	30.0406	4.4086	1.0162	4.33833	1.43567e-05	0.000215892		FMO2	554.287	-8.91038	0.958716	-9.29408	1.4849e-20	4.93111e-18		GAREML	148.319	4.29026	0.801204	5.35477	8.56652e-08	1.84805e-06		MEG3	127.69	-9.71477	1.31594	-7.3824	1.55461e-13	1.04702e-11		MUC2	44.8798
MAPK8IP3	1967.74	4.16154	0.67083	6.20357	5.51955e-10	4.06017e-08		HLA-DQB2	144.168	-8.23281	1.9113	-4.30744	1.65156e-05	0.000299424		EPR-1	56.522	4.39482	0.978067	4.49337	7.01039e-06	0.000116402		A2M	1934.68	-8.89418	0.952461	-9.33811	9.80721e-21	3.55289e-18		GSDMB	191.575	4.28912	0.943145	4.54768	5.42393e-06	7.39618e-05		CHRDL1	1087.65	-9.70233	1.09122	-8.89126	6.04195e-19	9.01829e-17		TMEM139	43.4658
GNRH1	11.9896	4.14591	1.29679	3.19706	0.00138835	0.0121019		TGFBR3	515.292	-8.22718	1.04387	-7.88141	3.2371e-15	6.91212e-13		BC042140	9.5052	4.39183	1.47891	2.96963	0.00298154	0.0189004		HLA-DRB5	839.02	-8.88374	2.74975	-3.23075	0.00123468	0.00932737		TAS2R5	14.038	4.27846	1.27784	3.3482	0.000813385	0.0058592		MRC1	260.342	-9.69359	1.72805	-5.60954	2.02861e-08	5.06175e-07		SMOC1	155.606
C1RL-AS1	163.519	4.11991	0.69731	5.90829	3.45681e-09	2.16037e-07		CILP	678.869	-8.20937	0.974251	-8.42634	3.56655e-17	1.192e-14		C16orf93	22.4659	4.38647	1.07895	4.06549	4.79317e-05	0.000602548		PTPRC	383.838	-8.86422	1.7398	-5.09496	3.48808e-07	8.50154e-06		HOXA10	32.0926	4.27535	0.980589	4.35998	1.30076e-05	0.000162037		LUM	1021.89	-9.67673	1.07013	-9.04257	1.53026e-19	2.56095e-17		AY070437	23.8089
ISYNA1	568.332	4.11551	0.683538	6.02089	1.73465e-09	1.14457e-07		MFAP4	1924.08	-8.18933	0.783901	-10.4469	1.51394e-25	2.11594e-22		HRK	33.5239	4.38526	1.04849	4.18245	2.88389e-05	0.000391561		ZEB2	354.174	-8.86091	1.30014	-6.81533	9.40487e-12	6.84537e-10		CHCHD6	455.51	4.2212	0.647843	6.51578	7.2312e-11	3.0178e-09		FILIP1L	493.976	-9.66917	1.4157	-6.82996	8.4937e-12	4.15114e-10		DNAH11	24.4459
CSPG4P8	509.469	4.07884	0.795266	5.1289	2.91444e-07	9.18167e-06		GAS7	876.392	-8.17684	0.960823	-8.51024	1.73567e-17	6.66718e-15		AX746839	45.3395	4.38331	0.908316	4.82575	1.39477e-06	2.9215e-05		ENPP2	150.909	-8.85261	1.60928	-5.50098	3.77694e-08	1.18746e-06		ACOT9	786.498	4.2139	0.812653	5.18536	2.15602e-07	4.2422e-06		PTGDS	827.452	-9.66335	1.43263	-6.74517	1.52844e-11	7.23518e-10		GRIN2D	36.5056
YJEFN3	123.963	4.05574	0.705739	5.7468	9.09495e-09	4.75598e-07		FBN1	927.756	-8.17143	1.14098	-7.16177	7.96415e-13	1.12331e-10		PSRC1	144.053	4.37815	1.0644	4.11326	3.90112e-05	0.000508038		SLC5A1	976.824	-8.84389	1.62286	-5.44958	5.04894e-08	1.52715e-06		LMX1B	69.8961	4.20596	0.910392	4.61995	3.83841e-06	5.45878e-05		ADIPOQ	496.788	-9.63974	1.19953	-8.03628	9.2608e-16	8.57167e-14		LINC00668	78.8898
STX1A	36.8491	4.03858	0.991711	4.07233	4.65449e-05	0.000730185		ADRA2A	164.309	-8.16994	1.72807	-4.72777	2.26997e-06	5.56596e-05		LOC100272217	15.2566	4.37353	1.43819	3.04099	0.00235801	0.0157596		HCG22	170.03	-8.83956	2.07939	-4.25103	2.12792e-05	0.000300435		GUCA1B	55.5914	4.20227	0.835037	5.03244	4.84276e-07	8.74018e-06		HBA1	750.194	-9.62127	1.25597	-7.6604	1.85353e-14	1.42834e-12		SIX4	107.959
AK095112	60.2447	4.0382	1.00585	4.01472	5.95177e-05	0.000896595		SPRR2G	238.043	-8.16803	1.75974	-4.64161	3.45708e-06	7.99235e-05		CENPA	136.082	4.35042	0.731587	5.94656	2.73832e-09	1.13669e-07		EIF1AY	150.588	-8.79267	1.56828	-5.60657	2.06373e-08	6.86762e-07		RPLP0P2	61.4778	4.19334	0.824994	5.08287	3.71765e-07	6.94409e-06		TPSB2	946.966	-9.60893	1.28643	-7.46946	8.05259e-14	5.58223e-12		SUSD2	629.25
GFI1	55.665	4.03051	0.844407	4.77318	1.81337e-06	4.57029e-05		KRTDAP	1989.78	-8.1501	1.4982	-5.43994	5.32994e-08	2.2267e-06		CCNO	63.7968	4.34308	0.80112	5.42126	5.91793e-08	1.77316e-06		COL15A1	597.17	-8.78457	1.11793	-7.85788	3.90697e-15	5.76639e-13		SEMA4F	214.85	4.18177	0.726728	5.75424	8.70321e-09	2.37945e-07		FABP4	484.957	-9.58665	1.28971	-7.4332	1.06001e-13	7.22724e-12		PLAU	3203.42
BC017818	226.803	4.01883	0.627322	6.40633	1.49063e-10	1.3021e-08		CRTAC1	189.108	-8.13215	1.83655	-4.42794	9.51377e-06	0.000189954		AURKA	227.25	4.33896	0.741293	5.85324	4.82087e-09	1.89273e-07		LAPTM5	595.648	-8.77812	1.08307	-8.10488	5.27957e-16	8.50064e-14		MATN3	36.7595	4.17681	0.967979	4.31498	1.5962e-05	0.000194169		XYLT1	717.6	-9.58596	1.03014	-9.30551	1.33349e-20	2.63015e-18		MFI2	586.898
IL11	15.8588	4.01207	1.30094	3.08398	0.0020425	0.0165445		KLF2	321.317	-8.12984	1.48243	-5.48415	4.15468e-08	1.80435e-06		ARSI	897.594	4.31747	0.945922	4.56429	5.01184e-06	8.75014e-05		TMEM119	144.612	-8.76898	1.72068	-5.09623	3.46491e-07	8.45799e-06		GRM4	20.3604	4.1759	1.29139	3.23365	0.00122218	0.00828184		SLC40A1	469.873	-9.56432	1.44701	-6.60969	3.85116e-11	1.68799e-09		LAMA1	17.5191
ST6GALNAC5	18.3263	4.00046	1.13253	3.53234	0.000411907	0.00445648		DUSP2	159.707	-8.12167	1.94407	-4.17767	2.94507e-05	0.000489487		CDKN3	160.242	4.28738	0.689322	6.21971	4.98063e-10	2.42787e-08		IL33	160.201	-8.75336	1.66761	-5.24903	1.52903e-07	4.03521e-06		PDP1	1590.41	4.16847	0.704388	5.91786	3.26154e-09	9.73642e-08		VCAM1	247.851	-9.53719	1.89636	-5.0292	4.92523e-07	8.86007e-06		APOBEC3B	586.298
AK125311	41.8387	3.9896	0.933768	4.27258	1.93223e-05	0.000343026		KLHL41	930.983	-8.11362	3.03242	-2.67563	0.00745894	0.0457962		FAM201A	33.1402	4.2865	1.04709	4.09375	4.24459e-05	0.000544318		CALML5	6316.52	-8.747	1.42073	-6.15671	7.42716e-10	3.4923e-08		NT5M	119.593	4.15627	0.783847	5.3024	1.14288e-07	2.38779e-06		CYP4F12	223.83	-9.51646	1.57247	-6.05193	1.43118e-09	4.55122e-08		PADI3	132.462
TRIM46	24.4583	3.98285	1.02524	3.8848	0.000102414	0.00143268		UPK1A	319.709	-8.1127	1.61846	-5.01259	5.3702e-07	1.55483e-05		MPPED2	123.191	4.2623	0.802172	5.31344	1.07573e-07	2.95641e-06		HBA1	731.592	-8.73198	1.14478	-7.62766	2.39055e-14	2.97698e-12		DYSF	1038.77	4.15475	0.573339	7.24658	4.27442e-13	2.65238e-11		LYPD2	690.796	-9.49719	1.26766	-7.49193	6.7867e-14	4.78477e-12		HMGA2	119.744
LOC619207	112.48	3.979	0.69856	5.69601	1.22645e-08	6.18214e-07		C11orf96	477.581	-8.11194	1.27725	-6.35109	2.13793e-10	1.77668e-08		LOC100506100	60.2007	4.25902	0.796691	5.34589	8.99759e-08	2.56568e-06		KRT24	575.769	-8.72648	3.09079	-2.82339	0.00475194	0.0273352		HOXC6	12.5483	4.14771	1.42033	2.92025	0.00349749	0.0195435		COMP	238.005	-9.4938	1.72358	-5.50818	3.62558e-08	8.50826e-07		ALDH1L2	384.756
AF157115	9.49991	3.96955	1.38336	2.8695	0.00411117	0.0286126		CNN3	1369.41	-8.107	0.785822	-10.3166	5.9293e-25	7.59642e-22		TMEM52B	18.4706	4.23313	1.21113	3.49519	0.000473717	0.00420203		FCGR2B	124.713	-8.72024	1.59708	-5.4601	4.75867e-08	1.44482e-06		SIX4	76.0267	4.13944	0.771848	5.36303	8.18377e-08	1.7724e-06		LYZ	886.627	-9.46959	1.17975	-8.02677	1.0007e-15	9.15998e-14		TG	51.7155
ABCA13	177.789	3.96738	0.836874	4.74071	2.12969e-06	5.26701e-05		ARMCX3	157.317	-8.10651	1.61165	-5.02996	4.90577e-07	1.44209e-05		GDPD2	78.3451	4.22813	0.776108	5.44786	5.09791e-08	1.53903e-06		KRT78	7560.58	-8.71257	1.00834	-8.64051	5.59614e-18	1.25637e-15		SLMO1	62.3485	4.1381	0.928085	4.45875	8.24403e-06	0.000107464		DKFZp667J0810	1099.88	-9.45995	1.62562	-5.8193	5.90952e-09	1.66795e-07		DCBLD2	985.696
C4orf48	64.4914	3.96731	0.910884	4.35545	1.32795e-05	0.000250501		CRISP3	933.095	-8.08536	1.45229	-5.56731	2.58701e-08	1.20524e-06		PCDHGA11	79.802	4.21963	0.844869	4.99442	5.90122e-07	1.35151e-05		RPS4Y1	1284.3	-8.70611	0.776183	-11.2166	3.38148e-29	3.59338e-26		XDH	404.249	4.11611	0.750686	5.48313	4.17876e-08	9.5759e-07		SPI1	216.117	-9.43466	1.64989	-5.71837	1.07549e-08	2.89736e-07		RHPN2	160.139
HV535469	17.6932	3.96505	1.11617	3.55236	0.000381795	0.00418966		PLXNA3	151.683	-8.0496	1.56488	-5.14391	2.69082e-07	8.5827e-06		ZNF488	169.364	4.21397	0.836449	5.03793	4.70584e-07	1.1179e-05		S100A8	67569.2	-8.70255	0.80915	-10.7552	5.60267e-27	5.25333e-24		CCNO	56.9441	4.11276	0.81013	5.07667	3.84113e-07	7.14252e-06		RNASE1	1001.46	-9.41184	1.05817	-8.89441	5.8732e-19	8.84611e-17		ALPP	20.2882
MIR3074	10.5095	3.96315	1.33767	2.96273	0.00304921	0.0226685		DKFZp667J0810	897.74	-8.02597	2.5494	-3.14818	0.00164289	0.0139623		CKB	1679.2	4.19956	0.64445	6.5165	7.1966e-11	4.39516e-09		USP9Y	271.484	-8.69407	1.24541	-6.98086	2.93375e-12	2.39815e-10		ADAP1	521.22	4.1115	0.610444	6.73526	1.6364e-11	7.70224e-10		PTN	1035.33	-9.36983	1.08375	-8.64576	5.34464e-18	7.19919e-16		KRT7	1246.13
LOC100289019	195.71	3.9542	0.715795	5.5242	3.30984e-08	1.48354e-06		SLC10A6	149.373	-8.02277	1.85933	-4.31486	1.59706e-05	0.000291952		CDC25C	60.4202	4.18975	0.838198	4.99852	5.77728e-07	1.32694e-05		PECAM1	1539.74	-8.6912	0.921131	-9.43536	3.89642e-21	1.59254e-18		ICAM5	132.987	4.10004	0.756553	5.41937	5.98103e-08	1.32478e-06		GPC3	424.29	-9.33221	1.4168	-6.58681	4.49375e-11	1.94393e-09		ITGA3	7628.73
FHAD1	35.6639	3.94677	0.879982	4.48506	7.28929e-06	0.00015144		CSRP3	148.922	-8.01504	2.05759	-3.89535	9.8056e-05	0.00137924		SAMD11	299.81	4.1886	1.12122	3.73575	0.000187154	0.00191111		TMEM132C	138.646	-8.68519	1.64442	-5.28162	1.28047e-07	3.4653e-06		NKX1-2	19.8957	4.09014	1.31008	3.12206	0.00179592	0.0114003		CAPNS2	810.786	-9.3321	1.09429	-8.52796	1.48946e-17	1.88377e-15		AK023809	25.6581
PAQR6	145.763	3.94448	0.82067	4.80641	1.53663e-06	3.94394e-05		LGALS7B	1782.59	-8.00058	1.29843	-6.16173	7.19533e-10	5.07435e-08		FGD3	587.331	4.17222	0.608592	6.85553	7.10469e-12	5.4186e-10		CYP2C18	416.657	-8.67635	1.15875	-7.48765	7.0116e-14	7.98321e-12		VSTM2L	43.6787	4.08885	1.03989	3.932	8.42412e-05	0.000835988		SERPINB12	210.049	-9.32952	2.12152	-4.39756	1.09475e-05	0.000138881		AK124233	96.1411
BMF	464.465	3.93793	0.817066	4.81959	1.43851e-06	3.73627e-05		FN1	2100.15	-7.99201	0.939413	-8.50745	1.77803e-17	6.66718e-15		ERN2	42.9173	4.1682	0.864483	4.82161	1.42406e-06	2.97114e-05		OLFM1	221.416	-8.66579	1.3491	-6.42338	1.33284e-10	7.50724e-09		SLC4A3	148.265	4.07066	0.711671	5.71986	1.06614e-08	2.87684e-07		FAM83C	998.555	-9.32697	0.936607	-9.95825	2.32103e-23	6.51776e-21		SMPDL3B	46.1746
AIFM3	39.4444	3.93203	0.888971	4.42312	9.72836e-06	0.000193354		PPP1R3C	437.32	-7.98902	1.39226	-5.73818	9.56995e-09	4.97056e-07		DNAH5	13.9531	4.16436	1.27812	3.25819	0.00112126	0.00863009		PDK4	314.887	-8.64669	1.22785	-7.04217	1.89275e-12	1.62206e-10		HAGHL	94.2725	4.05956	0.756394	5.367	8.0059e-08	1.73615e-06		EPHX3	404.087	-9.31161	1.29587	-7.18563	6.68987e-13	3.98697e-11		AX747706	67.6423
SPOCD1	26.4347	3.93149	1.01319	3.8803	0.000104328	0.0014489		PLEK	144.751	-7.98337	1.77214	-4.50492	6.63969e-06	0.000139852		KIAA1359	295.369	4.15432	0.714706	5.81263	6.14989e-09	2.3452e-07		CSF2RB	271.176	-8.64107	1.44661	-5.97332	2.32475e-09	9.75171e-08		TRABD2A	91.4417	4.04389	0.77511	5.21718	1.81672e-07	3.65284e-06		NOTCH3	3690.6	-9.29141	0.684814	-13.5678	6.21735e-42	9.36445e-39		MIR503HG	11.5833
CCDC154	17.2815	3.92969	1.14515	3.4316	0.000600039	0.00605712		AEBP1	1229.78	-7.97401	0.972756	-8.19734	2.45761e-16	6.9969e-14		ALDH1A3	2842.03	4.12938	0.954672	4.32544	1.52227e-05	0.000225931		RAMP3	134.699	-8.63722	1.62887	-5.30258	1.14179e-07	3.13256e-06		SMKR1	19.1785	4.03712	1.1547	3.49625	0.000471842	0.00368401		KLK11	2347.33	-9.29018	0.871915	-10.6549	1.65399e-26	6.85085e-24		AK024736	28.8633
ARAP3	502.487	3.92844	0.73769	5.32532	1.00775e-07	3.76046e-06		FNDC1	144.169	-7.97383	1.81613	-4.39056	1.13059e-05	0.000219531		HNF4A	8.66936	4.11584	1.55605	2.64506	0.00816771	0.0415688		ISM1	135.489	-8.63642	1.57695	-5.47666	4.33417e-08	1.3363e-06		LOC100288181	93.3837	4.03596	1.24577	3.23972	0.00119645	0.00814749		S100A9	93597.2	-9.27984	0.820384	-11.3116	1.1499e-29	6.3505e-27		GAD1	49.6097
TTLL10	10.8144	3.89197	1.43448	2.71316	0.00666458	0.0418977		MYOM1	286.801	-7.95602	1.51665	-5.24577	1.55632e-07	5.4256e-06		CHP2	246.906	4.10558	0.655621	6.26213	3.79744e-10	1.90123e-08		GYS2	135.698	-8.63232	1.74745	-4.93996	7.81376e-07	1.74442e-05		PSMC3IP	134.734	4.02629	0.731549	5.50379	3.71722e-08	8.66201e-07		ARMCX3	192.797	-9.2792	1.61087	-5.76036	8.39338e-09	2.30616e-07		LOXL2	686.018
TBC1D3	1022.38	3.89126	0.722823	5.38342	7.30823e-08	2.88835e-06		GIMAP5	141.043	-7.94894	1.64369	-4.83602	1.32463e-06	3.47524e-05		DLGAP5	180.085	4.10135	0.694919	5.9019	3.59332e-09	1.45744e-07		NLGN4Y	86.5536	-8.62966	1.62029	-5.32599	1.00403e-07	2.80286e-06		AMIGO2	584.164	3.96976	0.818148	4.85212	1.22147e-06	1.9763e-05		UPK1A	390.188	-9.27495	1.62677	-5.70145	1.18795e-08	3.14407e-07		HOXC6	14.4117
MYO16	14.6762	3.88668	1.16226	3.34409	0.000825543	0.0077769		MS4A6A	156.593	-7.94248	1.64271	-4.83499	1.33151e-06	3.48733e-05		HIST1H2BN	8.913	4.09641	1.45921	2.80728	0.00499619	0.028502		MAGI2-AS3	118.087	-8.62137	1.30062	-6.62865	3.38762e-11	2.21306e-09		HSF2BP	31.953	3.96749	0.933379	4.25068	2.13125e-05	0.000250252		COL14A1	1274.49	-9.24213	0.992868	-9.30852	1.29625e-20	2.58751e-18		FADS3	469.717
DNASE1L2	19.667	3.88667	1.09997	3.53345	0.000410179	0.00444717		GATM	394.347	-7.93236	1.02048	-7.77319	7.65347e-15	1.54822e-12		CAMK2N1	657.905	4.05241	0.684858	5.91716	3.27547e-09	1.33874e-07		MYL3	132.831	-8.60595	2.15025	-4.0023	6.27294e-05	0.000762124		SH3KBP1	1138.08	3.96666	0.791441	5.01195	5.38819e-07	9.55798e-06		SDR9C7	376.719	-9.23346	1.31447	-7.02447	2.14876e-12	1.15212e-10		HRK	33.8481
LOC100130987	68.7235	3.87928	0.782117	4.95998	7.05019e-07	1.99246e-05		CD53	157.108	-7.90799	1.75542	-4.5049	6.64057e-06	0.000139852		SRP14-AS1	56.2586	4.04425	0.868274	4.6578	3.19602e-06	5.95843e-05		EPHX3	395.816	-8.60126	1.15821	-7.42637	1.11621e-13	1.21866e-11		BRSK1	104.509	3.95373	0.704705	5.61048	2.0177e-08	5.05503e-07		DAAM2	172.529	-9.22633	1.63283	-5.65051	1.59973e-08	4.11557e-07		CD22	155.72
TCIRG1	1552.94	3.87056	0.654626	5.91263	3.3668e-09	2.12136e-07		CTGF	1235.97	-7.90286	1.44822	-5.45695	4.84371e-08	2.05144e-06		SOCS2-AS1	95.5907	4.03928	0.94818	4.26003	2.04397e-05	0.000289607		CYP4F22	640.536	-8.55959	1.40524	-6.09119	1.12076e-09	5.04657e-08		ITPKA	16.5167	3.9519	1.24225	3.18125	0.00146641	0.00964067		NCCRP1	3544.01	-9.22117	0.893056	-10.3254	5.40889e-25	1.79229e-22		ABCC3	529.429
CDHR2	16.1225	3.86327	1.25673	3.07408	0.00211154	0.0169519		CNFN	6907.34	-7.86766	0.990881	-7.94007	2.02066e-15	4.85401e-13		C16orf74	285.274	4.02139	0.700128	5.74379	9.25793e-09	3.36921e-07		EGR3	412.585	-8.5546	1.6998	-5.0327	4.83629e-07	1.14377e-05		DDX12P	202.093	3.94131	0.671823	5.86658	4.44866e-09	1.28856e-07		ACER1	186.579	-9.20966	1.75375	-5.25143	1.50926e-07	3.07192e-06		HOXC10	74.1215
CELSR3	412.022	3.85782	1.15064	3.35276	0.000800101	0.00760714		PLA2G4E	1070.88	-7.83022	2.61783	-2.99111	0.00277968	0.0210206		DLG1-AS1	11.9121	4.0159	1.3471	2.98115	0.00287173	0.0183468		NFATC2	388.701	-8.53668	1.51416	-5.63791	1.72123e-08	5.82515e-07		AL049415	38.6183	3.92791	0.955409	4.11124	3.93547e-05	0.000433242		CXCR4	183.649	-9.19481	1.91179	-4.80954	1.51281e-06	2.38935e-05		MGC39372	112.153
PCDHGB2	157.949	3.85139	0.711244	5.41501	6.12845e-08	2.4883e-06		FBLN2	1589.06	-7.82325	0.848299	-9.22228	2.90852e-20	1.78862e-17		KIF23	346.118	4.01523	0.630923	6.36406	1.96493e-10	1.06173e-08		SGCD	113.411	-8.51807	1.57761	-5.39936	6.68792e-08	1.97417e-06		FAM201A	27.4187	3.91332	1.08583	3.60399	0.00031337	0.00259726		MEDAG	181.961	-9.1876	1.91165	-4.8061	1.53901e-06	2.42149e-05		ADAMTS6	47.4041
PLAG1	43.7	3.83492	0.851083	4.50593	6.60825e-06	0.000139554		GFRA1	258.538	-7.81958	1.33865	-5.84139	5.17661e-09	3.0102e-07		STRIP2	190.118	4.01348	0.748762	5.36016	8.31505e-08	2.39678e-06		POSTN	113.855	-8.51613	1.70254	-5.00201	5.67343e-07	1.31064e-05		GAD1	35.8005	3.90884	0.932343	4.19249	2.7591e-05	0.00031461		CSRP3	181.999	-9.18059	2.06761	-4.44019	8.98784e-06	0.000115872		NEURL	244.415
LOC554223	20.1525	3.82132	1.06526	3.58721	0.000334233	0.00374799		RPTN	388.141	-7.8169	1.31353	-5.95107	2.66394e-09	1.70648e-07		SPC24	50.7856	3.98907	0.830109	4.80547	1.54385e-06	3.16311e-05		FAM25A	2033.49	-8.50406	1.48	-5.746	9.13797e-09	3.33582e-07		LAMB3	9399.7	3.88789	0.692413	5.61499	1.96578e-08	4.94219e-07		S100B	168.865	-9.17383	1.59457	-5.75318	8.75797e-09	2.39048e-07		MESP1	108.561
AF035281	143.751	3.81025	0.699642	5.44599	5.15182e-08	2.16405e-06		COL6A3	1395.56	-7.80069	1.0276	-7.59115	3.17084e-14	6.09356e-12		TINAGL1	1824.64	3.98836	0.862808	4.62254	3.79079e-06	6.92949e-05		CKMT2	123.528	-8.49909	1.99742	-4.25504	2.09016e-05	0.000295889		DEPDC1B	65.5661	3.86903	0.867625	4.45933	8.22154e-06	0.000107255		NID1	372.703	-9.17345	1.26659	-7.24263	4.40059e-13	2.72049e-11		MUC20	781.455
LYG1	10.8063	3.80951	1.34336	2.8358	0.00457107	0.0309721		TNNI1	1677.39	-7.80041	2.94498	-2.64872	0.00807983	0.0485421		MYLK-AS1	27.343	3.98578	0.993813	4.0106	6.05655e-05	0.000739215		SLIT2	122.421	-8.49759	1.63435	-5.19936	1.99978e-07	5.14967e-06		RHPN2	110.493	3.8658	0.685157	5.6422	1.6789e-08	4.30589e-07		MGMT	178.183	-9.14613	1.60838	-5.68653	1.29648e-08	3.39873e-07		FXYD5	3024.29
CCNJL	136.437	3.80802	0.807936	4.71327	2.43773e-06	5.8927e-05		CTSF	253.314	-7.78932	1.22172	-6.3757	1.82126e-10	1.53847e-08		KIF2C	376.077	3.98516	0.607915	6.55546	5.54714e-11	3.50879e-09		FGL2	854.419	-8.49269	1.01258	-8.38719	4.97906e-17	9.79829e-15		WDR54	185.02	3.8587	0.80802	4.7755	1.7926e-06	2.77569e-05		PDGFD	175.235	-9.13516	1.63126	-5.60008	2.14255e-08	5.30495e-07		KIAA1359	320.347
BC034424	14.1012	3.80722	1.23198	3.09032	0.0019994	0.0162812		CHL1	246.193	-7.77283	1.33916	-5.80427	6.46471e-09	3.58803e-07		C11orf93	157.411	3.96726	1.04067	3.81224	0.000137713	0.00147524		NCKAP1L	121.577	-8.47237	1.70041	-4.98255	6.2753e-07	1.4249e-05		PIGL	173.518	3.85274	0.729181	5.28366	1.26628e-07	2.6192e-06		GIMAP6	284.366	-9.12739	1.35077	-6.75717	1.40712e-11	6.69917e-10		DMBT1	37.3831
AK126635	15.3057	3.80363	1.13846	3.34103	0.000834677	0.00784852		MEOX1	127.151	-7.77081	1.71411	-4.53344	5.80315e-06	0.000125745		PTGES	828.685	3.95689	0.722801	5.47439	4.39031e-08	1.35099e-06		MGP	1390.27	-8.45617	1.01741	-8.31146	9.45339e-17	1.75218e-14		RAB3B	74.2596	3.8521	0.780133	4.93774	7.90312e-07	1.33884e-05		GJB2	9442.96	-9.09458	0.694362	-13.0977	3.39201e-39	3.51243e-36		CAMK2N1	752.068
STAG3	41.5543	3.80179	0.901602	4.2167	2.47901e-05	0.000423942		CA3	905.93	-7.76174	1.49482	-5.19244	2.07556e-07	6.92182e-06		EME1	50.4011	3.9463	0.897121	4.39885	1.08828e-05	0.000170652		SEMA3G	235.537	-8.4442	1.21673	-6.94008	3.9189e-12	3.10782e-10		MT1F	96.0078	3.84752	0.815063	4.72051	2.35251e-06	3.55949e-05		PLAGL1	290.359	-9.01287	1.60236	-5.62476	1.85768e-08	4.69178e-07		DENND3	904.803
NPFF	39.1855	3.79495	0.977355	3.88288	0.000103226	0.0014388		TMEM119	121.374	-7.759	1.71672	-4.51966	6.19385e-06	0.000132256		DFNA5	239.264	3.91588	0.693148	5.64942	1.6099e-08	5.4833e-07		HSPB2	117.451	-8.41597	1.73795	-4.84246	1.28242e-06	2.72557e-05		METRN	421.35	3.838	0.637806	6.01751	1.77116e-09	5.51591e-08		PODN	535.395	-9.01277	1.09222	-8.25177	1.56067e-16	1.63653e-14		AK055197	51.8071
ADH1C	30.7488	3.79404	0.989162	3.83561	0.000125251	0.00168765		Igkappa	2212.72	-7.73952	2.73733	-2.8274	0.00469279	0.0316434		C5orf38	190.921	3.91379	1.00188	3.90644	9.3666e-05	0.00106569		HIC1	116.768	-8.3976	1.67192	-5.02274	5.09403e-07	1.19762e-05		TLL2	126.096	3.8357	0.817454	4.69225	2.70217e-06	4.03329e-05		HCG22	174.979	-9.00299	2.07619	-4.3363	1.44901e-05	0.000178227		FRMD5	14.4887
AK094577	41.2298	3.79037	0.972377	3.89805	9.69719e-05	0.00136649		VCAN	378.559	-7.72255	1.32125	-5.84486	5.06983e-09	2.97495e-07		MUC20	614.316	3.90959	0.831585	4.70137	2.58421e-06	4.95697e-05		KPRP	113.054	-8.39131	1.9103	-4.39265	1.11975e-05	0.000175112		CENPA	102.37	3.82511	0.74494	5.13479	2.82458e-07	5.36425e-06		ISLR	467.631	-8.99668	1.12132	-8.0233	1.02939e-15	9.37085e-14		RARRES3	891.744
PDCL3P4	9.46686	3.78799	1.38302	2.73892	0.00616409	0.0395686		MYL9	604.494	-7.722	1.04568	-7.38464	1.52868e-13	2.61132e-11		CTSH	2729.84	3.89612	0.681834	5.71418	1.10234e-08	3.92216e-07		SLIT3	966.909	-8.37842	0.914826	-9.15849	5.26302e-20	1.64495e-17		GRIN2D	22.6709	3.81311	1.06029	3.59628	0.000322798	0.0026628		ECSCR	158.206	-8.98579	1.66344	-5.40195	6.59221e-08	1.44662e-06		KLK5	5137.16
PSRC1	85.2193	3.78294	1.07975	3.50354	0.000459113	0.00486451		IL10RA	240.906	-7.71466	1.3484	-5.72134	1.05689e-08	5.39823e-07		TPX2	808.059	3.89145	0.573303	6.78777	1.13878e-11	8.06764e-10		PI3	7226.86	-8.33346	3.22858	-2.58115	0.00984705	0.0480447		PDIA5	522.446	3.81017	0.833946	4.56885	4.90417e-06	6.77103e-05		APOD	1270.53	-8.98396	0.927715	-9.68396	3.52772e-22	8.99188e-20		TGM2	1481.26
INPPL1	2083.76	3.7826	0.600083	6.30347	2.91052e-10	2.33054e-08		DCT	236.744	-7.68675	2.8724	-2.67608	0.00744897	0.0457715		JA760602	834.434	3.88874	1.07993	3.6009	0.000317117	0.00298926		DDX3Y	419.02	-8.28534	1.18015	-7.02059	2.20931e-12	1.85349e-10		LINC00152	172.992	3.80795	0.754008	5.05027	4.41178e-07	8.05005e-06		CYP7B1	157.25	-8.97876	1.66974	-5.37733	7.5598e-08	1.65239e-06		FGD3	628.719
AK126318	46.6735	3.77696	1.01547	3.71943	0.00019967	0.00246762		SNTB1	110.523	-7.6851	1.58094	-4.86109	1.16742e-06	3.08915e-05		AX747706	47.4491	3.88116	1.0985	3.53316	0.00041063	0.00373172		COL14A1	1395.22	-8.2735	0.851753	-9.71349	2.64131e-22	1.35183e-19		RHEBL1	25.0605	3.80349	1.04948	3.62416	0.000289907	0.00242462		MPEG1	465.128	-8.96177	1.25735	-7.12749	1.02213e-12	5.8195e-11		PRCD	36.4993
LAMA5	6116.27	3.77056	0.643673	5.85788	4.68808e-09	2.80446e-07		FAM83C	816.068	-7.6684	0.872147	-8.79255	1.46198e-18	6.81105e-16		PTHLH	340.219	3.87208	0.899821	4.30317	1.68375e-05	0.00024658		IGH@	315.127	-8.26818	1.71778	-4.81331	1.48453e-06	3.06522e-05		SEMA3A	115.24	3.79899	0.766263	4.95782	7.12897e-07	1.2227e-05		ELN	1155.46	-8.9573	1.29284	-6.9284	4.25634e-12	2.18325e-10		FAM72D	55.4746
SPP1	44.262	3.77027	0.937516	4.02155	5.78162e-05	0.00087573		AUTS2	270.522	-7.66348	1.23808	-6.18982	6.02316e-10	4.36792e-08		PPP2R2B	320.41	3.86532	0.66978	5.77102	7.87923e-09	2.92762e-07		IGHG1	5804.74	-8.25379	3.20613	-2.57438	0.0100421	0.0486983		MSH5-SAPCD1	269.072	3.79339	0.855773	4.4327	9.30584e-06	0.000119241		CYBB	168.444	-8.94534	1.67808	-5.3307	9.78346e-08	2.07545e-06		CPZ	750.216
GRIN2C	24.2982	3.76876	0.981817	3.83856	0.00012376	0.00167637		DLC1	247.005	-7.65392	1.43831	-5.32146	1.0294e-07	3.82271e-06		OIP5	79.4652	3.86507	0.796454	4.85284	1.21706e-06	2.59357e-05		OLFML3	308.163	-8.23789	1.14853	-7.17252	7.36271e-13	6.78391e-11		AK024736	20.2367	3.79311	1.08859	3.48443	0.000493189	0.00382724		SCEL	4821.29	-8.94469	0.822892	-10.8698	1.60494e-27	7.38631e-25		HMGA1	13807.2
AK127339	45.5369	3.76847	0.834609	4.51525	6.32434e-06	0.000134668		TIE1	157.595	-7.64912	1.67019	-4.57978	4.65472e-06	0.000104317		BMP1	1369.94	3.85949	0.575862	6.70212	2.05423e-11	1.39338e-09		TXLNG2P	95.1904	-8.21205	1.59917	-5.13521	2.81834e-07	6.9912e-06		CCDC78	24.6441	3.79126	1.15518	3.28196	0.00103086	0.0071762		FLG	3204.44	-8.93795	1.19046	-7.508	6.0037e-14	4.28617e-12		NKX1-2	20.2882
DNAAF3	63.7008	3.7608	0.739869	5.08306	3.71403e-07	1.13744e-05		MOXD1	117.519	-7.64817	1.81362	-4.21706	2.47504e-05	0.000423733		RAB15	280.932	3.84576	0.658148	5.8433	5.11772e-09	2.00434e-07		CLEC3B	807.482	-8.20559	0.832689	-9.85432	6.56616e-23	4.02556e-20		MGAT5B	98.8469	3.78587	0.746595	5.07085	3.96052e-07	7.32001e-06		MAFIP	218.717	-8.93468	1.32573	-6.73942	1.59016e-11	7.50591e-10		AK022914	44.5707
SBP1	62.5584	3.75427	0.788549	4.76099	1.92647e-06	4.8237e-05		CLDN17	231.631	-7.64412	1.6805	-4.54872	5.39729e-06	0.000117866		FAM95C	67.4351	3.84189	1.26165	3.04514	0.00232574	0.0156291		KLK12	487.167	-8.20068	1.00076	-8.19443	2.51791e-16	4.36255e-14		FBXO2	425.582	3.77437	0.674531	5.59555	2.19919e-08	5.43012e-07		TMPRSS2	230.302	-8.91332	1.78574	-4.9914	5.99441e-07	1.04985e-05		ASNS	639.492
SORCS2	436.759	3.74836	0.794604	4.71727	2.39032e-06	5.81017e-05		LRRC4	188.644	-7.64275	1.21609	-6.28469	3.28515e-10	2.56693e-08		ZDHHC8P1	37.8898	3.8377	1.11586	3.43923	0.000583362	0.00497367		BEX4	256.927	-8.19313	1.38818	-5.90205	3.59007e-09	1.45744e-07		BX641154	99.6542	3.76767	0.757358	4.97475	6.53308e-07	1.13459e-05		TEK	155.973	-8.90359	1.66775	-5.33868	9.36269e-08	2.00156e-06		LINC00704	20.1348
SEZ6L2	102.714	3.74752	0.833398	4.49667	6.90245e-06	0.000144182		PDLIM3	467.426	-7.63053	0.915501	-8.33481	7.76225e-17	2.43544e-14		MRPL23-AS1	25.8036	3.82672	1.10761	3.45493	0.000550443	0.00475816		CPXM2	614.745	-8.18306	0.87578	-9.34373	9.29951e-21	3.44731e-18		BX648855	42.5915	3.76745	0.85756	4.39322	1.11685e-05	0.00014136		ST6GALNAC1	155.534	-8.89555	1.65595	-5.37186	7.79274e-08	1.69882e-06		AK311383	16.7836
AK308965	46.037	3.74184	1.03483	3.61588	0.000299325	0.00343933		IL2RG	100.129	-7.62752	1.65671	-4.60401	4.1443e-06	9.42522e-05		AURKB	279.944	3.82002	0.637427	5.99288	2.06156e-09	8.76303e-08		VSIG4	103.941	-8.17345	1.63779	-4.99052	6.02172e-07	1.37516e-05		AURKA	167.442	3.76215	0.749005	5.02286	5.09078e-07	9.11827e-06		FCGR2B	128.197	-8.88132	1.59458	-5.5697	2.55177e-08	6.2173e-07		MYO16	20.076
PALM3	13.2282	3.73478	1.1902	3.13795	0.00170137	0.0143482		PLP1	112.088	-7.61281	1.61625	-4.71018	2.47498e-06	5.96401e-05		WNT10A	732.184	3.81589	0.643116	5.93345	2.96634e-09	1.22814e-07		CCL21	290.747	-8.14607	1.27553	-6.38641	1.69822e-10	9.3557e-09		AX747706	45.5331	3.75913	1.1038	3.40563	0.000660124	0.00490665		KIT	283.243	-8.87019	1.33281	-6.65528	2.82765e-11	1.26961e-09		CPNE7	92.4593
COL4A5	430.819	3.73375	0.738983	5.05255	4.35953e-07	1.30396e-05		CMKLR1	111.885	-7.61272	1.74717	-4.35717	1.31756e-05	0.00024946		C9orf116	30.1278	3.80856	1.02342	3.7214	0.00019812	0.00200765		LOC654342	80.9724	-8.14373	1.70854	-4.76649	1.87459e-06	3.73046e-05		AK022914	35.9101	3.7577	0.937365	4.00879	6.10297e-05	0.000632357		ITGA9	142.832	-8.84544	1.64432	-5.3794	7.47335e-08	1.63565e-06		ICAM5	133.197
RASD2	27.2702	3.7257	1.1056	3.36985	0.000752093	0.00724025		MFRP	110.349	-7.59192	1.69729	-4.47297	7.71405e-06	0.000158763		CLDN8	47.7786	3.79172	1.15075	3.29499	0.000984239	0.00773911		A2ML1	12367.9	-8.14368	0.762338	-10.6825	1.22902e-26	1.03109e-23		PTPRH	43.5964	3.75217	1.22367	3.06632	0.00216711	0.0132784		AQP1	2877.11	-8.84135	0.875581	-10.0977	5.65526e-24	1.67315e-21		ARL14	179.104
MRPL23-AS1	20.33	3.71753	1.14295	3.25259	0.00114359	0.0102278		SLC40A1	332.466	-7.57234	1.44201	-5.25123	1.51086e-07	5.27909e-06		AK054837	28.5214	3.79104	0.960605	3.94651	7.92983e-05	0.000931886		IL1R2	321.203	-8.09735	1.05028	-7.70974	1.26074e-14	1.67468e-12		WBSCR27	99.141	3.75138	1.00831	3.72046	0.000198862	0.00175907		DIO2	1945.25	-8.82248	0.712542	-12.3817	3.28307e-35	3.19964e-32		CTH	47.3324
AL832615	20.4695	3.70954	1.04419	3.55256	0.000381497	0.00418938		CYP2C18	343.458	-7.55706	1.15425	-6.54714	5.86483e-11	5.7908e-09		PKMYT1	363.795	3.78763	0.68625	5.51931	3.40325e-08	1.08063e-06		STAB1	616.846	-8.08566	0.97632	-8.28177	1.21359e-16	2.19826e-14		CCND2	1340.91	3.74441	0.750055	4.99218	5.97001e-07	1.04779e-05		LRRC4	230.751	-8.81327	1.21251	-7.26861	3.63208e-13	2.2968e-11		LOC284080	39.0765
NRG4	19.8509	3.70573	1.14651	3.23219	0.00122845	0.0108728		MAP1A	215.184	-7.55343	1.35272	-5.58388	2.35211e-08	1.09913e-06		GRAMD2	115.795	3.78512	0.924311	4.09507	4.22039e-05	0.000542088		FAM25C	191.667	-8.08343	1.57072	-5.14632	2.65651e-07	6.63711e-06		STRC	71.6895	3.73849	0.741208	5.04378	4.56426e-07	8.2736e-06		CSF2RB	278.697	-8.80271	1.44281	-6.10108	1.05356e-09	3.4497e-08		CCNO	55.5805
CNIH2	27.624	3.69593	0.947007	3.90275	9.51059e-05	0.00134293		TMPRSS2	216.763	-7.54824	1.45911	-5.17319	2.30131e-07	7.59234e-06		HOXA13	25.4132	3.7831	1.16144	3.25726	0.00112494	0.00865005		CLCA4	3474.4	-8.0824	0.67169	-12.0329	2.38538e-33	5.43184e-30		DNAH5	9.59156	3.73455	1.41243	2.64406	0.00819172	0.0384042		RAMP3	138.524	-8.79801	1.62691	-5.40782	6.37978e-08	1.41122e-06		ANKDD1B	24.2284
RHPN2	81.8369	3.69514	0.704922	5.24192	1.58916e-07	5.50266e-06		CGNL1	537.496	-7.54768	1.16841	-6.45976	1.04867e-10	9.42821e-09		UBE2C	397.371	3.78044	0.647165	5.84154	5.172e-09	2.02063e-07		ITM2A	364.252	-8.07053	1.04195	-7.74563	9.51065e-15	1.28474e-12		LOC79015	30.0918	3.73391	1.09326	3.41538	0.000636938	0.00475779		CDH11	144.027	-8.79703	1.68855	-5.20983	1.89019e-07	3.76893e-06		TNFSF11	52.6711
DTX4	529.802	3.69418	0.824455	4.48076	7.43787e-06	0.000153903		OLFM1	182.235	-7.54269	1.34405	-5.61191	2.00106e-08	9.58388e-07		COX6B2	31.8667	3.76704	0.98902	3.80886	0.000139608	0.00149326		SH3BGRL	442.962	-8.06276	0.884328	-9.11739	7.69566e-20	2.31451e-17		CDC42EP3	749.456	3.7339	0.820599	4.55021	5.35918e-06	7.32599e-05		GYS2	139.591	-8.79477	1.74501	-5.03997	4.65615e-07	8.43093e-06		TRIB3	566.112
AX746885	194.173	3.69105	0.87092	4.23811	2.25413e-05	0.000392186		PID1	105.511	-7.51981	1.67453	-4.49071	7.0986e-06	0.000147878		DKFZp451J181	32.3671	3.76502	0.919108	4.09639	4.19644e-05	0.000539882		CIDEC	123.591	-8.05161	1.6522	-4.87327	1.09768e-06	2.3773e-05		MFI2-AS1	25.4113	3.72139	1.03531	3.59446	0.00032506	0.00267673		LRRC32	275.187	-8.78792	1.44359	-6.08756	1.14642e-09	3.73897e-08		GPR158	37.0702
LOC155060	166.392	3.68234	0.684213	5.38186	7.37218e-08	2.90615e-06		SERPINB7	109.534	-7.51843	1.72574	-4.35664	1.32072e-05	0.000249505		ADAP1	413.939	3.76192	0.619164	6.0758	1.23368e-09	5.47767e-08		KRTAP3-2	91.4511	-8.0448	1.99692	-4.0286	5.61101e-05	0.000691187		LIF	373.645	3.72098	0.966649	3.84936	0.000118428	0.00111611		RGS1	272.603	-8.7726	1.70164	-5.15537	2.53124e-07	4.85389e-06		MDK	1966.38
AP3B2	49.4628	3.67592	0.805143	4.56555	4.98189e-06	0.000110204		STAB1	408.208	-7.51255	1.29928	-5.7821	7.37722e-09	3.95472e-07		IQGAP3	331.506	3.76087	0.654535	5.74586	9.14526e-09	3.33582e-07		ANK2	356.233	-8.04089	1.31355	-6.12148	9.27124e-10	4.2712e-08		TMED7-TICAM2	51.2033	3.72084	0.809916	4.59411	4.34601e-06	6.1021e-05		COLEC12	271.38	-8.76929	1.3054	-6.7177	1.84611e-11	8.56762e-10		ALDH1A3	2746.66
TNFAIP2	7371.32	3.66804	0.638496	5.74481	9.20269e-09	4.796e-07		ZNF160	98.1886	-7.51113	1.66034	-4.52384	6.07275e-06	0.000130213		TK1	903.137	3.7295	0.581492	6.41367	1.42061e-10	7.97341e-09		ITGA11	89.4818	-8.03886	1.74092	-4.6176	3.88212e-06	7.06403e-05		BX648455	23.3317	3.71082	1.08971	3.40532	0.000660866	0.00490997		FBN1	1188.82	-8.7584	1.06166	-8.24975	1.58729e-16	1.65397e-14		NDC80	209.19
HRK	18.6479	3.66796	1.14996	3.18965	0.00142445	0.0123717		CXCL10	104.647	-7.50932	1.87403	-4.00704	6.14837e-05	0.000919505		TMPO-AS1	40.5538	3.72752	0.993635	3.7514	0.000175853	0.00181783		DKFZp667J0810	1071.1	-8.03657	1.55409	-5.17125	2.32537e-07	5.91171e-06		COL13A1	72.7742	3.69374	0.853602	4.32724	1.50993e-05	0.000184502		TMEM47	142.925	-8.7569	1.70468	-5.13698	2.79188e-07	5.31811e-06		ACPL2	269.771
UCA1	139.278	3.66773	0.98465	3.72491	0.000195385	0.00242833		GREM2	153.024	-7.49843	1.24841	-6.0064	1.89685e-09	1.24094e-07		METRN	384.138	3.72393	0.644021	5.78231	7.36835e-09	2.75062e-07		IGDCC4	98.9312	-8.03586	1.71514	-4.68525	2.79618e-06	5.29978e-05		BEST4	15.8677	3.68827	1.20426	3.06268	0.00219361	0.0134159		Igkappa	2711.54	-8.75569	2.73682	-3.19922	0.00137801	0.00917639		DNAJC6	72.0845
GATA3	129.849	3.66113	0.890435	4.11161	3.92902e-05	0.000631188		OLFML3	270.719	-7.4912	1.14306	-6.55366	5.61421e-11	5.64137e-09		MIR31HG	45.4065	3.69602	1.0917	3.38555	0.000710347	0.00587594		LSAMP	87.6384	-8.02984	1.7149	-4.68238	2.83558e-06	5.35733e-05		NEURL	170.588	3.68775	1.20038	3.07215	0.00212522	0.0130799		NMU	368.999	-8.71759	1.12948	-7.71822	1.17969e-14	9.39667e-13		hCPE-R	30.502
TRPV1	217.882	3.65867	0.809379	4.52034	6.17398e-06	0.000132015		FGL2	717.116	-7.48178	1.00398	-7.45212	9.18543e-14	1.66137e-11		LOC100289092	11.3157	3.68987	1.33783	2.75811	0.00581365	0.0320656		MYCT1	87.0447	-8.01551	1.67673	-4.78045	1.74903e-06	3.5157e-05		ST6GALNAC5	18.7241	3.67337	1.14564	3.2064	0.00134408	0.00898657		ABO	379.532	-8.70987	1.68767	-5.16088	2.4579e-07	4.74069e-06		LINC00152	191.174
PTGES	581.173	3.64254	0.718224	5.0716	3.94485e-07	1.19858e-05		MAGED1	310.107	-7.46509	1.0189	-7.3266	2.36071e-13	3.82037e-11		CTXN1	61.023	3.68632	0.975947	3.77717	0.000158621	0.00166452		NPPC	84.5427	-8.00271	2.07809	-3.85099	0.000117639	0.00128789		ASIC1	109.846	3.66993	0.810231	4.52949	5.9127e-06	7.97084e-05		C8orf4	126.734	-8.66781	1.93621	-4.47668	7.58121e-06	9.97661e-05		IL23A	43.5794
IGFBP3	4994.93	3.64053	0.886361	4.10728	4.00341e-05	0.00064113		SRPX	541.742	-7.46295	1.1853	-6.29626	3.04904e-10	2.4288e-08		FOXA1	212.422	3.65745	0.907174	4.0317	5.53756e-05	0.000683724		DKK4	88.2427	-7.99883	2.08002	-3.84556	0.000120278	0.00131227		TOX2	262.426	3.66801	1.14278	3.20972	0.00132866	0.00889066		BEX4	331.13	-8.65636	1.17859	-7.34468	2.06259e-13	1.37241e-11		CDH3	4447.29
BC160930	80.1653	3.62723	0.840126	4.31749	1.57813e-05	0.000289714		DACT2	100.589	-7.45369	1.78165	-4.18359	2.86943e-05	0.000479507		S100P	375.385	3.65517	1.29674	2.81874	0.00482129	0.0276432		FAM110B	53.1731	-7.99713	1.62015	-4.93605	7.97207e-07	1.77727e-05		RASD2	32.5386	3.66732	1.09367	3.35323	0.000798753	0.00576634		UBE2J1	500.067	-8.64868	0.941781	-9.18332	4.1799e-20	7.61018e-18		FAM72B	41.2874
HSFX2	30.7393	3.62425	1.06079	3.41657	0.000634143	0.00631842		LDB3	523.979	-7.4344	1.33841	-5.55464	2.78177e-08	1.26905e-06		TSPAN15	373.295	3.64917	0.795808	4.58549	4.52916e-06	8.02941e-05		FETUB	95.7663	-7.98912	1.83345	-4.35743	1.31599e-05	0.000200928		SPAG4	53.2862	3.65861	0.856978	4.2692	1.96178e-05	0.000233161		ALDH1A1	255.695	-8.64782	1.31782	-6.56223	5.30096e-11	2.26356e-09		LOC100506548	934.736
AK055197	29.7286	3.6198	0.893066	4.05322	5.05168e-05	0.00078212		TCN2	101.33	-7.43265	1.64091	-4.52959	5.90974e-06	0.000127276		HMGA2	70.8581	3.6423	1.19903	3.03771	0.0023838	0.0158987		CX3CL1	511.208	-7.97326	0.852459	-9.35325	8.49955e-21	3.22578e-18		SDSL	102.312	3.6449	0.726398	5.01778	5.22733e-07	9.32254e-06		TSPAN18	123.588	-8.64735	1.65378	-5.22883	1.70588e-07	3.45093e-06		FBXL2	80.0701
MIR31HG	36.4727	3.61907	1.10326	3.28035	0.00103678	0.00939828		SEPT5-GP1BB	593.945	-7.4314	0.98363	-7.55507	4.18622e-14	7.84865e-12		BC034424	15.239	3.63283	1.22905	2.95579	0.00311869	0.0195716		DEFB103A	89.1901	-7.97229	2.0347	-3.91816	8.92265e-05	0.00102617		GAA	2705.4	3.63879	0.563623	6.45608	1.07449e-10	4.3526e-09		CFD	3090.53	-8.62174	0.614633	-14.0275	1.05884e-44	2.19286e-41		AX746839	36.2327
LOC389791	31.5573	3.61768	0.929582	3.89173	9.95339e-05	0.00139747		DOC2B	97.9128	-7.4173	1.88967	-3.92518	8.66634e-05	0.00124288		GATA6	90.8898	3.63269	1.12405	3.23178	0.00123023	0.00930258		ANXA6	694.23	-7.95161	0.83321	-9.54335	1.38298e-21	6.29846e-19		C10orf35	93.3079	3.63854	1.09351	3.32739	0.000876639	0.00625502		SPARC	3836.91	-8.58751	0.817555	-10.5039	8.2893e-26	3.1213e-23		FOLR3	13.6717
SYT1	27.7683	3.61463	0.996743	3.62645	0.00028735	0.00333161		HSPB2	98.9669	-7.41553	1.73558	-4.27264	1.93168e-05	0.000343026		TGFBI	3516.27	3.62883	0.812254	4.46761	7.90998e-06	0.000129318		CNFN	8148.91	-7.95116	0.992241	-8.01334	1.11634e-15	1.72761e-13		SLC9A5	38.6705	3.6327	0.988905	3.67345	0.000239293	0.00205026		CNN1	120.01	-8.58629	1.87015	-4.59124	4.40624e-06	6.17097e-05		LOC100288181	88.5454
CCDC39	13.399	3.61056	1.30075	2.77574	0.00550754	0.0360773		CPXM2	508.535	-7.40629	0.933094	-7.93734	2.06561e-15	4.88565e-13		FADS3	296.79	3.62878	0.706769	5.13433	2.83149e-07	7.00838e-06		INS-IGF2	597.252	-7.94678	1.07161	-7.41576	1.20926e-13	1.31126e-11		PYCR1	640.216	3.62918	0.594544	6.10414	1.03355e-09	3.39086e-08		SPAG16	209.546	-8.58192	1.14378	-7.50313	6.23101e-14	4.41176e-12		LOC151475	49.6644
ATAD3C	54.6455	3.60959	0.763801	4.72583	2.29177e-06	5.61046e-05		CLEC3B	678.874	-7.39482	0.851352	-8.68597	3.75534e-18	1.5604e-15		ASS1	3326.09	3.62284	0.599923	6.03883	1.55231e-09	6.70565e-08		HLA-DPB1	2017.8	-7.92596	0.812156	-9.75916	1.68538e-22	9.59462e-20		AIFM3	40.7272	3.62844	0.895022	4.05402	5.03447e-05	0.000536406		ELTD1	117.833	-8.57173	1.71402	-5.00095	5.7048e-07	1.00443e-05		WDR66	101.088
HOXA5	18.1166	3.60598	1.05188	3.42811	0.000607798	0.00611537		SERPINB4	2112.96	-7.38564	1.03188	-7.15744	8.21972e-13	1.14882e-10		C17orf99	12.9248	3.61644	1.24533	2.90401	0.00368419	0.0222026		GREM2	182.338	-7.92379	1.10227	-7.1886	6.54604e-13	6.10198e-11		MT2A	5273.27	3.62741	0.820811	4.41931	9.90183e-06	0.000126389		P2RY1	468.2	-8.55341	1.01248	-8.44797	2.96403e-17	3.48284e-15		MICB	117.242
SLX1B-SULT1A4	336.982	3.60135	0.610241	5.90152	3.60175e-09	2.21493e-07		TSPAN7	285.535	-7.37524	1.07954	-6.83182	8.38449e-12	9.91563e-10		BC094703	24.119	3.6108	0.990595	3.64508	0.00026731	0.00259338		RASAL3	74.3571	-7.91988	1.73358	-4.56852	4.91183e-06	8.6038e-05		ACAD11	465.281	3.62558	0.657166	5.51698	3.44872e-08	8.11624e-07		SULT2B1	2611.33	-8.54714	0.996212	-8.57964	9.51693e-18	1.24155e-15		SULT1E1	10.9313
CLDN16	26.6483	3.59956	0.976382	3.68663	0.000227239	0.00273363		CDH11	112.59	-7.37524	1.68887	-4.36695	1.25992e-05	0.00024122		CCNB1	631.649	3.59839	0.580092	6.20314	5.53477e-10	2.67346e-08		Igkappa	2639.03	-7.91783	2.72963	-2.9007	0.00372335	0.0223878		PLCXD2	27.3915	3.60254	1.00751	3.5757	0.000349295	0.00283961		CH25H	114.512	-8.52505	1.78197	-4.78405	1.71798e-06	2.67263e-05		C21orf67	81.5931
CBWD5	43.3923	3.59499	0.809478	4.44112	8.94926e-06	0.000180086		MPEG1	379.626	-7.37294	1.18099	-6.24303	4.29164e-10	3.26632e-08		SLC5A5	33.5399	3.59374	0.931525	3.85791	0.000114359	0.00125457		HLF	438.996	-7.90914	1.02828	-7.69159	1.45314e-14	1.89861e-12		KIF9-AS1	19.3949	3.59933	1.12459	3.20058	0.0013715	0.00915514		AK311497	702.993	-8.52468	1.05087	-8.11201	4.97874e-16	4.7958e-14		LOC79015	31.589
SRGAP3	190.008	3.59018	0.795466	4.51331	6.38247e-06	0.000135343		F10	95.3988	-7.37034	1.57819	-4.67012	3.01018e-06	7.08706e-05		STRA6	117.188	3.58466	1.05337	3.40305	0.000666385	0.00556718		ADIPOQ	484.641	-7.9081	0.865885	-9.13296	6.66492e-20	2.04305e-17		SEMA7A	589.493	3.59407	0.889054	4.04258	5.28674e-05	0.00055897		HBA2	697.932	-8.5181	0.963672	-8.83921	9.64003e-19	1.41342e-16		CDC25C	52.5184
PTPRQ	23.1375	3.57911	0.961221	3.72351	0.000196474	0.00243793		SPAG16	135.156	-7.36667	1.39445	-5.28287	1.27177e-07	4.54702e-06		NTN5	17.8673	3.578	1.19585	2.99201	0.00277151	0.0178858		HSPB7	257.725	-7.90758	1.3995	-5.65027	1.60192e-08	5.47954e-07		PMEPA1	1198.35	3.59378	0.969342	3.70745	0.00020936	0.00182658		SRGN	509.851	-8.51423	1.34089	-6.3497	2.15741e-10	8.12362e-09		UBXN10	43.1691
COL4A6	89.6798	3.55818	0.880795	4.03973	5.35118e-05	0.000821048		PRKCB	74.8501	-7.32892	1.77381	-4.13174	3.60034e-05	0.000585731		LOC100288181	69.965	3.57709	1.27515	2.80524	0.00502796	0.0286439		SGPP2	407.38	-7.90043	1.07285	-7.36394	1.78562e-13	1.84823e-11		AK054837	26.2873	3.59271	0.97613	3.68057	0.000232714	0.00200395		RGMA	803.638	-8.50241	0.889203	-9.56183	1.15689e-21	2.69962e-19		LOC100272217	11.8889
GLUD1P7	27.1359	3.55798	0.955896	3.72214	0.000197541	0.00244722		MS4A7	87.3683	-7.28765	1.77879	-4.09697	4.18601e-05	0.000663461		LOC644656	22.9888	3.57533	1.12798	3.16969	0.00152603	0.0110769		FILIP1	67.6638	-7.88973	1.60365	-4.91985	8.66122e-07	1.91484e-05		PALM2	54.4736	3.59205	0.806103	4.45606	8.34795e-06	0.000108648		AKR1B10	677.342	-8.49621	0.878597	-9.6702	4.0357e-22	1.01308e-19		IGF2BP2	693.569
CHAD	28.0203	3.55226	1.14166	3.11148	0.00186154	0.0153455		MAP1LC3A	188.088	-7.28062	1.32229	-5.50607	3.66924e-08	1.62473e-06		NUSAP1	655.385	3.56616	0.583763	6.10892	1.00306e-09	4.59587e-08		FUT6	877.28	-7.88586	1.11633	-7.06406	1.61706e-12	1.41626e-10		MOK	182.766	3.58394	0.683613	5.24265	1.58289e-07	3.21783e-06		SCIN	399.372	-8.49161	1.40692	-6.03562	1.58353e-09	4.97836e-08		WBSCR27	102.942
SYT12	41.7016	3.54598	0.921353	3.84866	0.000118764	0.00161869		PMP22	470.086	-7.27929	0.998451	-7.29059	3.08607e-13	4.79245e-11		AGRN	4614.52	3.5652	0.553699	6.43887	1.20364e-10	6.92637e-09		TMPRSS11A	1042.18	-7.88145	0.697767	-11.2952	1.38515e-29	1.5771e-26		P2RX4	248.969	3.57682	0.649475	5.50724	3.64509e-08	8.51788e-07		APLNR	111.11	-8.48684	1.59938	-5.30634	1.11846e-07	2.34863e-06		GOLM1	1160.47
PLXNB3	366.261	3.54502	0.708811	5.00136	5.69271e-07	1.64202e-05		abParts	8460.79	-7.26797	2.75146	-2.6415	0.00825404	0.0492424		RPL39L	65.5495	3.55704	0.857927	4.14609	3.38205e-05	0.000450426		SCARA5	1161.07	-7.87614	0.839259	-9.38463	6.31358e-21	2.4546e-18		MTHFD1L	433.186	3.57175	1.05044	3.40024	0.000673271	0.00499094		LOC645638	564.753	-8.47397	0.910303	-9.30896	1.29093e-20	2.58751e-18		KIF2C	354.038
OLR1	48.3616	3.54416	0.801901	4.4197	9.88392e-06	0.000195819		FLNC	887.388	-7.26792	0.879179	-8.26672	1.37693e-16	4.2338e-14		CEP55	233.889	3.55173	0.682097	5.20708	1.91835e-07	4.96405e-06		SLURP1	4208.3	-7.87361	1.17085	-6.72472	1.75928e-11	1.22458e-09		SMS	2432.14	3.55999	0.752684	4.72973	2.2482e-06	3.42354e-05		CASQ1	439.663	-8.45763	2.68972	-3.14443	0.00166411	0.0106947		DTX4	699.698
NFE2	48.9346	3.54256	1.0352	3.4221	0.000621399	0.00621965		S1PR1	261.293	-7.25265	1.29228	-5.6123	1.99653e-08	9.58388e-07		SLC29A3	172.071	3.5499	0.641586	5.53301	3.14781e-08	1.00755e-06		DSG1	6169.79	-7.86965	0.602723	-13.0568	5.81007e-39	1.54354e-35		ONECUT2	22.4451	3.55518	1.34656	2.6402	0.0082857	0.0387571		PRKG1	67.932	-8.43912	1.62461	-5.19455	2.0522e-07	4.04773e-06		SH3TC2	350.346
MED12L	27.2922	3.54133	0.919711	3.85048	0.000117886	0.00160819		FLI1	160.756	-7.24075	1.37209	-5.27715	1.31206e-07	4.65859e-06		BCO2	88.2913	3.5441	0.819327	4.32562	1.52104e-05	0.000225931		RUNX1T1	71.3284	-7.85267	1.6876	-4.65315	3.26906e-06	6.07328e-05		FKBP9L	89.7737	3.55187	0.865144	4.10553	4.03389e-05	0.000442174		AEBP1	1432.14	-8.43563	0.947822	-8.90002	5.58381e-19	8.56598e-17		RAB26	71.1486
LGALS4	12.2928	3.53643	1.26247	2.8012	0.00509131	0.0337824		NPR2	87.3344	-7.23833	1.63209	-4.43502	9.20638e-06	0.000184295		GTSE1	141.405	3.53883	0.67276	5.26017	1.43922e-07	3.82354e-06		FXYD6	293.825	-7.84729	1.05354	-7.44849	9.44126e-14	1.0524e-11		SLC13A3	77.2451	3.54748	0.789056	4.49586	6.92906e-06	9.19141e-05		abParts	14511.7	-8.42924	2.74658	-3.06899	0.00214782	0.0131894		KRT33B	135.788
KLRD1	43.5518	3.53061	0.804149	4.3905	1.13092e-05	0.000219531		PCLO	53.6336	-7.22361	1.62875	-4.43506	9.20469e-06	0.000184295		BC065766	15.8522	3.53778	1.21546	2.91066	0.0036067	0.0218513		DOCK2	154.46	-7.83419	1.23821	-6.32704	2.4991e-10	1.31987e-08		C11orf84	374.787	3.54606	0.635617	5.57892	2.4201e-08	5.90519e-07		PDGFRA	449.729	-8.42771	1.25834	-6.69747	2.12058e-11	9.73236e-10		SDSL	111.679
OSBPL7	152.77	3.52929	1.02055	3.45823	0.000543732	0.00559527		BEX4	217.3	-7.21248	1.3835	-5.21323	1.85582e-07	6.27063e-06		COPZ2	528.457	3.53727	0.634806	5.5722	2.51544e-08	8.25022e-07		DACT1	81.6927	-7.83019	1.77436	-4.41297	1.0196e-05	0.000161235		DGCR5	38.1195	3.532	1.04418	3.38255	0.000718161	0.00526948		SLA	110.599	-8.42552	1.70991	-4.92748	8.32974e-07	1.40109e-05		E2F7	155.416
BC062328	211.56	3.52254	1.23417	2.85418	0.00431482	0.0296978		TTN	4323.34	-7.19866	2.5496	-2.82345	0.00475094	0.0319332		C6orf141	96.4448	3.53116	0.752642	4.69168	2.7097e-06	5.16041e-05		PPP1R16B	151.72	-7.80512	1.34234	-5.81458	6.0785e-09	2.32353e-07		DDIT3	346.001	3.531	0.602032	5.86513	4.48793e-09	1.29315e-07		EYA2	325.887	-8.42385	1.20731	-6.9774	3.00691e-12	1.57654e-10		ARHGAP40	280.685
LURAP1L	149.077	3.51494	0.836971	4.1996	2.67386e-05	0.00045323		IGFBP4	3448.91	-7.1945	0.860472	-8.36112	6.21275e-17	1.98989e-14		SLX1B-SULT1A4	380.724	3.51683	0.610309	5.76237	8.29403e-09	3.06034e-07		ECHDC3	76.1303	-7.80078	1.7632	-4.42422	9.67929e-06	0.000154134		GATA6	88.2544	3.53068	1.12185	3.14719	0.00164845	0.0106106		MYADM	1992.8	-8.41924	1.42472	-5.90939	3.43367e-09	1.02135e-07		EME1	47.3446
REM2	17.6128	3.51296	1.13748	3.08838	0.00201251	0.0163446		MGST1	92.1333	-7.18246	1.6859	-4.26032	2.04139e-05	0.000359912		KIF18B	166.236	3.51596	0.648203	5.42416	5.82291e-08	1.74797e-06		LIMS2	173.453	-7.77311	1.22914	-6.32402	2.54839e-10	1.33785e-08		BC094703	23.6429	3.52327	0.995131	3.54051	0.000399359	0.00318718		HECW2	108.754	-8.41679	1.57337	-5.34954	8.81759e-08	1.89974e-06		AX747485	23.8136
TMEM105	18.5002	3.50802	1.09133	3.21443	0.00130702	0.0114824		FOSB	3664.1	-7.17796	2.43199	-2.95147	0.00316263	0.0232754		NTF4	122.495	3.50887	0.98172	3.57421	0.000351286	0.00326692		CD52	46.229	-7.77229	1.70237	-4.56556	4.98165e-06	8.70696e-05		COL9A3	197.752	3.50989	0.627726	5.59144	2.252e-08	5.544e-07		COBL	556.563	-8.413	0.819021	-10.272	9.42181e-25	2.94529e-22		KRT19	5221.7
MAFA	19.5897	3.49299	1.17936	2.96177	0.00305878	0.0227017		SELP	83.3886	-7.16937	1.69172	-4.23793	2.25594e-05	0.000392186		NDC80	150.253	3.48732	0.738668	4.72109	2.34587e-06	4.5713e-05		SLC7A2	369.491	-7.77117	1.04836	-7.41271	1.23743e-13	1.32381e-11		MTHFD2	1316.33	3.50493	0.937707	3.73777	0.000185662	0.00165201		FBLN2	1945.46	-8.40966	0.814665	-10.3228	5.55528e-25	1.8047e-22		AK126318	56.19
AK092331	95.3882	3.48932	0.978435	3.56623	0.000362155	0.00401136		SRRM3	67.4705	-7.15503	1.60957	-4.44531	8.77663e-06	0.000177542		BC131755	15.9265	3.48714	1.20539	2.89296	0.00381627	0.0228517		KRT6B	19707.6	-7.76799	0.832891	-9.32655	1.09378e-20	3.87442e-18		LOC100507173	17.9521	3.5018	1.18459	2.95612	0.00311531	0.0178104		ZEB2	389.243	-8.40595	1.07653	-7.80836	5.7937e-15	4.94794e-13		AK056686	47.7821
AB209061	81.4459	3.48809	0.80728	4.32079	1.55472e-05	0.000285912		PCDH18	123.162	-7.15219	1.65981	-4.30905	1.63959e-05	0.000298405		ALDH3B1	552.243	3.48636	0.617899	5.64229	1.67808e-08	5.69118e-07		GPX3	4200.44	-7.75855	1.19645	-6.48466	8.89322e-11	5.28948e-09		AURKB	240.804	3.49894	0.637735	5.48651	4.0996e-08	9.43363e-07		HLA-DQB2	176.494	-8.40133	1.6229	-5.17674	2.25802e-07	4.40647e-06		NUP210	918.269
TMC5	30.9984	3.48127	0.947584	3.67384	0.000238933	0.0028542		EPHX3	330.794	-7.14413	1.07556	-6.64222	3.08994e-11	3.20978e-09		LOC401320	163.234	3.48513	0.790347	4.40962	1.0355e-05	0.000163425		EVI2B	84.606	-7.74653	1.72436	-4.49242	7.04185e-06	0.000116802		KLHL35	24.0271	3.49702	1.00543	3.47812	0.000504944	0.00390383		OLFML3	316.898	-8.39929	1.14539	-7.3331	2.24883e-13	1.47267e-11		SYTL3	459.054
PTPRU	463.007	3.47915	0.649155	5.35952	8.34451e-08	3.19126e-06		DKFZp586E1322	161.039	-7.13444	1.22874	-5.80631	6.38635e-09	3.55738e-07		FYB	517.488	3.47904	0.97001	3.58661	0.000335008	0.00313216		OMD	72.5399	-7.7425	1.66941	-4.63787	3.52018e-06	6.4869e-05		C5orf38	158.074	3.49436	1.00564	3.47477	0.000511288	0.00394736		KY	97.5448	-8.37611	2.03574	-4.11452	3.8799e-05	0.000427408		KIAA1244	197.243
CHKA	166.871	3.46953	0.663923	5.2258	1.73402e-07	5.93739e-06		HOPX	4649.36	-7.12838	0.67923	-10.4948	9.12737e-26	1.40324e-22		KNSTRN	218.999	3.47772	0.660003	5.26925	1.36984e-07	3.66785e-06		RNA5-8S5	8.73268e+06	-7.73026	2.82045	-2.74079	0.00612917	0.033493		RRP7B	239.085	3.49401	0.768548	4.54625	5.46113e-06	7.43467e-05		MAOB	385.586	-8.36765	1.34686	-6.2127	5.20832e-10	1.80526e-08		BIRC3	912.004
SNX29P2	313.569	3.45407	0.637889	5.41485	6.13417e-08	2.4883e-06		LINC00341	79.9349	-7.1282	1.61049	-4.4261	9.5953e-06	0.000191086		SPOCD1	23.185	3.47104	1.05785	3.28121	0.00103363	0.00803315		NEGR1	71.1468	-7.72716	1.64091	-4.70907	2.48853e-06	4.80232e-05		FAM72D	37.5284	3.49201	0.975473	3.57981	0.000343847	0.00280358		GALNT16	137.593	-8.35659	1.27954	-6.53093	6.53635e-11	2.74163e-09		HSD11B1	59.593
BC065766	12.5996	3.44153	1.26483	2.72093	0.00650983	0.0411861		NFATC2	326.336	-7.10996	1.4404	-4.93611	7.96965e-07	2.1958e-05		SYT12	47.5394	3.46144	0.917285	3.77357	0.000160926	0.00168317		FMO1	151.051	-7.72393	1.63074	-4.73646	2.17488e-06	4.26416e-05		AARS	3175.98	3.4869	0.629882	5.53579	3.09825e-08	7.35414e-07		ATP13A4	310.3	-8.35165	1.09741	-7.61036	2.73336e-14	2.05846e-12		FYB	611.008
C11orf93	99.8125	3.44125	1.04867	3.28154	0.00103241	0.00938075		SERPINB3	8089.28	-7.10769	0.878073	-8.09465	5.74309e-16	1.47157e-13		PATL2	37.5502	3.45551	0.941342	3.67083	0.000241761	0.00237734		TMEM100	50.9881	-7.71983	1.85921	-4.15221	3.29275e-05	0.000441063		LOC100129973	9.51853	3.48304	1.37017	2.54205	0.0110204	0.0481886		PLA2G4E	1346.44	-8.35098	2.59037	-3.22385	0.0012648	0.00851146		SLC29A2	312.375
TRIM6	214.135	3.44029	0.871074	3.94949	7.83193e-05	0.00114023		COX7A1	239.318	-7.10537	1.4032	-5.0637	4.11205e-07	1.24446e-05		PADI3	68.3059	3.45145	1.07627	3.20687	0.00134188	0.00996904		MAL	26639.5	-7.71244	1.19617	-6.44764	1.13607e-10	6.58505e-09		MRM1	165.903	3.47994	0.709133	4.90732	9.23306e-07	1.54207e-05		CA3	1122.6	-8.3497	1.47321	-5.6677	1.44728e-08	3.7643e-07		IGF2BP3	258.15
ALDH1L1	201.004	3.43143	0.913107	3.75798	0.000171293	0.00218362		FAM3B	279.432	-7.10447	1.07456	-6.61149	3.80461e-11	3.89948e-09		MTL5	64.6829	3.44776	0.877699	3.92818	8.55896e-05	0.000993662		COL6A1	2392.57	-7.70355	0.793303	-9.71073	2.71383e-22	1.35183e-19		LOC100130357	16.6392	3.47058	1.29923	2.67125	0.00755697	0.0360092		CRABP1	101.713	-8.34236	2.03471	-4.10002	4.13122e-05	0.000451193		AL049415	34.0799
HRASLS2	11.5566	3.42869	1.28315	2.67209	0.00753809	0.0460614		SASH3	77.3633	-7.09967	1.7668	-4.01839	5.85977e-05	0.000885822		FOXD2	37.0772	3.44435	1.17344	2.93525	0.00333282	0.0205831		CD163L1	69.8909	-7.69823	1.80029	-4.2761	1.90198e-05	0.000273625		RFC4	253.114	3.46623	0.66909	5.18051	2.21275e-07	4.32321e-06		KCNG1	100.835	-8.33042	2.01968	-4.12462	3.71353e-05	0.000410994		DDX60L	684.207
LOC100216546	62.9923	3.42844	0.845046	4.0571	4.96855e-05	0.000771581		MGP	1160.82	-7.08948	0.9893	-7.16616	7.71296e-13	1.09795e-10		LOC389791	34.1392	3.44399	0.929347	3.70582	0.000210709	0.00211905		PLA2G4D	211.422	-7.69258	1.40417	-5.47839	4.29217e-08	1.32849e-06		SLC2A6	91.3608	3.4579	0.74755	4.62565	3.73429e-06	5.3336e-05		AIF1	124.99	-8.31635	1.61717	-5.14252	2.71078e-07	5.17423e-06		PLA2G16	864.352
ZNF488	92.0468	3.42754	0.856946	3.99971	6.34206e-05	0.00094663		ADAMTS9	123.92	-7.08521	1.82523	-3.88182	0.000103678	0.00144248		TMEM132A	1043.48	3.43505	0.645032	5.3254	1.00733e-07	2.80715e-06		TRIL	69.2332	-7.68554	1.62948	-4.71655	2.39878e-06	4.663e-05		RAG1	20.7824	3.45582	1.07596	3.21184	0.00131889	0.00883595		IGHG1	5967.62	-8.3157	3.20555	-2.59416	0.00948227	0.0428773		CTXN1	63.7576
TGFBI	2619.37	3.42493	0.802771	4.26638	1.9867e-05	0.000351479		ETV5	78.2274	-7.08445	1.63586	-4.33072	1.48625e-05	0.000275628		DDX12P	146.616	3.43487	0.688614	4.9881	6.09755e-07	1.39049e-05		ATP10A	68.8326	-7.68418	1.76751	-4.34746	1.37726e-05	0.000208486		DHDH	23.9269	3.44883	1.00581	3.42891	0.000606003	0.00455754		RASL12	102.889	-8.30204	1.61294	-5.14715	2.64478e-07	5.0599e-06		HAP1	41.955
CCDC88B	743.087	3.41424	0.729644	4.67933	2.8782e-06	6.80762e-05		FGD5	263.242	-7.08278	1.13404	-6.24562	4.22117e-10	3.22867e-08		CAMK2A	293.494	3.43308	1.25056	2.74523	0.00604677	0.0331222		THBS4	768.019	-7.68351	1.00415	-7.65172	1.98305e-14	2.50872e-12		PAPL	124.498	3.44468	0.904396	3.80881	0.000139635	0.00129172		TNNC2	1997.91	-8.30183	2.87906	-2.88353	0.00393251	0.0214442		C16orf93	15.5577
RUSC1-AS1	36.2506	3.40844	0.860738	3.95991	7.49788e-05	0.00109679		SLC22A3	78.9021	-7.07799	1.67176	-4.23385	2.29722e-05	0.000397273		MMP28	936.405	3.43296	0.607367	5.65221	1.58399e-08	5.44157e-07		PPP1R1A	69.6421	-7.67442	1.72848	-4.43998	8.99676e-06	0.000145297		C6orf48	1790.41	3.44379	0.71347	4.82682	1.3873e-06	2.20371e-05		ENDOU	2289.77	-8.2978	0.869099	-9.54759	1.32749e-21	3.0547e-19		KIF20A	198.728
AK124930	22.78	3.40815	1.07594	3.1676	0.00153701	0.0132011		OSR1	77.1746	-7.07167	1.67479	-4.22242	2.41698e-05	0.000414716		BUB1B	229.268	3.4229	0.626089	5.46711	4.57441e-08	1.39954e-06		GPIHBP1	68.2562	-7.6683	1.80827	-4.24067	2.22849e-05	0.000312971		IL12A	37.3397	3.43945	0.911577	3.77308	0.000161247	0.00146546		PGLYRP4	98.6419	-8.29371	1.76633	-4.69546	2.66011e-06	3.9848e-05		B3GNT3	204.914
BRICD5	27.6902	3.40757	1.00727	3.38296	0.000717081	0.00695985		BCL2	135.067	-7.07005	1.31915	-5.35955	8.34275e-08	3.19126e-06		KNDC1	39.3156	3.42278	0.876854	3.90349	9.48174e-05	0.00107649		PLCL2	68.8651	-7.64431	1.66266	-4.59763	4.27318e-06	7.65331e-05		BCL2L1	3789.36	3.43607	0.580926	5.91482	3.32247e-09	9.90049e-08		TMPRSS11E	2622.73	-8.27971	1.1652	-7.10581	1.19616e-12	6.71797e-11		C8orf44	36.993
SLC4A3	81.8316	3.40605	0.74389	4.5787	4.6787e-06	0.000104702		AK055459	153.641	-7.06828	1.2634	-5.59466	2.21049e-08	1.04246e-06		PTPRH	35.7887	3.4121	1.25585	2.71697	0.00658826	0.0353592		PDE2A	239.138	-7.63836	1.15152	-6.63331	3.28238e-11	2.15313e-09		CCNJL	135.597	3.43526	0.816147	4.20912	2.56368e-05	0.00029372		FETUB	100.662	-8.2754	1.83014	-4.52172	6.13387e-06	8.24217e-05		TRIP13	204.286
C8orf44	25.8545	3.40536	0.955979	3.56217	0.000367801	0.00405927		MUC15	314.5	-7.0585	0.997813	-7.07398	1.50557e-12	2.01275e-10		HJURP	130.643	3.40904	0.663872	5.13509	2.82016e-07	6.9912e-06		ENDOU	2216.96	-7.63027	0.859183	-8.88084	6.63556e-19	1.73395e-16		PVT1	303.953	3.43417	0.738735	4.64871	3.34017e-06	4.83318e-05		RHOJ	95.2752	-8.2632	1.62104	-5.09746	3.44243e-07	6.44454e-06		KYNU	198.57
CAMK2N1	383.182	3.40255	0.688032	4.94534	7.60104e-07	2.12084e-05		CD33	28.901	-7.04701	1.73753	-4.05576	4.99721e-05	0.000775248		LAMA5	5954.31	3.40652	0.64801	5.2569	1.46506e-07	3.87924e-06		MURC	67.2562	-7.62861	2.0755	-3.67554	0.000237343	0.00233893		PRDX4	1845.31	3.43371	0.552156	6.21872	5.01212e-10	1.74823e-08		COX7A1	291.504	-8.26065	1.40899	-5.86283	4.55041e-09	1.30887e-07		MAP3K14-AS1	19.3644
KRT8	1824.22	3.40057	0.660578	5.14787	2.63457e-07	8.42075e-06		DOCK2	113.373	-7.04652	1.60715	-4.38447	1.16268e-05	0.000225126		FAM64A	99.0682	3.39124	0.787451	4.3066	1.65779e-05	0.000243551		MYO1G	78.6026	-7.62532	1.7165	-4.44235	8.89799e-06	0.000143994		SNAPC1	508.709	3.42982	0.602462	5.693	1.24828e-08	3.27989e-07		FGD5	291.063	-8.25399	1.27965	-6.4502	1.11705e-10	4.503e-09		TRPM2	175.998
SCXB	22.862	3.40033	1.10948	3.0648	0.00217816	0.0173778		OLFML2B	227.525	-7.04646	1.30302	-5.40777	6.38132e-08	2.57497e-06		CCNF	289.652	3.39112	0.630737	5.37644	7.5974e-08	2.20187e-06		ARG1	67.9568	-7.62299	1.7203	-4.4312	9.37117e-06	0.000150127		SLC26A6	158.084	3.42086	0.684587	4.99697	5.82387e-07	1.02431e-05		LDOC1	95.8509	-8.25359	1.74776	-4.72238	2.33101e-06	3.53341e-05		FAT3	25.4066
AF289551	102.434	3.3985	0.687104	4.94611	7.57096e-07	2.12051e-05		IFITM2	451.317	-7.02586	0.995963	-7.05434	1.73425e-12	2.29848e-10		EPCAM	268.486	3.38132	1.16247	2.90874	0.00362888	0.0219357		MFRP	131.572	-7.60239	1.35989	-5.59045	2.26483e-08	7.50549e-07		ZNF789	79.746	3.4207	0.858654	3.9838	6.78223e-05	0.000693323		TP53AIP1	213.819	-8.25015	1.32317	-6.23511	4.51449e-10	1.5914e-08		DEPDC1B	57.6817
SIX4	45.3419	3.38814	0.818141	4.14126	3.45401e-05	0.000564313		EVI2A	47.4765	-7.00752	1.89329	-3.70123	0.000214555	0.00261169		C1orf213	39.1695	3.37566	0.863014	3.91147	9.17347e-05	0.00104891		GPR133	107.545	-7.58365	1.36298	-5.56402	2.63633e-08	8.59369e-07		ZNF385C	30.9238	3.41691	0.971472	3.51726	0.000436033	0.00343192		SGCE	99.7356	-8.24472	1.6289	-5.06154	4.15891e-07	7.62222e-06		DNAH14	19.2144
PCSK4	29.2336	3.3761	0.946653	3.56636	0.000361977	0.00401136		ZNF83	134.893	-7.00537	1.41749	-4.94209	7.72915e-07	2.14879e-05		CD276	1248.13	3.37401	0.983395	3.43098	0.000601394	0.00510177		TNNC1	853.623	-7.57937	2.57574	-2.9426	0.00325465	0.02021		RBCK1	3123.93	3.41536	0.571759	5.97343	2.32315e-09	7.11459e-08		HLF	464.469	-8.23264	1.02521	-8.0302	9.73109e-16	8.95693e-14		MFI2-AS1	24.2538
AK057681	36.0334	3.37595	0.84753	3.98328	6.79697e-05	0.00100336		ADAMTSL1	62.3403	-7.00515	1.65081	-4.24347	2.20093e-05	0.000384077		CDT1	223.604	3.37359	0.650711	5.18447	2.16628e-07	5.53374e-06		ATP6V0A4	198.502	-7.57799	1.31049	-5.78258	7.35653e-09	2.75062e-07		NDUFC2-KCTD14	97.6016	3.41507	0.807083	4.23137	2.32272e-05	0.00026911		MYO1F	183.901	-8.22383	1.3389	-6.14223	8.13717e-10	2.72908e-08		C10orf55	59.3
CYP27C1	105.89	3.367	1.09083	3.08664	0.00202433	0.0164146		CD34	563.441	-7.00348	0.884409	-7.91883	2.39764e-15	5.41482e-13		P2RX6	71.4298	3.36836	0.910594	3.69908	0.00021638	0.00215838		NKD2	65.475	-7.57677	1.97364	-3.83898	0.000123545	0.00134515		CMSS1	602.075	3.41469	0.72839	4.688	2.75891e-06	4.09952e-05		HRC	93.6772	-8.22274	1.77809	-4.62448	3.75546e-06	5.3546e-05		P2RY6	111.273
DQ576952	141.654	3.36631	0.716614	4.69752	2.63337e-06	6.28655e-05		TPRG1	364.204	-6.99194	0.965572	-7.24124	4.44612e-13	6.5132e-11		MDK	1320.32	3.36545	0.776927	4.33175	1.47932e-05	0.00022079		FXYD1	184.32	-7.55917	1.04543	-7.23066	4.80645e-13	4.58771e-11		ARHGAP40	228.544	3.41367	0.724844	4.70952	2.48297e-06	3.73981e-05		POF1B	835.307	-8.22236	0.793299	-10.3648	3.58631e-25	1.21261e-22		ZNF789	87.802
AK092098	30.9067	3.35556	0.920331	3.64604	0.000266318	0.00313025		FETUB	80.7528	-6.9866	1.82932	-3.81922	0.000133872	0.00178041		ANLN	612.683	3.36242	0.722004	4.65707	3.20744e-06	5.97273e-05		PRDM1	1498.69	-7.5563	1.10627	-6.83046	8.46418e-12	6.30462e-10		DOK7	68.344	3.40928	0.76912	4.43271	9.30567e-06	0.000119241		CD93	739.729	-8.21514	1.06592	-7.70709	1.28715e-14	1.01069e-12		LINC00707	62.4625
WDR66	60.0031	3.35028	0.795123	4.21354	2.51398e-05	0.000429444		ARMCX4	60.3239	-6.97851	1.66525	-4.19066	2.7815e-05	0.00046889		RHPN2	81.1638	3.36231	0.710573	4.73183	2.225e-06	4.35172e-05		DDR2	191.117	-7.55478	1.15966	-6.51466	7.28522e-11	4.41545e-09		RHPN1	165.645	3.40117	0.695797	4.88817	1.01777e-06	1.68456e-05		DLC1	272.072	-8.21354	1.44476	-5.68505	1.30776e-08	3.42291e-07		DKFZp667P0924	40.9081
AK056897	93.901	3.33947	0.799073	4.17918	2.92561e-05	0.000486864		BCL6B	71.4124	-6.96519	1.79686	-3.87632	0.00010605	0.00146752		WDR54	136.14	3.36204	0.824919	4.0756	4.58951e-05	0.000582151		PLVAP	701.716	-7.55341	0.971412	-7.77571	7.50271e-15	1.02216e-12		TFDP2	888.602	3.39445	0.672772	5.04547	4.52404e-07	8.21867e-06		GRB10	192.599	-8.21154	1.31146	-6.26136	3.8163e-10	1.36563e-08		FHAD1	36.7323
PGM2L1	167.49	3.33609	0.775687	4.30082	1.70167e-05	0.000307059		AGPAT9	145.026	-6.95402	1.26222	-5.50936	3.60144e-08	1.60025e-06		GABRE	550.009	3.35788	0.628805	5.3401	9.28973e-08	2.6255e-06		CIDEA	134.665	-7.49599	1.3187	-5.68438	1.31285e-08	4.54933e-07		SEMA3B	793.276	3.39385	0.783537	4.33145	1.48133e-05	0.000181529		TMPRSS11F	91.9444	-8.20099	1.62399	-5.0499	4.42042e-07	8.05693e-06		ALCAM	972.376
FAM201A	16.2809	3.3359	1.19554	2.79029	0.00526609	0.0346891		SPARCL1	2120.69	-6.9537	0.896475	-7.75672	8.71556e-15	1.74017e-12		KIF14	75.3395	3.35407	0.723047	4.6388	3.50444e-06	6.46573e-05		MT1H	63.5892	-7.49364	2.08484	-3.59434	0.000325217	0.00305298		hCPE-R	21.9253	3.39191	1.12473	3.01574	0.00256352	0.0152255		ECM1	6170.3	-8.19503	1.08942	-7.52239	5.37832e-14	3.88361e-12		MYLK-AS1	22.4445
FOXD4	17.5823	3.33148	1.05456	3.15913	0.00158242	0.0135457		LAMA2	283.666	-6.95032	1.12316	-6.18816	6.08709e-10	4.39356e-08		LAMC2	1963.12	3.35371	1.00391	3.34066	0.000835805	0.00672866		RNF180	33.9538	-7.46104	1.74599	-4.27324	1.92649e-05	0.000276652		SOCS2-AS1	65.9031	3.38417	0.977464	3.46219	0.000535796	0.00411356		HEPHL1	271.98	-8.18647	1.53587	-5.3302	9.8107e-08	2.07856e-06		RAB42	24.7512
MIRLET7BHG	172.515	3.32996	0.709734	4.69184	2.70763e-06	6.44382e-05		CORO1A	283.387	-6.94273	1.19846	-5.79307	6.91129e-09	3.76788e-07		SCARB1	677.974	3.34943	0.634119	5.28202	1.27768e-07	3.46364e-06		GAS7	1045.03	-7.42137	0.798058	-9.29928	1.41398e-20	4.7955e-18		CCDC113	128.145	3.38294	0.846941	3.9943	6.48859e-05	0.000667306		CSTB	74718.9	-8.18634	1.0876	-7.52699	5.19228e-14	3.77305e-12		SEMA3B	878.593
C11orf84	271.525	3.3263	0.643623	5.16808	2.36508e-07	7.71989e-06		CHST2	148.444	-6.94212	1.80494	-3.84618	0.000119975	0.00163229		CCDC24	97.291	3.34713	0.693493	4.82649	1.38961e-06	2.91613e-05		RPTN	462.627	-7.41111	1.14667	-6.46314	1.02553e-10	6.03208e-09		BCAR3	609.42	3.37714	0.602497	5.60524	2.07972e-08	5.17368e-07		TMEM204	98.1047	-8.17757	1.63371	-5.00552	5.5711e-07	9.82982e-06		BCAR3	681.22
GPRC5C	426.732	3.32587	0.7157	4.64702	3.36765e-06	7.80909e-05		IFT74	70.7604	-6.92748	1.60481	-4.31671	1.58374e-05	0.000290208		C8orf44	29.7798	3.34205	0.942236	3.54693	0.000389746	0.00356429		EBF1	121.102	-7.41089	1.30192	-5.69227	1.25362e-08	4.35354e-07		FAM72B	29.5776	3.37639	0.936422	3.60563	0.000311402	0.00258224		RARRES2	456.231	-8.17726	1.03045	-7.93564	2.0941e-15	1.85535e-13		POU5F1B	14.1442
NXPH4	177.28	3.32455	0.675563	4.92116	8.60349e-07	2.3287e-05		AQP1	2268.4	-6.92742	0.851855	-8.13217	4.21688e-16	1.13737e-13		NEK2	135.854	3.34184	0.712163	4.69253	2.6985e-06	5.14523e-05		UTY	88.3017	-7.40359	1.60553	-4.61131	4.00144e-06	7.26457e-05		LEPREL4	301.671	3.37268	0.600833	5.61334	1.98455e-08	4.98183e-07		CMYA5	1169.95	-8.17525	1.45949	-5.60145	2.12566e-08	5.27215e-07		PIWIL2	88.2076
FOXA1	148.224	3.32092	0.907177	3.66072	0.000251508	0.00298126		ZNF254	60.2901	-6.91455	1.66312	-4.15757	3.2165e-05	0.000530584		ANKRD18B	21.5024	3.33951	1.17692	2.83749	0.00454691	0.0263843		JSRP1	57.8097	-7.39515	2.023	-3.65554	0.00025664	0.00250972		BATF2	39.3773	3.36672	0.981389	3.43057	0.000602314	0.004539		NSG1	596.84	-8.17236	0.867428	-9.42137	4.45254e-21	9.58048e-19		MTL5	75.7936
MIRLET7DHG	18.0757	3.31987	1.03176	3.21767	0.00129238	0.0113667		CSTB	61315	-6.9085	1.07873	-6.40428	1.5108e-10	1.31226e-08		LOC100505806	231.449	3.33797	0.796686	4.18982	2.79172e-05	0.000381647		RRAGD	456.626	-7.39176	0.978954	-7.55066	4.33048e-14	5.11317e-12		LINC00319	34.7813	3.36624	1.03187	3.26227	0.00110524	0.00762349		LDB2	185.688	-8.17183	1.28472	-6.36078	2.00729e-10	7.61026e-09		IDO1	182.816
NTF4	98.3358	3.31874	0.979675	3.38759	0.000705083	0.00687378		ITIH5	338.628	-6.89954	1.02457	-6.73411	1.64934e-11	1.7857e-09		CEL	254.111	3.33408	1.00576	3.315	0.000916436	0.00728578		FAM3B	332.08	-7.37367	1.01355	-7.27513	3.46096e-13	3.36389e-11		FKBP10	1149.1	3.36327	0.746326	4.50644	6.59253e-06	8.78721e-05		GPX3	4322.34	-8.16908	1.19529	-6.83437	8.23635e-12	4.03727e-10		GSDMB	128.981
LYPD6B	87.4474	3.31292	0.915413	3.61904	0.000295698	0.00341032		MSR1	62.3925	-6.89921	1.72911	-3.99004	6.60625e-05	0.000982249		B3GNT3	164.508	3.32993	1.07745	3.09057	0.00199775	0.0138152		FHIT	22.9665	-7.37137	1.71104	-4.30813	1.6464e-05	0.000242323		NEK6	353.286	3.3622	0.725974	4.63129	3.63386e-06	5.20811e-05		NPPC	87.0079	-8.16154	2.0753	-3.93271	8.39937e-05	0.000834297		BC041347	38.3683
TMEM132A	818.024	3.30911	0.642659	5.14909	2.6176e-07	8.40145e-06		EDNRA	65.2125	-6.88903	1.631	-4.2238	2.40215e-05	0.000412633		CDKN2A	638.869	3.32917	1.14736	2.9016	0.00371265	0.0223443		HLA-DQA1	1417.19	-7.34238	1.27706	-5.74943	8.95435e-09	3.2812e-07		LAMC2	2022.59	3.3616	0.997947	3.36852	0.000755729	0.00550128		MT1G	277.861	-8.16115	1.65696	-4.92538	8.41986e-07	1.41481e-05		TROAP	188.842
DOC2A	19.4733	3.30909	1.15143	2.8739	0.00405439	0.0283071		IL7R	175.313	-6.88759	1.4787	-4.65787	3.19495e-06	7.45358e-05		MFI2-AS1	19.986	3.32896	1.08891	3.05716	0.00223448	0.0151223		ROCK1P1	110.811	-7.33872	1.83737	-3.99414	6.493e-05	0.000783486		INHBB	121.392	3.34803	0.852262	3.92841	8.55101e-05	0.000845305		LYPD3	22749	-8.15629	0.845018	-9.65221	4.81085e-22	1.18964e-19		FAM132B	10.6349
SCPEP1	1992.83	3.30714	0.609484	5.42612	5.75908e-08	2.38011e-06		SERPINB2	3563.91	-6.87128	1.01002	-6.80309	1.02401e-11	1.18369e-09		FAM72B	27.1913	3.32407	0.952534	3.48972	0.000483535	0.00426538		CXCL14	3898.94	-7.33473	0.722244	-10.1555	3.13302e-24	2.17132e-21		BC065766	14.6145	3.33885	1.24332	2.68543	0.0072437	0.0348269		HLA-DRA	3096.4	-8.14741	0.900775	-9.04488	1.49824e-19	2.53295e-17		LINC00319	38.2795
FAM83E	83.5208	3.30492	0.76329	4.32984	1.49221e-05	0.0002764		ECM1	5106.41	-6.87066	1.07926	-6.36611	1.93887e-10	1.62563e-08		AK124930	25.8731	3.32074	1.06539	3.11692	0.00182751	0.0128384		AOC3	362.136	-7.3285	0.938423	-7.80938	5.74714e-15	8.17941e-13		MTL5	64.0936	3.33643	0.87651	3.8065	0.000140948	0.00130241		RRAGD	462.133	-8.14098	1.05289	-7.73206	1.05822e-14	8.59444e-13		ATP6V1B1	22.885
MTRF1	121.265	3.2848	0.704436	4.66302	3.11598e-06	7.30261e-05		ZBTB16	82.4748	-6.86563	1.33061	-5.15974	2.47288e-07	7.98699e-06		C16orf59	52.2279	3.31794	0.941165	3.52535	0.000422919	0.00382162		SSC5D	172.245	-7.31752	1.29274	-5.66048	1.50946e-08	5.19673e-07		TGFBI	3064.55	3.32626	0.806729	4.12314	3.73739e-05	0.000413359		COL15A1	614.202	-8.13928	1.00852	-8.07052	7.00017e-16	6.58971e-14		HJURP	144.617
LOXL2	291.728	3.28428	0.870329	3.7736	0.000160906	0.00206837		ARHGAP20	61.1965	-6.85923	1.62923	-4.21011	2.55242e-05	0.000434562		MTFR2	28.8128	3.31354	0.933053	3.55129	0.000383352	0.00351177		FBLN2	1904.35	-7.3173	0.785178	-9.31929	1.17122e-20	4.05854e-18		APLP1	55.0073	3.31377	1.0044	3.29923	0.00096949	0.0068293		GIMAP7	203.443	-8.1243	1.40375	-5.78758	7.14098e-09	1.99178e-07		SPAG4	49.8061
AHSA2	368.201	3.28135	0.800823	4.09747	4.17698e-05	0.000662712		PLAGL1	238.036	-6.84907	1.23812	-5.53184	3.16885e-08	1.42868e-06		PRC1	849.758	3.31339	0.574262	5.76983	7.93536e-09	2.9348e-07		LOC643733	24.2126	-7.28934	1.7051	-4.27501	1.91128e-05	0.000274714		SNHG15	567.343	3.31345	0.689222	4.80752	1.52813e-06	2.40667e-05		H19	4665.64	-8.11736	0.756877	-10.7248	7.78553e-27	3.48623e-24		CDKN3	106.158
HV535487	88.504	3.27721	0.901497	3.63529	0.000277665	0.00323204		ENPP2	126.887	-6.8429	1.24376	-5.50178	3.75979e-08	1.65624e-06		MYO16	12.1426	3.31331	1.23774	2.6769	0.00743063	0.0385435		IGJ	412.164	-7.27701	2.83826	-2.5639	0.0103505	0.0498148		NOG	19.3017	3.31029	1.10418	2.99795	0.00271799	0.015963		IGJ	423.116	-8.11463	2.86555	-2.83178	0.00462892	0.0244242		PAX6	120.212
AX747770	128.988	3.27602	0.66068	4.95855	7.10206e-07	2.00343e-05		GSTM5	150.524	-6.84008	1.06769	-6.40645	1.48943e-10	1.3021e-08		KDM1A	2238.83	3.31034	0.651649	5.07994	3.77546e-07	9.1879e-06		L3MBTL4	107.979	-7.27528	1.25713	-5.78719	7.15718e-09	2.69441e-07		DNAJC6	48.5697	3.30881	0.816495	4.05246	5.06829e-05	0.000539316		TNNI1	2210.94	-8.11148	2.9381	-2.76079	0.00576624	0.02895		C15orf52	1073.39
EVA1A	15.7132	3.27359	1.14503	2.85895	0.00425042	0.0293558		EPDR1	64.1599	-6.83925	1.6024	-4.26813	1.97114e-05	0.000349128		LYPD1	81.9742	3.3099	1.10461	2.99645	0.00273146	0.0176794		P2RY8	51.9529	-7.27341	1.8437	-3.94501	7.97955e-05	0.000935938		MCM2	842.693	3.30711	0.601232	5.50055	3.78601e-08	8.80992e-07		MGP	1416.88	-8.06642	0.986472	-8.17704	2.90909e-16	2.86892e-14		HOXB3	35.1311
LINC00925	19.8683	3.27071	1.09079	2.9985	0.00271317	0.0206394		MTAP	225.298	-6.83713	0.86192	-7.93245	2.14873e-15	5.00523e-13		SLC1A3	1185.86	3.3034	0.770081	4.28968	1.78928e-05	0.000259483		TBX15	103.307	-7.26594	1.49014	-4.876	1.08258e-06	2.35099e-05		RTTN	209.617	3.30397	0.712655	4.63614	3.54972e-06	5.10076e-05		MLANA	84.2438	-8.06279	2.02483	-3.98196	6.83506e-05	0.000698171		FUT8-AS1	16.6994
ST20	48.1164	3.26318	0.787625	4.14307	3.42694e-05	0.000561084		CCDC3	285.304	-6.8327	1.13197	-6.03613	1.57857e-09	1.0506e-07		KIF4A	235.313	3.29963	0.632382	5.21778	1.81079e-07	4.70864e-06		SERPINB11	149.066	-7.25491	1.52059	-4.77111	1.83217e-06	3.66781e-05		FAM216A	76.5755	3.30208	0.731189	4.51604	6.30061e-06	8.43884e-05		LRP3	308.326	-8.06008	1.0331	-7.80185	6.10064e-15	5.1569e-13		FST	535.439
IDO1	125.683	3.25976	1.2252	2.6606	0.00780021	0.0471963		GPX3	3537.21	-6.83134	1.18149	-5.78198	7.38262e-09	3.95472e-07		HRASLS2	12.8273	3.2986	1.26989	2.59754	0.00938943	0.0464662		NRN1	103.263	-7.25032	1.34208	-5.40228	6.57989e-08	1.94589e-06		UCA1	138.135	3.28094	0.994048	3.30058	0.000964849	0.0067995		ARMCX6	103.107	-8.04901	1.66731	-4.82755	1.38221e-06	2.19774e-05		CCND2	1177.43
LOC440173	15.2777	3.25947	1.14702	2.84168	0.00448766	0.0305957		ODC1	1839.69	-6.81802	1.34487	-5.06966	3.98529e-07	1.20848e-05		PBX4	27.1435	3.29681	1.11326	2.96141	0.00306233	0.0192678		ARHGAP9	73.5647	-7.23214	1.70182	-4.24965	2.141e-05	0.000302014		C16orf93	12.4527	3.28053	1.23738	2.65119	0.00802079	0.0377631		MFAP5	336.808	-8.04825	1.21196	-6.64067	3.12264e-11	1.39075e-09		DEPDC1	110.725
YBX2	36.272	3.2573	0.8302	3.92352	8.72659e-05	0.00125035		THBS4	645.479	-6.81179	1.00449	-6.78136	1.1905e-11	1.35576e-09		CHTF18	337.316	3.29372	0.602049	5.47085	4.47883e-08	1.37558e-06		SDC2	355.502	-7.2285	1.00696	-7.17851	7.04765e-13	6.53137e-11		VAV2	797.48	3.27794	0.598402	5.47782	4.30586e-08	9.83993e-07		HLA-DRB5	864.428	-8.04569	2.71834	-2.95978	0.00307855	0.0176185		CLMN	736.443
TBC1D3H	114.851	3.25307	1.07002	3.0402	0.00236421	0.0184411		TMEM176A	127.169	-6.79344	1.27267	-5.33793	9.40116e-08	3.55119e-06		SLX1A	575.095	3.28909	0.574367	5.72646	1.02548e-08	3.68989e-07		PPAPDC3	51.2551	-7.22611	1.72295	-4.19402	2.7405e-05	0.000375033		GYG2P1	15.1997	3.27734	1.26429	2.59223	0.00953562	0.0430597		RAMP2	120.957	-8.04344	1.58473	-5.0756	3.86275e-07	7.16663e-06		ADAMTS14	176.187
WASH5P	103.209	3.25291	0.859466	3.7848	0.00015383	0.00199408		MAMDC2	443.988	-6.78719	0.937306	-7.24117	4.44833e-13	6.5132e-11		HTR7	40.2912	3.28846	0.856654	3.83873	0.000123673	0.00134563		MEOX1	152.25	-7.21494	1.25007	-5.77163	7.85095e-09	2.92393e-07		ADTRP	52.6114	3.27591	0.823389	3.97857	6.93316e-05	0.000707755		APBB1IP	80.2152	-8.02946	1.66508	-4.82227	1.41931e-06	2.25241e-05		AK057596	71.521
AX747192	56.4598	3.25252	0.799355	4.06893	4.72296e-05	0.000739418		PAPPA	116.105	-6.77223	1.31546	-5.14818	2.63022e-07	8.42075e-06		CDH3	2922.67	3.27946	0.793882	4.13092	3.61314e-05	0.000476767		FOSB	4438.67	-7.20992	1.48203	-4.8649	1.14512e-06	2.46999e-05		ZFAS1	2442.06	3.27493	0.568415	5.76152	8.33584e-09	2.29416e-07		TRNA_Gly	105.388	-8.02783	1.59556	-5.03135	4.87034e-07	8.77085e-06		FOXD2-AS1	25.9184
NPIPL3	437.185	3.24864	0.67465	4.8153	1.46981e-06	3.79859e-05		B3GALNT1	43.1416	-6.76784	1.64798	-4.10674	4.01281e-05	0.000641299		EPHB2	239.377	3.2782	1.12496	2.91406	0.00356765	0.0216938		MAOB	375.231	-7.20679	1.13993	-6.32212	2.58003e-10	1.34398e-08		TRIP13	165.203	3.27183	0.704873	4.64172	3.45513e-06	4.9905e-05		CCR1	68.7815	-8.02194	1.81668	-4.41572	1.00676e-05	0.000128208		DFNA5	193.382
C1QTNF6	153.161	3.24325	0.63698	5.09161	3.55039e-07	1.09386e-05		ZG16B	125.513	-6.76293	1.54182	-4.38632	1.15284e-05	0.000223503		MKRN3	62.8057	3.27812	1.02016	3.21334	0.00131203	0.00980483		CD53	196.12	-7.1755	1.23942	-5.7894	7.06401e-09	2.66825e-07		B3GNT3	164.079	3.26978	1.07478	3.04227	0.002348	0.0141874		TBX15	99.0151	-8.0213	1.80669	-4.43978	9.00504e-06	0.000115925		LINC00263	110.857
RAD52	103.639	3.23978	0.731818	4.42703	9.55403e-06	0.000190511		B4GALNT2	65.898	-6.76043	2.05264	-3.29354	0.000989357	0.0090754		MBOAT1	434.817	3.27183	0.795703	4.11187	3.92465e-05	0.000509853		S100A9	91281.1	-7.15474	0.822942	-8.6941	3.49596e-18	8.44327e-16		LOC642846	124.245	3.26525	0.765976	4.26286	2.01829e-05	0.00023851		GSTA1	80.6561	-8.01811	1.884	-4.2559	2.08206e-05	0.000245345		EPCAM	290.626
NOXA1	483.534	3.23975	0.898617	3.60526	0.000311836	0.0035548		SLC7A2	310.258	-6.75965	1.04166	-6.4893	8.62352e-11	7.9727e-09		C16orf55	113.473	3.27141	0.680554	4.80699	1.53223e-06	3.14335e-05		ADCYAP1R1	96.3197	-7.15419	1.43542	-4.98403	6.22729e-07	1.41804e-05		BC034424	12.8988	3.26259	1.28513	2.53873	0.0111256	0.0485716		RPL3L	162.184	-8.01337	1.78597	-4.48685	7.22851e-06	9.55039e-05		CDKN2A	714.617
FAM131B	41.4881	3.23875	0.92396	3.5053	0.000456095	0.00484255		EDNRB	111.202	-6.75453	1.21338	-5.56671	2.59597e-08	1.20575e-06		SCXB	25.3825	3.2712	1.10708	2.9548	0.00312868	0.0196112		CASQ1	427.689	-7.12482	2.63376	-2.70519	0.00682653	0.0363079		C17orf51	198.992	3.2545	0.624686	5.20981	1.89038e-07	3.76893e-06		SERPINB4	2582.43	-8.01149	1.02439	-7.82075	5.25086e-15	4.50758e-13		FOXA1	197.875
P2RY6	74.8796	3.22885	0.987566	3.2695	0.00107738	0.00973183		ALOX5	138.155	-6.75353	1.19883	-5.63346	1.76634e-08	8.59359e-07		LOC100288637	96.3539	3.26763	0.843965	3.87175	0.000108055	0.00119759		PIK3CG	46.8178	-7.11506	1.74096	-4.08685	4.37271e-05	0.000559398		C3orf72	22.9538	3.25292	0.978365	3.32485	0.000884651	0.00630133		LAMA4	667.358	-8.00781	0.890463	-8.99286	2.40881e-19	3.91266e-17		GPRC5A	2930.67
CCDC14	303.42	3.22315	0.653166	4.93466	8.02918e-07	2.20824e-05		IL33	134.677	-6.7438	1.31532	-5.12713	2.94195e-07	9.24941e-06		LOC100131564	147.094	3.26044	0.75114	4.34065	1.4206e-05	0.000213828		LDB3	536.12	-7.11141	1.32854	-5.35279	8.66103e-08	2.47858e-06		ADAMTS13	145.417	3.25128	0.814257	3.99294	6.52602e-05	0.000670739		PLVAP	721.054	-8.00409	0.988359	-8.09837	5.57007e-16	5.33439e-14		SLC13A3	79.3356
BC033739	27.5348	3.21201	0.894806	3.58962	0.000331166	0.00372992		KRT4	471448	-6.71064	0.956022	-7.01934	2.22921e-12	2.9044e-10		BMF	378.42	3.25719	0.830563	3.92166	8.794e-05	0.00101357		FCER1G	92.8525	-7.0848	1.29006	-5.49185	3.97736e-08	1.24365e-06		PVR	1151.13	3.24835	0.647978	5.01306	5.35706e-07	9.51294e-06		CYP4F3	96.2607	-7.99608	1.59083	-5.02635	4.99899e-07	8.983e-06		SLC4A3	102.835
PCDHGA4	24.6322	3.21025	1.01861	3.1516	0.0016238	0.0138383		DTNA	51.4411	-6.70223	1.71733	-3.9027	9.51249e-05	0.00134293		EYA4	49.0331	3.25647	1.1229	2.90006	0.0037309	0.0224164		MYO18B	104.364	-7.08251	1.85704	-3.81386	0.00013681	0.00146655		LY6K	834.313	3.24382	1.03329	3.13932	0.00169338	0.0108315		LSP1	1501.88	-7.99168	0.698695	-11.438	2.69996e-30	1.7205e-27		OXTR	33.3763
KIAA1308	123.898	3.2025	0.770937	4.15403	3.26667e-05	0.000536558		CYTIP	59.4923	-6.69908	1.72944	-3.87355	0.000107263	0.00148164		ALOX12P2	43.5944	3.25214	1.14299	2.8453	0.00443698	0.0258991		NEB	1917.93	-7.08116	2.74244	-2.58206	0.00982118	0.0479574		FAM92A1	107.687	3.23672	0.774014	4.18174	2.89291e-05	0.000328061		MS4A2	64.6962	-7.96641	1.7553	-4.53849	5.66598e-06	7.67571e-05		GRAMD3	403.885
FKSG63	66.1077	3.19229	0.951042	3.35662	0.000789011	0.00752692		FAM107A	242.429	-6.68913	1.26433	-5.29067	1.2187e-07	4.40854e-06		SLC25A35	108.308	3.24769	0.744231	4.36382	1.27811e-05	0.000196474		MEIS3P1	45.2526	-7.07879	1.67547	-4.22497	2.38972e-05	0.000333557		MMP11	63.7163	3.23572	1.07243	3.01719	0.00255132	0.0151724		ID4	931.482	-7.9593	0.945659	-8.41667	3.87334e-17	4.4565e-15		PSAT1	1197.93
TCEA2	384.615	3.19054	0.61657	5.17467	2.28313e-07	7.54858e-06		PLA2G4D	178.075	-6.68583	1.39536	-4.79148	1.65558e-06	4.21406e-05		WASH5P	122.444	3.24503	0.862199	3.76367	0.000167441	0.00173877		NDUFA4L2	1466.74	-7.07439	0.737122	-9.59731	8.20576e-22	3.96363e-19		MICAL2	1098.39	3.23399	1.10207	2.93446	0.00334126	0.0188485		BARX2	2070.44	-7.93631	0.850809	-9.32796	1.07929e-20	2.20762e-18		ARHGAP29	724.056
CPLX1	47.4278	3.18825	0.822315	3.87716	0.000105683	0.00146375		ADIPOQ	407.668	-6.67652	0.835769	-7.98847	1.36622e-15	3.38778e-13		LRRC73	15.1175	3.24154	1.14051	2.84219	0.00448046	0.0260747		LDLRAD4	137.988	-7.07314	1.27575	-5.5443	2.95134e-08	9.50392e-07		NTN5	15.1228	3.22631	1.24688	2.58751	0.00966726	0.0435431		CD52	47.484	-7.92961	1.69972	-4.66524	3.08264e-06	4.51575e-05		FBN2	79.8216
AX747838	35.5954	3.18781	1.14851	2.77561	0.00550986	0.0360773		EBF3	56.908	-6.65278	1.64418	-4.04627	5.20402e-05	0.000800866		UBE2T	126.709	3.24011	0.730957	4.4327	9.30618e-06	0.000149236		SCUBE2	44.4302	-7.06175	1.70898	-4.13214	3.59399e-05	0.000475026		AF116693	21.2566	3.21549	1.03178	3.11645	0.00183041	0.0115684		PECAM1	1584.67	-7.9212	0.866231	-9.14444	5.99419e-20	1.07947e-17		CD274	264.818
AK130294	27.2309	3.18679	0.914126	3.48616	0.000490011	0.00514227		ARHGAP6	54.6781	-6.64657	1.71158	-3.8833	0.00010305	0.00143765		NUF2	105.03	3.23752	0.67886	4.76905	1.85096e-06	3.69266e-05		OLFML2B	271.277	-7.05641	1.17197	-6.02098	1.73366e-09	7.40871e-08		SNHG12	365.291	3.21384	0.610249	5.26644	1.39093e-07	2.85917e-06		BBOX1	265.01	-7.92037	1.22742	-6.45285	1.09763e-10	4.43551e-09		TMC5	38.9108
SP140L	375.32	3.1778	0.642423	4.94659	7.55258e-07	2.12051e-05		PLCB2	83.9864	-6.64546	1.59015	-4.17914	2.92612e-05	0.000486864		SBP1	56.0528	3.2333	0.808351	3.99987	6.33772e-05	0.000768238		CCM2L	51.4903	-7.0543	1.7161	-4.11067	3.94513e-05	0.000512096		PTPRU	498.854	3.20976	0.649067	4.94519	7.60682e-07	1.29261e-05		CRYAB	3219.65	-7.9181	0.86904	-9.11132	8.13889e-20	1.41942e-17		ANKRD36B	83.8699
HOXA1	35.5288	3.16706	1.01124	3.13187	0.00173699	0.014561		ISM1	114.084	-6.62849	1.20494	-5.50108	3.77477e-08	1.65809e-06		NGS-17	429.695	3.23219	0.8065	4.00767	6.13204e-05	0.000745574		SLC13A4	133.17	-7.01698	1.39958	-5.01364	5.34093e-07	1.24284e-05		STRIP2	127.685	3.20702	0.761887	4.20931	2.56146e-05	0.00029372		MAN1A1	746.231	-7.91259	0.95132	-8.31749	8.98488e-17	9.85837e-15		LOC100131564	167.645
AX747737	15.5883	3.15407	1.17596	2.68212	0.00731572	0.0451694		GYS2	114.474	-6.62661	1.41491	-4.68343	2.82117e-06	6.683e-05		MROH7	60.0847	3.23071	1.12734	2.86579	0.00415976	0.0245853		ABCA8	259.061	-7.01672	1.25496	-5.5912	2.25501e-08	7.48851e-07		AK055197	29.1107	3.20481	0.906728	3.53448	0.000408576	0.00325133		SCN4A	75.2811	-7.90943	1.91579	-4.12854	3.65077e-05	0.000404986		IQGAP3	284.925
MIR205	53.8779	3.15118	0.854633	3.68717	0.000226759	0.00272999		MT1G	229.711	-6.62132	1.59202	-4.15906	3.19557e-05	0.000527698		FOXM1	582.57	3.23007	0.575816	5.60955	2.02857e-08	6.76472e-07		TNS1	2219.85	-7.01012	0.655384	-10.6962	1.0604e-26	9.39045e-24		QSOX2	641.637	3.20091	0.820137	3.9029	9.50487e-05	0.000925245		RHOU	225.474	-7.89828	1.1064	-7.1387	9.42209e-13	5.4392e-11		LOC440173	20.7625
LIPC	27.2687	3.14615	1.01081	3.11251	0.00185503	0.0153082		PCDHGB5	47.7454	-6.60936	1.6761	-3.94331	8.03644e-05	0.0011623		AK056897	105.488	3.2287	0.80203	4.02566	5.68157e-05	0.000699337		LSP1	1474.48	-7.00182	0.665784	-10.5167	7.23967e-26	5.49525e-23		DNHD1	264.473	3.20017	0.605734	5.28312	1.27003e-07	2.62367e-06		MALL	4233.78	-7.89499	0.70078	-11.266	1.93127e-29	1.03217e-26		GIPR	27.8186
KRT86	18.3773	3.13319	1.03923	3.01491	0.00257057	0.0198095		CPVL	218.373	-6.5681	1.1223	-5.85235	4.84669e-09	2.86589e-07		KIFC1	392.983	3.21938	0.596641	5.39584	6.82048e-08	2.00588e-06		CWH43	518.532	-6.98882	0.859995	-8.12658	4.41572e-16	7.25634e-14		SNHG17	681.906	3.19943	0.758165	4.21996	2.44342e-05	0.00028152		AK056584	73.9627	-7.89355	1.65384	-4.77285	1.81634e-06	2.80982e-05		PRR11	341.799
TJP3	568.128	3.1325	0.935551	3.34829	0.000813106	0.0076972		HMCN1	240.202	-6.56654	0.996193	-6.59164	4.35003e-11	4.42897e-09		KCNH3	19.9473	3.21778	1.04095	3.09119	0.00199357	0.0137941		AQP1	2845.21	-6.97921	0.836933	-8.33903	7.49036e-17	1.43851e-14		SNORA6	14.7716	3.1963	1.16954	2.73296	0.0062767	0.0310332		ANXA6	707.312	-7.88789	0.812106	-9.71289	2.65707e-22	6.98767e-20		LOC389791	34.8986
KCP	106.543	3.12054	0.830791	3.7561	0.00017258	0.00219821		GNLY	44.363	-6.55048	1.83779	-3.56432	0.000364803	0.004034		SLC16A5	444.966	3.21255	0.758439	4.23574	2.278e-05	0.00031936		RSPO1	46.0988	-6.97766	1.74814	-3.99148	6.56632e-05	0.000790538		CAD	1485.83	3.18832	0.597495	5.33615	9.49391e-08	2.027e-06		FGL2	878.788	-7.87688	0.944422	-8.34042	7.40247e-17	8.23115e-15		LOC100132356	38.5694
MICALL2	674.871	3.11932	0.573582	5.43831	5.37898e-08	2.23504e-06		EMILIN2	160.862	-6.54822	1.21993	-5.3677	7.97487e-08	3.0883e-06		ICAM5	76.6613	3.19941	0.799952	3.9995	6.34758e-05	0.000768849		MSR1	74.99	-6.95516	1.39718	-4.97801	6.42399e-07	1.45246e-05		SHMT2	2016.11	3.18694	0.583551	5.46129	4.72675e-08	1.07425e-06		LPHN2	604.5	-7.84022	0.828172	-9.4669	2.88275e-21	6.36819e-19		C16orf54	196.446
BC037357	27.4017	3.1156	1.02312	3.04519	0.00232535	0.0182241		EGR2	227.056	-6.54566	1.54941	-4.22461	2.39352e-05	0.000411876		HMMR	119.645	3.19773	0.776321	4.11908	3.80385e-05	0.000497811		HLA-DOA	205.059	-6.95093	1.05896	-6.56392	5.24114e-11	3.32844e-09		EPB41L4B	211.847	3.18607	0.638437	4.99042	6.02485e-07	1.05406e-05		SVIP	71.7104	-7.83312	1.68946	-4.63646	3.54434e-06	5.09745e-05		RHOF	267.617
KHDC1	21.1515	3.11475	0.988071	3.15235	0.00161961	0.0138179		ROR1	105.323	-6.5454	1.65984	-3.94338	8.03397e-05	0.0011623		ANO9	360.355	3.19703	0.611506	5.22813	1.71236e-07	4.4746e-06		IL6	42.79	-6.94259	2.14736	-3.23308	0.00122463	0.00926462		RECQL4	317.068	3.18363	0.624126	5.10094	3.37979e-07	6.3416e-06		SRL	216.73	-7.83166	1.43924	-5.44153	5.28236e-08	1.18749e-06		LCN2	3664.11
ANKZF1	629.822	3.11473	0.74445	4.18393	2.86507e-05	0.0004793		IQGAP2	101.073	-6.5446	1.6164	-4.04887	5.1466e-05	0.000794416		UGT1A6	573.397	3.18926	1.09846	2.9034	0.00369139	0.0222376		CLIC6	41.1099	-6.94249	1.68601	-4.11772	3.82647e-05	0.00049954		C16orf59	50.1223	3.17966	0.944891	3.36511	0.000765137	0.00555756		AMOT	172.937	-7.83159	1.10396	-7.09412	1.30179e-12	7.26199e-11		BX648455	19.7272
LOC442028	53.8717	3.08309	0.847975	3.63583	0.000277086	0.00323204		IL2RB	106.253	-6.53828	1.43381	-4.56007	5.11363e-06	0.000112632		PBK	90.7595	3.18866	1.02313	3.11656	0.00182974	0.0128485		PCSK2	41.797	-6.93319	1.75945	-3.94054	8.12985e-05	0.000951467		KHDC1	27.1324	3.17278	0.947886	3.34722	0.000816277	0.00587493		TTN	4864.62	-7.81425	2.54887	-3.06577	0.00217111	0.013298		ADAP1	349.807
TNNT2	126.133	3.07923	0.808812	3.8071	0.000140607	0.00185235		SLC9A4	54.0867	-6.53806	1.73934	-3.75894	0.000170633	0.00217703		MC1R	73.9446	3.18648	0.856676	3.71959	0.00019955	0.00201958		SLA	85.5491	-6.93266	1.72013	-4.0303	5.57056e-05	0.000686963		ANKRD36B	75.8742	3.172	0.86708	3.65825	0.000253943	0.00215208		CEACAM5	1462.77	-7.80946	0.818947	-9.53598	1.48483e-21	3.36995e-19		MYEOV	884.741
FYB	349.641	3.073	0.960998	3.19772	0.00138517	0.0120861		S100A8	57116.9	-6.53231	0.801278	-8.15237	3.56869e-16	9.79732e-14		BUB1	178.438	3.17782	0.649164	4.89526	9.81778e-07	2.15558e-05		GALNT16	127.981	-6.92606	1.06284	-6.51655	7.19432e-11	4.39516e-09		PHLDB2	918.761	3.17148	1.0203	3.10838	0.00188119	0.0118238		SLC39A2	140.668	-7.79862	1.27267	-6.12777	8.9118e-10	2.95302e-08		HRASLS2	13.8896
ARHGEF16	724.319	3.07073	0.910726	3.37173	0.000746968	0.00719542		BMP4	99.0715	-6.5205	1.26081	-5.17169	2.31981e-07	7.63698e-06		MYBL2	435.239	3.1752	0.614605	5.16624	2.38847e-07	6.05281e-06		MAP9	25.136	-6.90979	1.76881	-3.90645	9.36619e-05	0.00106569		TPX2	559.398	3.17113	0.572485	5.53924	3.03783e-08	7.26274e-07		TMPRSS11BNL	70.2337	-7.79795	1.64284	-4.74662	2.06842e-06	3.1614e-05		SPATA17	10.5839
FBN2	55.5224	3.06767	1.00182	3.06209	0.00219797	0.0174625		MYLK2	44.0121	-6.5205	2.00073	-3.25905	0.00111785	0.0100326		MPP2	148.175	3.1684	0.999855	3.16886	0.0015304	0.0110935		GPD1	296.123	-6.9061	1.11305	-6.20467	5.48115e-10	2.65561e-08		MORN4	88.8181	3.17007	0.916566	3.45864	0.000542911	0.00416433		HLA-DQA1	1306.45	-7.79391	1.28327	-6.07349	1.25162e-09	4.04229e-08		AURKA	135.516
DENND3	378.144	3.0676	0.725048	4.23089	2.32767e-05	0.000401635		NAV3	67.1909	-6.51838	1.77461	-3.67314	0.000239587	0.00285979		AK123617	104.653	3.1608	0.734548	4.30305	1.6846e-05	0.00024658		FMOD	284.286	-6.90445	0.920221	-7.50303	6.23582e-14	7.20282e-12		LOC100506548	600.909	3.16712	0.686777	4.61157	3.99645e-06	5.65441e-05		SERPINB13	3680.35	-7.78987	0.743742	-10.4739	1.13879e-25	4.19279e-23		EXOC3L4	41.1292
RHBDL1	40.9729	3.06758	1.09278	2.80714	0.00499833	0.0332371		CYTH4	101.194	-6.51016	1.34482	-4.84091	1.29247e-06	3.39665e-05		IGF2BP3	186.322	3.15486	0.657297	4.79974	1.58869e-06	3.232e-05		RNF150	35.4195	-6.88548	1.78101	-3.86606	0.000110609	0.00122099		HLA-J	20.2631	3.16635	1.07619	2.94218	0.00325915	0.0184733		ADPRHL1	72.0476	-7.78671	1.80087	-4.32387	1.53315e-05	0.000187187		IGFBP3	5378.83
BC073817	30.5665	3.06175	0.961898	3.18303	0.00145744	0.0126055		LMCD1	184.51	-6.50857	0.958538	-6.7901	1.12056e-11	1.28564e-09		PLCE1	163.345	3.15383	0.814658	3.87135	0.000108232	0.00119807		GNG11	201.316	-6.88226	0.898362	-7.6609	1.84631e-14	2.35441e-12		RUNDC3A	22.3631	3.1639	0.997918	3.17051	0.00152174	0.00994561		SOX2	414.272	-7.7861	1.07327	-7.25456	4.02968e-13	2.51939e-11		ANKRD30BP2	30.2378
CR933660	17.023	3.06057	1.04983	2.91531	0.00355337	0.0255601		SLIT2	102.989	-6.48724	1.2759	-5.08442	3.68745e-07	1.13156e-05		AK095112	43.9175	3.14714	1.06508	2.95483	0.00312844	0.0196112		DAAM2	151.585	-6.87948	1.13682	-6.05151	1.43498e-09	6.30128e-08		SDK2	207.194	3.16285	0.71962	4.39517	1.10687e-05	0.000140311		ZNF521	137.133	-7.77518	1.26734	-6.13503	8.51436e-10	2.83265e-08		HCG4	64.0729
SLC9A5	22.8452	3.05792	1.07375	2.8479	0.00440083	0.0301911		AF268386	255.79	-6.48069	0.964724	-6.71766	1.84665e-11	1.98534e-09		PNPLA3	20.9491	3.1438	1.01521	3.09672	0.00195678	0.013585		PARM1	197.524	-6.86856	1.00678	-6.82228	8.96075e-12	6.6127e-10		BCAS4	191.683	3.15698	0.628862	5.02016	5.16293e-07	9.21761e-06		SOD3	612.1	-7.76441	0.829859	-9.3563	8.2579e-21	1.73186e-18		BC010924	197.215
RNF216	1048.85	3.05613	0.5744	5.32055	1.03452e-07	3.83245e-06		C16orf45	108.324	-6.47005	1.2797	-5.0559	4.28363e-07	1.28375e-05		PTPRU	466.288	3.14188	0.654065	4.80363	1.55818e-06	3.18758e-05		VSIG8	475.908	-6.8606	1.11281	-6.1651	7.04386e-10	3.32187e-08		AUNIP	32.8364	3.15593	0.87757	3.59621	0.000322886	0.0026628		PTPRC	448.742	-7.7628	1.20414	-6.44674	1.14282e-10	4.58458e-09		SH2D5	28.0146
ATF7IP2	34.9623	3.05531	0.976426	3.12907	0.00175358	0.0146679		GALM	50.4253	-6.46988	1.64054	-3.94375	8.02189e-05	0.0011623		ERP27	20.5445	3.13834	1.04316	3.00848	0.00262555	0.0172298		CNN1	117.099	-6.84233	1.4561	-4.69908	2.61332e-06	4.99476e-05		EIF5A2	102.975	3.14867	0.869758	3.62017	0.000294408	0.00245484		HRNR	68.2882	-7.75792	1.69364	-4.58061	4.63615e-06	6.44394e-05		GATA3	135.854
HEY2	119.576	3.0542	0.654356	4.66749	3.04901e-06	7.1675e-05		SPINK5	24017.8	-6.46609	0.854037	-7.5712	3.69786e-14	7.01862e-12		LAMA3	1544.13	3.13491	0.719603	4.35644	1.32195e-05	0.000201645		EREG	1290.93	-6.83989	1.49671	-4.56994	4.87869e-06	8.55514e-05		WDR85	420.281	3.14692	0.600882	5.23716	1.63062e-07	3.3108e-06		GATM	434.458	-7.75224	0.871541	-8.89487	5.84885e-19	8.84611e-17		HOXA1	48.0051
CENPW	173.934	3.05026	0.638847	4.77463	1.80041e-06	4.54507e-05		ID4	762.011	-6.46556	0.923138	-7.00389	2.48945e-12	3.1894e-10		PDZD7	26.124	3.12536	0.935284	3.34161	0.000832932	0.00671231		PLAGL1	355.061	-6.83742	0.833202	-8.2062	2.28298e-16	3.99898e-14		MICB	75.4	3.14474	0.723333	4.34757	1.37655e-05	0.000170454		ABCA12	532.209	-7.7387	2.84717	-2.71804	0.00656707	0.032238		LOC100287177	10.9043
AK128593	80.7477	3.04876	0.794648	3.83662	0.000124738	0.00168302		CYGB	101.064	-6.45846	1.20033	-5.38058	7.4248e-08	2.91941e-06		RTP4	128.289	3.12491	0.770107	4.05776	4.95456e-05	0.000621367		CCRL1	38.4035	-6.83587	1.75134	-3.90321	9.4925e-05	0.00107694		AX748314	13.422	3.14324	1.23086	2.55369	0.0106589	0.0470423		RASGEF1B	221.879	-7.73502	0.973855	-7.94268	1.97865e-15	1.76249e-13		PIF1	52.3643
SOCS2-AS1	45.355	3.0464	1.00504	3.03113	0.00243638	0.0189464		NPR3	218.494	-6.45119	1.07354	-6.00926	1.86371e-09	1.22448e-07		BC022568	17.5174	3.12409	1.06873	2.92317	0.00346485	0.0211851		GFRA2	41.5247	-6.83477	1.74086	-3.92609	8.63373e-05	0.000999432		OSBPL7	151.984	3.14277	1.03457	3.03776	0.00238345	0.0143701		GBP6	11390.3	-7.73431	0.728007	-10.624	2.30573e-26	9.31742e-24		PANX2	86.2482
ABCC10	529.476	3.04129	0.668827	4.54721	5.43629e-06	0.000118382		HSPA6	855.282	-6.45119	1.4372	-4.48871	7.16569e-06	0.000149074		SPAG5	276.507	3.12403	0.600625	5.2013	1.97897e-07	5.10432e-06		NCCRP1	3453.3	-6.83156	0.847622	-8.05967	7.65003e-16	1.21942e-13		CLDN16	25.5934	3.14216	0.998993	3.14533	0.00165899	0.0106742		MLF1	68.0174	-7.73397	1.76882	-4.37239	1.22894e-05	0.00015425		CDH2	73.4442
FAM229A	24.0731	3.04088	1.04731	2.9035	0.00369019	0.0262653		LY6G6C	326.362	-6.44338	1.13382	-5.6829	1.32427e-08	6.63172e-07		CENPF	504.109	3.12006	0.668191	4.66941	3.0207e-06	5.67138e-05		TM4SF18	37.5556	-6.82362	1.73004	-3.94419	8.00703e-05	0.000938471		SMYD5	718.517	3.13633	0.659444	4.75601	1.97455e-06	3.03191e-05		FGFR1	704.984	-7.70534	1.012	-7.61399	2.65755e-14	2.01051e-12		AK056897	116.55
TP73	506.474	3.03708	1.05203	2.88689	0.00389075	0.0273885		LOXL1	149.768	-6.44215	1.19569	-5.38781	7.13221e-08	2.82605e-06		PSTPIP2	237.19	3.11871	0.683941	4.55992	5.11737e-06	8.90512e-05		SAMSN1	51.2756	-6.82108	1.89678	-3.59612	0.000322993	0.00303567		AGRN	3756.57	3.12777	0.548743	5.69988	1.19892e-08	3.16806e-07		ALOX15B	206.028	-7.69645	1.29318	-5.95156	2.65606e-09	8.10415e-08		AL832439	142.82
C9orf116	17.3467	3.03703	1.12764	2.69327	0.00707559	0.0440763		SDC2	298.642	-6.44056	1.02442	-6.28706	3.23539e-10	2.55082e-08		GSDMB	95.2271	3.11827	0.982797	3.17285	0.0015095	0.010987		WFDC12	38.2924	-6.79831	1.91358	-3.55267	0.000381337	0.00349742		DNAJC12	17.1812	3.1277	1.09945	2.84479	0.00444405	0.0236293		MB	3587.03	-7.69345	2.98706	-2.57559	0.0100069	0.0447367		AK128593	116.415
LRG1	259.583	3.03535	1.14635	2.64784	0.00810078	0.0485823		PDE4B	99.0228	-6.43395	1.36436	-4.71574	2.40829e-06	5.8399e-05		DEPDC1B	41.8163	3.11439	0.923238	3.37334	0.000742625	0.00609827		DIO2	1896.03	-6.79502	0.638153	-10.6479	1.78266e-26	1.42078e-23		FAM20C	892.762	3.12621	0.78204	3.9975	6.40137e-05	0.000659564		IGH@	323.987	-7.69002	1.62961	-4.71894	2.3708e-06	3.58389e-05		OSBPL7	169.646
EPHB2	176.827	3.03486	1.11573	2.72006	0.00652693	0.0412433		S100B	138.359	-6.42265	1.07734	-5.96157	2.49826e-09	1.61379e-07		DQ576952	143.707	3.10369	0.720899	4.30531	1.66756e-05	0.000244759		LRP3	325.01	-6.76843	0.780256	-8.67463	4.14901e-18	9.58481e-16		UPP1	5365.78	3.1241	0.98399	3.17493	0.00149875	0.00981474		IPW	55.2497	-7.68946	1.66699	-4.61278	3.97314e-06	5.63105e-05		LOC553103	23.4779
SLC22A17	328.22	3.03392	0.672414	4.51198	6.42257e-06	0.000136006		ARHGEF15	80.7195	-6.41914	1.66125	-3.86404	0.000111527	0.00153502		SEZ6L2	86.7335	3.10237	0.859336	3.6102	0.000305962	0.00290127		CYBRD1	1624.39	-6.76563	0.770626	-8.77939	1.64361e-18	4.1586e-16		RUNX2	144.097	3.11995	0.874182	3.56899	0.000358364	0.00290336		TMEM176B	267.863	-7.67401	1.10865	-6.92194	4.45499e-12	2.27809e-10		COTL1	2107.86
TMC4	699.61	3.03388	1.07393	2.82502	0.0047278	0.0318228		ANPEP	196.033	-6.41823	1.08018	-5.94183	2.81863e-09	1.79065e-07		FAT1	2723.97	3.1003	0.811071	3.82248	0.000132116	0.00142384		IQGAP2	148.511	-6.76521	1.01799	-6.64564	3.01908e-11	1.99685e-09		SLC4A5	128.578	3.11891	0.722646	4.31596	1.58909e-05	0.000193709		EPDR1	73.9925	-7.66837	1.59939	-4.79456	1.63035e-06	2.54587e-05		AK000451	40.1127
CPT1B	393.186	3.03155	0.724697	4.1832	2.8744e-05	0.000479815		PADI2	241.336	-6.40463	1.13751	-5.63037	1.7982e-08	8.72097e-07		DKFZp686N1150	68.1311	3.0935	0.869659	3.55714	0.000374915	0.00345242		GZMK	36.5316	-6.76227	1.90131	-3.55663	0.000375637	0.00345678		PDXP	163.408	3.11628	0.666743	4.67388	2.95557e-06	4.36823e-05		ARMCX2	62.3816	-7.65865	1.70215	-4.49939	6.81497e-06	9.04731e-05		B3GNT7	283.305
ANKRD36B	59.8536	3.02948	0.879904	3.44296	0.00057538	0.00585314		KDR	190.11	-6.40041	1.04147	-6.14555	7.96874e-10	5.5435e-08		BIRC5	382.398	3.09242	0.610482	5.06555	4.07232e-07	9.80555e-06		ZEB1	189.838	-6.76049	0.95819	-7.05548	1.72011e-12	1.49828e-10		CDH3	2744.58	3.10608	0.788309	3.94018	8.14195e-05	0.000813606		COL6A3	1884.34	-7.65842	0.899908	-8.51023	1.73595e-17	2.13047e-15		MOK	157.517
PLAU	1090.17	3.02647	1.00581	3.00898	0.00262127	0.0200694		SLIT3	759.777	-6.38982	0.859366	-7.4355	1.04173e-13	1.84086e-11		JAG2	1954.97	3.0898	0.60922	5.07174	3.94198e-07	9.53492e-06		CD37	90.8569	-6.75515	1.15919	-5.82746	5.62788e-09	2.17211e-07		AX747104	24.8387	3.10178	1.15257	2.69118	0.00711992	0.0343314		C3AR1	62.4117	-7.65655	1.69554	-4.51569	6.31104e-06	8.44599e-05		AK095112	49.3328
HAGHL	44.1347	3.02627	0.825482	3.66606	0.000246315	0.00292646		AMICA1	114.994	-6.38975	1.18995	-5.36974	7.88506e-08	3.06124e-06		OVGP1	48.0091	3.08406	0.8043	3.83447	0.000125836	0.00136359		LCP1	689.629	-6.75373	1.00992	-6.6874	2.27168e-11	1.51509e-09		TOMM34	733.906	3.10143	0.70515	4.39825	1.09125e-05	0.000138543		CYP2R1	67.4704	-7.65505	1.73707	-4.40688	1.04869e-05	0.000133344		CDK15	43.3667
PTHLH	179.516	3.01647	0.903796	3.33755	0.0008452	0.00793291		POSTN	93.8064	-6.38692	1.3599	-4.6966	2.64522e-06	6.30507e-05		CENPW	210.347	3.08343	0.635879	4.84907	1.24039e-06	2.63976e-05		SERPINA5	71.4733	-6.75291	1.37006	-4.92892	8.26862e-07	1.83384e-05		PXN	2834.18	3.09977	0.553545	5.59986	2.14529e-08	5.30495e-07		ITM2A	374.866	-7.64732	0.951539	-8.03679	9.22227e-16	8.57167e-14		HSH2D	115.479
LOC100132247	733.012	3.01599	0.66286	4.54996	5.36565e-06	0.000117342		DUSP1	7816.58	-6.37825	1.12776	-5.6557	1.55213e-08	7.67283e-07		LOC100132247	872.964	3.0831	0.664255	4.64144	3.45995e-06	6.40502e-05		GALNT5	219.866	-6.75286	1.37463	-4.91251	8.99192e-07	1.98245e-05		AX746839	23.019	3.09511	1.02229	3.02764	0.00246472	0.0147954		FAM25C	196.562	-7.64141	1.45204	-5.26253	1.42083e-07	2.91271e-06		CEP72	134.304
RARRES3	376.608	3.01542	0.723943	4.16527	3.10988e-05	0.000514653		PTGER4	190.276	-6.37285	1.01331	-6.28913	3.19256e-10	2.53002e-08		PIR	726.2	3.07963	0.66612	4.62324	3.7779e-06	6.92181e-05		THBS2	619.132	-6.7457	0.893364	-7.5509	4.32255e-14	5.11317e-12		BAI2	53.7629	3.08964	0.77395	3.99204	6.55073e-05	0.000672861		STAB1	571.491	-7.64077	0.973694	-7.8472	4.25437e-15	3.67117e-13		COL13A1	58.5623
MDK	924.256	3.01069	0.771402	3.90289	9.50519e-05	0.00134293		GK	145.358	-6.36558	1.20978	-5.26175	1.42694e-07	5.02007e-06		CCDC42B	22.345	3.07891	0.990021	3.10994	0.00187125	0.0131111		ADRA2C	72.1068	-6.72781	1.50899	-4.45849	8.25408e-06	0.00013453		CDC25C	33.8457	3.08922	0.915884	3.37293	0.00074372	0.00542817		CTSF	310.536	-7.63771	0.930466	-8.20847	2.24017e-16	2.24941e-14		PROSER2	495.004
BATF2	26.3687	2.99913	1.03858	2.88774	0.00388023	0.0273269		RNF222	284.089	-6.36319	1.0911	-5.83189	5.48037e-09	3.12056e-07		GPRC5C	460.138	3.07883	0.721526	4.26712	1.98016e-05	0.000282576		SRPX	656.284	-6.70679	1.06357	-6.30595	2.86438e-10	1.48724e-08		GFI1	40.1899	3.08383	0.897285	3.43685	0.00058852	0.0044564		ASPN	66.5276	-7.63616	1.80016	-4.24193	2.21604e-05	0.000258742		PYCR1	528.911
SEMA6D	108.071	2.99467	0.730142	4.10149	4.10506e-05	0.000653325		CH25H	93.6533	-6.35586	1.45718	-4.36176	1.29019e-05	0.000246097		C18orf56	22.2513	3.07613	0.982636	3.13049	0.00174514	0.0123688		SPRR1A	17671.4	-6.70501	0.97126	-6.90341	5.07693e-12	3.94763e-10		ETV4	382.762	3.07557	0.97551	3.15279	0.0016172	0.0104582		NCKAP1L	125.124	-7.63476	1.35677	-5.62715	1.83213e-08	4.64139e-07		NAT14	125.213
C11orf92	138.412	2.99086	1.0689	2.79807	0.00514086	0.0340231		LTB	47.9026	-6.3526	1.77404	-3.58086	0.000342462	0.0038291		ITGB4	5337.92	3.07564	0.682215	4.50832	6.53434e-06	0.000109913		ISLR	402.402	-6.69714	0.913544	-7.33095	2.28533e-13	2.32027e-11		EPR-1	27.6375	3.07557	1.08553	2.83324	0.00460791	0.0243366		PLA2G4F	319.523	-7.62639	0.894447	-8.52637	1.51011e-17	1.89541e-15		KLHL5	732.496
AK057596	44.6826	2.98891	0.934138	3.19965	0.00137596	0.0120194		LMOD1	187.009	-6.35022	1.04304	-6.08819	1.14197e-09	7.66664e-08		DLK2	341.141	3.07515	0.915834	3.35776	0.000785768	0.00637087		PTGDS	799.24	-6.69698	1.2722	-5.2641	1.40877e-07	3.74888e-06		TMEM156	23.0075	3.07376	0.969452	3.17061	0.00152119	0.00994561		LILRB5	98.5123	-7.61923	1.22177	-6.2362	4.48314e-10	1.58373e-08		GUCA1B	32.9802
PDXDC2P	416.441	2.98824	0.775282	3.85439	0.000116018	0.00159256		FOS	10402.4	-6.34714	1.38081	-4.59668	4.29279e-06	9.74495e-05		AB209185	17.6116	3.07092	1.1975	2.56445	0.0103339	0.0497502		DUSP1	9412.28	-6.69555	1.14238	-5.86104	4.5997e-09	1.83298e-07		PLOD3	772.141	3.07193	0.645379	4.75989	1.93696e-06	2.97977e-05		IL36G	484.726	-7.5942	1.55529	-4.88282	1.04577e-06	1.7223e-05		AB209185	19.9731
TMEM44	152.121	2.98116	0.702129	4.24589	2.17729e-05	0.000380814		TSPYL5	45.9926	-6.3416	1.67789	-3.7795	0.000157142	0.00202693		SMAD6	381.153	3.06671	0.886211	3.46047	0.000539235	0.00468414		ITGA9	139.296	-6.68369	1.07246	-6.23213	4.60123e-10	2.26369e-08		L1CAM	606.13	3.06849	0.625811	4.90322	9.42796e-07	1.57145e-05		HLA-DPB1	1462.62	-7.594	0.858668	-8.84393	9.24077e-19	1.36697e-16		LOC100130275	14.0273
COL27A1	430.393	2.97297	0.649922	4.57434	4.7772e-06	0.000106596		AJAP1	45.6125	-6.33592	2.04568	-3.09722	0.00195347	0.0159814		DQ571357	122.575	3.06383	0.665297	4.6052	4.12063e-06	7.4218e-05		PRELP	727.128	-6.67204	0.762872	-8.74595	2.21154e-18	5.50812e-16		SNHG1	542.511	3.068	0.578442	5.30391	1.1335e-07	2.37119e-06		DOC2B	119.905	-7.58657	1.59542	-4.75523	1.98218e-06	3.0408e-05		L1CAM	664.738
KYNU	112.756	2.95654	0.672021	4.39948	1.0851e-05	0.000211704		GALNT16	107.49	-6.32972	1.13901	-5.55719	2.74153e-08	1.25442e-06		ITGA3	3359.86	3.06271	0.771282	3.97094	7.159e-05	0.000855431		VSIG10L	1879.49	-6.6682	0.965379	-6.90733	4.93847e-12	3.85879e-10		HOXA1	40.9911	3.06398	1.00394	3.05195	0.00227363	0.0138085		RORC	181.347	-7.58369	1.52591	-4.96996	6.69662e-07	1.15935e-05		PPP1R32	40.422
L3MBTL3	117.221	2.95334	0.776684	3.80249	0.000143248	0.00187749		AOX1	351.332	-6.327	0.981593	-6.44564	1.15112e-10	1.02891e-08		SLC2A6	72.2208	3.06038	0.770732	3.97075	7.1648e-05	0.000855483		DCHS1	240.017	-6.66144	1.08739	-6.12609	9.00651e-10	4.17174e-08		SBP1	52.5913	3.05465	0.814188	3.75177	0.00017559	0.00157593		LGI3	242.716	-7.57367	1.28713	-5.88414	4.0013e-09	1.1775e-07		NFE2	51.2089
AK023566	15.9464	2.9476	1.11799	2.63653	0.0083759	0.049834		TMPRSS11E	2152.61	-6.31363	1.14174	-5.52981	3.20576e-08	1.44109e-06		TMEM253	31.0018	3.05721	0.977355	3.12805	0.00175971	0.0124555		ELF5	36.1901	-6.658	1.64946	-4.03647	5.42614e-05	0.00067265		GALNT6	174.908	3.05172	0.843646	3.6173	0.000297695	0.0024785		EBF1	124.494	-7.57321	1.29862	-5.83173	5.48558e-09	1.5616e-07		SH3D21	417.363
BC005905	94.8277	2.94397	0.767013	3.83823	0.000123924	0.00167712		FBLN7	52.6795	-6.31308	1.64384	-3.84044	0.000122816	0.00166506		CD38	41.94	3.05565	0.900345	3.39386	0.000689141	0.00572727		RARRES2	444.697	-6.64111	0.900672	-7.37351	1.66197e-13	1.74288e-11		NGFR	923.301	3.04885	0.784535	3.88619	0.000101829	0.000984312		TIE1	204.787	-7.57141	1.18316	-6.39933	1.56062e-10	6.05535e-09		KIF14	73.3624
NBR2	50.9772	2.94303	0.774474	3.80004	0.000144672	0.0018897		ECSCR	99.7342	-6.30767	1.66976	-3.77759	0.000158356	0.00204071		ASF1B	272.101	3.04982	0.627471	4.8605	1.1709e-06	2.51878e-05		FGR	92.658	-6.64038	1.32905	-4.99634	5.84286e-07	1.34007e-05		MATN1-AS1	48.0517	3.04442	0.846946	3.59458	0.000324913	0.00267673		PLEK	177.533	-7.57012	1.32722	-5.70375	1.17203e-08	3.11189e-07		CDKN2B-AS1	36.5025
SSPO	56.7092	2.9414	0.851665	3.4537	0.000552955	0.00567498		CMA1	41.0367	-6.305	1.78647	-3.52931	0.000416641	0.00449505		BLM	61.6721	3.04667	0.799938	3.80864	0.000139735	0.00149326		TMPRSS11BNL	68.3993	-6.63564	1.29011	-5.14346	2.69723e-07	6.72829e-06		TOR4A	565.244	3.04416	0.740632	4.11022	3.95285e-05	0.000434866		KDR	232.377	-7.56696	1.04156	-7.26502	3.72986e-13	2.34967e-11		OSBP2	262.436
CFB	649.475	2.93881	0.840648	3.49589	0.000472479	0.00498551		ALOX12	2956.29	-6.30152	1.39592	-4.51423	6.35476e-06	0.000135129		CCDC103	26.8808	3.04463	1.1787	2.58303	0.00979371	0.0478723		SMTNL1	67.4681	-6.62455	1.69491	-3.90849	9.28767e-05	0.0010597		HDAC9	103.358	3.04392	0.745514	4.08298	4.44612e-05	0.00048146		PARVG	94.6386	-7.55989	1.14327	-6.61251	3.77849e-11	1.66053e-09		KIF18A	53.9047
AK126693	23.8366	2.92879	1.03242	2.83683	0.00455635	0.0309268		ECHDC2	445.051	-6.29808	0.918628	-6.85597	7.08294e-12	8.50727e-10		AUNIP	30.1289	3.04419	0.892677	3.41018	0.000649195	0.00543944		CCL4	39.8468	-6.62132	1.98555	-3.33475	0.000853776	0.00685486		CCDC71L	459.678	3.03807	0.875493	3.47012	0.000520217	0.00401255		PGM5	175.697	-7.55837	1.0671	-7.08312	1.40941e-12	7.74097e-11		BC040733	80.8669
GAA	1506.2	2.91635	0.569313	5.12257	3.01396e-07	9.43719e-06		CNTFR	186.25	-6.29292	1.1917	-5.28064	1.28733e-07	4.59199e-06		CDK18	292.634	3.03674	0.624981	4.85893	1.18019e-06	2.53193e-05		PCDHB16	32.9847	-6.61705	1.65869	-3.98931	6.6265e-05	0.000796579		C8orf44	26.0598	3.03648	0.968497	3.13525	0.00171709	0.0109587		ALDH3A1	4890.97	-7.55358	0.66505	-11.3579	6.77386e-30	4.15664e-27		AHSA2	435.493
RNF112	54.1477	2.91291	1.09203	2.66743	0.00764339	0.0464832		PCDH19	43.9637	-6.2795	1.77457	-3.5386	0.00040226	0.00437675		BC009735	23.9198	3.03465	0.97885	3.10021	0.00193381	0.0134607		S1PR3	130.037	-6.61241	1.46395	-4.51684	6.27699e-06	0.000106216		RTN4R	75.63	3.03603	0.751711	4.03882	5.372e-05	0.000566539		FMOD	292.06	-7.5519	0.979375	-7.71094	1.24892e-14	9.85339e-13		CCBL1	150.442
BC050399	55.9015	2.90876	0.776592	3.74555	0.000179998	0.00227948		HHEX	43.9602	-6.27486	1.67937	-3.73644	0.000186647	0.0023354		SUSD3	59.5943	3.03299	1.04675	2.89753	0.00376115	0.0225726		KDR	226.574	-6.60403	0.931964	-7.08614	1.379e-12	1.2349e-10		MBTPS2	373.054	3.03594	0.658584	4.6098	4.03056e-06	5.69781e-05		MFRP	130.211	-7.54604	1.35726	-5.55978	2.70121e-08	6.54292e-07		BC017818	174.241
ADAP1	219.86	2.90822	0.632711	4.59645	4.29757e-06	9.74495e-05		IL36RN	760.862	-6.27154	1.17785	-5.32457	1.01193e-07	3.76691e-06		IRX4	452.914	3.03147	0.718172	4.22109	2.43129e-05	0.000337654		MT1G	271.643	-6.6039	1.52418	-4.33275	1.47255e-05	0.000219986		EPHB2	216.795	3.03394	1.12248	2.70288	0.00687425	0.0334584		KRT31	117.929	-7.54195	1.42467	-5.29382	1.19787e-07	2.487e-06		DLGAP5	112.417
TSSK4	19.4468	2.90433	1.07641	2.69817	0.0069721	0.0435197		HTRA3	173.558	-6.27033	1.0072	-6.22548	4.80073e-10	3.58283e-08		AB209061	76.0958	3.03144	0.82298	3.68349	0.00023006	0.00227632		MEOX2	65.396	-6.60256	1.35627	-4.86818	1.12632e-06	2.43273e-05		ZNF215	19.6741	3.02401	1.06896	2.82892	0.00467055	0.024594		ACTG2	63.1423	-7.54014	1.85845	-4.05721	4.96624e-05	0.000531185		AGRN	3915.53
CP	727.395	2.90215	0.807658	3.59329	0.00032653	0.00369666		HLA-DOA	172.247	-6.26239	1.10209	-5.68228	1.32909e-08	6.63424e-07		FANCI	529.693	3.01528	0.620932	4.85606	1.19744e-06	2.56548e-05		FNDC5	96.7928	-6.59834	1.37075	-4.81365	1.48195e-06	3.06385e-05		GGT7	370.787	3.0221	0.616096	4.90525	9.33081e-07	1.55683e-05		SPON2	776.905	-7.52482	0.826174	-9.10804	8.38837e-20	1.44769e-17		AK092331	99.9354
AK056982	78.678	2.89225	0.758126	3.81499	0.000136187	0.00180287		SDR9C7	309.146	-6.25935	0.990789	-6.31754	2.65761e-10	2.16181e-08		BSCL2	380.93	3.00688	0.87369	3.44159	0.000578302	0.0049497		NPR1	129.592	-6.59278	1.07961	-6.10664	1.01753e-09	4.64741e-08		CCBL1	135.136	3.01492	0.681382	4.42471	9.65715e-06	0.000123552		MRGPRF	171.17	-7.51649	1.19421	-6.29411	3.09168e-10	1.12331e-08		LAMB3	6425.1
SPIRE2	90.4173	2.88494	0.736073	3.91937	8.87806e-05	0.00126892		CDH19	34.5483	-6.25352	1.79004	-3.4935	0.000476724	0.00501997		MKI67	1156.66	3.00575	0.597628	5.02947	4.9183e-07	1.16145e-05		CYYR1	107.006	-6.59128	1.31296	-5.02017	5.16268e-07	1.20488e-05		DCBLD2	416.906	3.01357	0.658517	4.57629	4.7329e-06	6.55093e-05		BIN2	57.8942	-7.51113	1.69952	-4.41956	9.89018e-06	0.000126338		TMEM132A	940.18
PCDHB9	34.6539	2.88231	0.83287	3.46069	0.000538788	0.00555555		BGN	1182.29	-6.24941	0.913263	-6.84294	7.75816e-12	9.24605e-10		MSH5-SAPCD1	170.06	3.00507	0.873752	3.43927	0.000583277	0.00497367		SCN4B	134.98	-6.58871	1.0522	-6.26183	3.80486e-10	1.90123e-08		DOC2A	20.4322	3.00282	1.15933	2.59014	0.00959368	0.0432512		KLHDC8A	62.6267	-7.5096	1.88831	-3.97688	6.98245e-05	0.000711471		GATA6	73.5538
RAD9A	417.212	2.88135	0.831234	3.46636	0.00052756	0.00545808		RAET1L	132.032	-6.24715	1.26739	-4.92914	8.25906e-07	2.25533e-05		LOC101410533	22.099	3.001	0.979054	3.06521	0.0021752	0.0147732		RBP7	51.4186	-6.5883	1.53099	-4.30328	1.68288e-05	0.00024658		LINC00857	21.5288	2.99639	1.1809	2.53738	0.0111687	0.0487185		AJAP1	55.7005	-7.50538	2.04939	-3.66226	0.000250003	0.00212522		C5orf34	51.315
AK303572	43.9108	2.88003	0.877219	3.28314	0.00102659	0.00933895		SOX17	43.3105	-6.24537	1.73767	-3.59412	0.000325494	0.00368765		RECQL4	280.683	3.00038	0.632636	4.74266	2.10927e-06	4.15596e-05		FN1	2292.77	-6.58561	0.90443	-7.28151	3.30115e-13	3.24817e-11		PRSS53	47.0606	2.98948	0.794703	3.76176	0.000168725	0.0015234		SLC5A1	1003.51	-7.50068	1.54613	-4.85126	1.2268e-06	1.98299e-05		CDC20	296.069
KIAA1875	28.5479	2.87999	0.898371	3.20579	0.00134693	0.0117992		PRELP	610.481	-6.2443	0.789994	-7.90424	2.69568e-15	5.83709e-13		BAI2	47.7121	2.99955	0.791024	3.79199	0.000149445	0.00158072		PRKY	129.73	-6.58174	0.969328	-6.79	1.12131e-11	7.97934e-10		TLE6	13.2985	2.98267	1.17496	2.53853	0.0111321	0.048587		CYP27A1	225.769	-7.50002	0.990161	-7.57454	3.60392e-14	2.66562e-12		DHCR7	1469.03
PSTPIP2	176.282	2.87877	0.687404	4.18788	2.81571e-05	0.000474137		NPR1	122.009	-6.24235	1.07643	-5.79915	6.66524e-09	3.65282e-07		CDCA5	283.36	2.99731	0.622386	4.81584	1.46583e-06	3.04334e-05		CACNA2D3	47.8658	-6.57796	1.62195	-4.05559	5.00072e-05	0.000625188		TM4SF19	65.2979	2.97624	0.815645	3.64894	0.00026333	0.00222708		BARX1	119.515	-7.49797	1.27755	-5.86904	4.38313e-09	1.27403e-07		LY6K	805.478
STEAP3	590.022	2.87457	0.749267	3.83651	0.000124798	0.00168302		HRASLS	44.2046	-6.23762	1.66923	-3.73683	0.000186358	0.00233502		AK055197	25.4042	2.9942	0.932502	3.21094	0.00132304	0.0098686		CACNA2D1	64.0759	-6.55861	1.62736	-4.03022	5.57241e-05	0.000686963		LARP6	341.082	2.97153	0.719516	4.1299	3.62917e-05	0.000403273		PDK4	339.261	-7.48677	0.896924	-8.34716	6.99255e-17	7.88112e-15		MRPL23-AS1	18.4682
DDX12P	90.9744	2.86424	0.711533	4.02544	5.68677e-05	0.000863064		NDNF	85.4888	-6.22867	1.33527	-4.66473	3.09026e-06	7.25338e-05		CDCA2	72.6552	2.991	0.853584	3.50405	0.000458241	0.00408997		ITIH5	379.779	-6.55429	0.893163	-7.33829	2.16339e-13	2.21054e-11		UBE2T	113.129	2.96636	0.734616	4.03797	5.39162e-05	0.000567525		FSTL4	54.6667	-7.46919	1.67964	-4.44691	8.71139e-06	0.000112758		CERCAM	900.618
ALDH3B1	334.56	2.85721	0.623765	4.58058	4.63687e-06	0.000104221		KIAA1462	178.426	-6.22093	1.17658	-5.28728	1.2415e-07	4.45062e-06		IGHE	30.1244	2.98876	1.11178	2.68826	0.00718251	0.0376114		SPRR1B	18453.4	-6.55395	0.976002	-6.7151	1.87942e-11	1.28025e-09		AHSA2	381.963	2.95932	0.805781	3.67261	0.000240086	0.00205568		SAMSN1	57.257	-7.4689	1.88766	-3.95669	7.5996e-05	0.000767277		KIF9-AS1	15.3312
MEF2BNB-MEF2B	95.3273	2.85079	0.707488	4.02946	5.59049e-05	0.00085013		SULT2B1	2126.38	-6.21437	0.96557	-6.43596	1.22693e-10	1.09034e-08		RUSC1-AS1	34.4261	2.98628	0.878723	3.39843	0.000677737	0.00564427		HSPA6	1020.07	-6.54939	1.43837	-4.55333	5.28022e-06	9.12871e-05		ARHGAP29	564.011	2.9589	0.797814	3.70876	0.000208279	0.00181906		PLN	51.3558	-7.46552	1.60955	-4.63827	3.51345e-06	5.06181e-05		FAM64A	89.5365
TRAFD1	1944.67	2.84828	0.656963	4.33554	1.45406e-05	0.000271294		DIO2	1594.31	-6.21011	0.647434	-9.59189	8.64852e-22	6.99802e-19		SDCBP2-AS1	35.4153	2.98087	0.880696	3.38468	0.000712624	0.00588866		LINC00478	32.3573	-6.54169	1.65347	-3.95634	7.61077e-05	0.000901305		UBE2C	265.226	2.95722	0.651585	4.5385	5.6656e-06	7.67571e-05		GGT6	707.546	-7.45264	0.86724	-8.59351	8.43494e-18	1.10913e-15		LOC613038	24.7343
AX747544	36.8518	2.84733	1.01945	2.79301	0.00522198	0.0344561		PPP1R16B	127.58	-6.20881	1.20132	-5.16834	2.36183e-07	7.71989e-06		ARHGAP8	101.207	2.97827	0.816858	3.646	0.000266351	0.00259039		PI16	312.025	-6.5386	0.885237	-7.38628	1.50997e-13	1.59397e-11		ABCC3	239.62	2.95632	0.680678	4.3432	1.4042e-05	0.000173618		PRF1	54.0342	-7.45108	1.71861	-4.33552	1.45415e-05	0.000178727		BC009735	25.8913
FHOD3	248.544	2.84307	0.636266	4.46837	7.8817e-06	0.000161996		RENBP	41.1757	-6.18526	1.68101	-3.67949	0.000233703	0.00279825		BAIAP3	107.448	2.97059	0.828834	3.58406	0.000338297	0.00315902		SPINK5	28714.2	-6.53837	0.860523	-7.59813	3.00451e-14	3.71254e-12		CCDC40	44.8998	2.95381	0.88982	3.31955	0.000901615	0.00640839		DSC1	54.1542	-7.45082	1.67808	-4.44008	8.99254e-06	0.000115872		AXL	1218.01
ALCAM	528.572	2.84218	0.795076	3.57472	0.0003506	0.00391162		CTHRC1	52.2333	-6.18493	1.78351	-3.46785	0.00052465	0.00543529		GCNT1	151.279	2.9637	0.745114	3.97752	6.96386e-05	0.000833547		MEI1	17.7657	-6.53262	1.78005	-3.6699	0.000242644	0.00238161		FXYD5	1465.81	2.94428	0.71879	4.09617	4.2005e-05	0.000457253		PRSS3	437.135	-7.44873	1.08522	-6.86378	6.70642e-12	3.35686e-10		PCK2	697.214
TNFSF10	2331.89	2.83885	0.573907	4.94653	7.55482e-07	2.12051e-05		HEYL	41.5823	-6.17701	1.81541	-3.40254	0.00066762	0.00660064		RCOR2	27.5892	2.96174	0.925647	3.19964	0.00137599	0.0101809		ROBO1	709.457	-6.5313	0.775628	-8.42066	3.74355e-17	7.45902e-15		ACY1	342.16	2.93655	0.6382	4.60129	4.19881e-06	5.91045e-05		ADAMTS5	53.6755	-7.44037	1.61862	-4.59673	4.29183e-06	6.03114e-05		EPR-1	28.3122
FLJ00277	45.0741	2.83209	0.931501	3.04035	0.00236303	0.0184411		LOC730102	40.959	-6.17382	1.67315	-3.68993	0.000224316	0.00270694		GPR161	294.168	2.95184	0.938443	3.14547	0.00165821	0.0118369		IGSF6	31.197	-6.52391	1.68966	-3.86108	0.000112887	0.00124183		GDPD5	149.741	2.93368	0.632046	4.64156	3.45793e-06	4.9905e-05		CCDC3	330.948	-7.42351	1.10724	-6.7045	2.02091e-11	9.30068e-10		BC131755	13.4989
NEAT1	10044	2.83015	0.957548	2.95562	0.00312044	0.023031		ANKRD33B	286.242	-6.14809	0.894146	-6.87593	6.15854e-12	7.45523e-10		HPDL	50.569	2.94979	0.838948	3.51606	0.000438007	0.00394008		CALB2	156.561	-6.52113	1.41801	-4.59878	4.24967e-06	7.61977e-05		ADAM19	411.466	2.93169	0.993642	2.95045	0.00317311	0.0180722		CCL2	433.31	-7.42117	1.43607	-5.16769	2.37001e-07	4.59792e-06		FAM167A	160.618
TSSK3	32.5915	2.8281	0.918537	3.07892	0.00207753	0.0167576		FHL1	1894.94	-6.13955	0.767365	-8.00082	1.2359e-15	3.11488e-13		HCG4	49.6599	2.94905	0.835201	3.53094	0.000414082	0.00375667		RHOJ	92.9002	-6.5162	1.11677	-5.83485	5.38396e-09	2.08809e-07		MT1E	1203.35	2.93094	0.678001	4.32292	1.53976e-05	0.000187855		LY6G6C	397.638	-7.41042	1.12136	-6.60842	3.88436e-11	1.69805e-09		RPL39L	53.123
FADS3	163.234	2.82536	0.718393	3.93289	8.39319e-05	0.00120934		ENDOU	1882.05	-6.13816	0.841079	-7.29796	2.92167e-13	4.61648e-11		CBWD5	36.2222	2.94691	0.844197	3.49078	0.000481608	0.00425074		TSPAN7	340.763	-6.50883	0.815759	-7.97886	1.47688e-15	2.22089e-13		CDC6	141.986	2.93064	0.713699	4.10626	4.02114e-05	0.000441792		UNC45B	164.983	-7.40081	2.87641	-2.57293	0.0100841	0.045008		PROCA1	49.571
TMEM156	16.5891	2.82502	1.03414	2.73175	0.00629987	0.0402051		DDR2	160.773	-6.12962	1.07803	-5.68597	1.30073e-08	6.53508e-07		HES5	51.1211	2.94649	1.1199	2.63102	0.00851293	0.0430522		ARHGAP6	53.4181	-6.50351	1.72201	-3.77669	0.000158929	0.00166666		CHTF18	290.751	2.92591	0.600966	4.86867	1.12352e-06	1.83394e-05		PTPRZ1	277.695	-7.39667	1.38693	-5.33311	9.65424e-08	2.05329e-06		GALNT5	876.352
ZNF169	39.5259	2.8199	0.861182	3.27445	0.00105867	0.00958543		VSIG8	401.045	-6.1185	1.11836	-5.47094	4.47655e-08	1.9278e-06		GINS2	134.815	2.94625	0.72197	4.08085	4.48715e-05	0.000572202		APOD	1239.32	-6.5022	0.811732	-8.01028	1.14448e-15	1.75413e-13		FAM65C	123.804	2.92198	0.699119	4.17952	2.9213e-05	0.000330601		CHRD	61.1331	-7.39132	1.62144	-4.55849	5.15237e-06	7.07245e-05		FAM225A	54.0916
STRIP2	85.1777	2.80671	0.783471	3.58241	0.000340441	0.00381482		FMOD	238.944	-6.11693	0.942712	-6.48866	8.66034e-11	7.9727e-09		FOXD2-AS1	18.9721	2.94363	1.03323	2.84896	0.00438622	0.0257042		TGFBR3	615.722	-6.5006	0.709291	-9.16493	4.9578e-20	1.58055e-17		TROAP	134.813	2.9211	0.692142	4.22037	2.43897e-05	0.000281202		SDC2	365.278	-7.38976	1.00215	-7.37388	1.65735e-13	1.1117e-11		PAPL	104.239
CTXN1	31.9601	2.80458	1.04393	2.68655	0.00721941	0.0447365		CD83	161.744	-6.10993	1.31368	-4.65099	3.3034e-06	7.68328e-05		ADA	157.125	2.94183	0.79913	3.68129	0.000232053	0.00229319		EMCN	128.653	-6.50052	1.1017	-5.90047	3.62467e-09	1.465e-07		DLX6	34.0278	2.91641	1.00655	2.89744	0.0037622	0.0206809		LAMB4	175.955	-7.38382	1.46513	-5.03971	4.66247e-07	8.43317e-06		MAPK10	94.7364
FBXO32	1550.94	2.80407	0.668216	4.19634	2.71258e-05	0.000458782		PLK3	555.856	-6.1069	1.0395	-5.87485	4.23232e-09	2.58205e-07		COL4A5	335.688	2.93912	0.752604	3.90527	9.41191e-05	0.00106932		SPON1	275.781	-6.4991	1.06627	-6.09516	1.0933e-09	4.965e-08		LPCAT1	737.557	2.90601	1.00871	2.88093	0.00396506	0.0215529		HEYL	50.965	-7.36427	1.81322	-4.06142	4.87747e-05	0.00052338		SRPX2	391.753
FAM182B	34.2955	2.80086	0.907333	3.08691	0.00202247	0.0164082		EFHD1	46.313	-6.10341	1.72872	-3.53058	0.000414644	0.00447979		SLC16A2	401.931	2.93697	0.632803	4.64121	3.4637e-06	6.40502e-05		TSPAN18	112.39	-6.49809	1.16593	-5.5733	2.49959e-08	8.21516e-07		MYBL1	44.8045	2.90332	0.947349	3.06468	0.00217904	0.0133367		LILRB2	50.976	-7.35275	1.75666	-4.18565	2.84353e-05	0.000323125		GRAMD2	82.0901
KCNS3	220.651	2.79953	0.630643	4.43917	9.03063e-06	0.000181486		SELPLG	126.429	-6.09994	1.14878	-5.30992	1.09673e-07	4.02415e-06		LAPTM4B	1470.59	2.92915	0.719665	4.07016	4.69808e-05	0.000591528		CRYAB	3142.88	-6.49702	0.857632	-7.57553	3.5767e-14	4.31914e-12		AK124233	39.9465	2.90106	0.958821	3.02565	0.00248098	0.0148674		ADAMTS10	72.5338	-7.35206	1.60143	-4.59094	4.41254e-06	6.17458e-05		BX641154	69.4276
BX641154	48.86	2.79792	0.818809	3.41706	0.000633017	0.00631129		FCGR3A	38.8886	-6.09659	1.80813	-3.37177	0.000746881	0.00719542		TRIP13	134.669	2.92905	0.719317	4.07199	4.6614e-05	0.000587837		GIMAP1	121.592	-6.49345	1.20413	-5.39265	6.94246e-08	2.03424e-06		ZSCAN12P1	30.1132	2.89986	1.14341	2.53614	0.011208	0.0488157		P2RY14	47.8082	-7.35193	1.74586	-4.21106	2.54174e-05	0.000292238		RHOBTB3	451.353
DKFZp686J1569	191.424	2.79723	0.666568	4.19647	2.71105e-05	0.000458782		PI16	264.404	-6.09249	0.929994	-6.5511	5.71134e-11	5.7017e-09		TOP2A	785.865	2.92829	0.686444	4.26588	1.9912e-05	0.000283643		LRRC33	60.5527	-6.49299	1.45213	-4.47136	7.77226e-06	0.000127459		SHANK2	58.3899	2.89908	0.973189	2.97895	0.00289236	0.0167839		G0S2	200.283	-7.34917	1.17956	-6.23044	4.65123e-10	1.63266e-08		DNAPTP1	16.1635
AOC2	19.3919	2.79437	1.02797	2.71833	0.00656121	0.0413919		RHOJ	78.0374	-6.09114	1.26384	-4.81957	1.43871e-06	3.73627e-05		NRM	274.113	2.92814	0.693701	4.22104	2.43178e-05	0.000337654		EPB41L3	526.064	-6.49221	0.91179	-7.12029	1.07701e-12	9.75424e-11		SMPDL3B	19.3621	2.89727	1.08745	2.66427	0.00771564	0.0366388		SLIT3	895.727	-7.3472	0.86211	-8.52235	1.56354e-17	1.93319e-15		MTHFD1L	356.738
TRIM6-TRIM34	64.7812	2.78691	0.904496	3.08118	0.00206182	0.0166571		ANGPT2	35.1518	-6.08175	1.65713	-3.67005	0.000242504	0.00289012		FKSG63	68.5893	2.92335	0.961114	3.04163	0.002353	0.0157393		OLFML1	160.046	-6.48927	1.00628	-6.44874	1.1278e-10	6.56102e-09		BOLA3	197.664	2.89202	0.643805	4.49207	7.05351e-06	9.33407e-05		MGST1	112.63	-7.34263	1.3407	-5.47672	4.3329e-08	9.87448e-07		AX747440	34.2602
BC028224	47.9532	2.78092	0.814047	3.41616	0.000635107	0.00632393		POU3F1	116.092	-6.07613	1.23905	-4.90388	9.39619e-07	2.52344e-05		CCNJL	99.745	2.91962	0.83623	3.49141	0.000480474	0.00424779		MAN1A1	727.504	-6.48748	0.890098	-7.28851	3.13409e-13	3.10294e-11		COL4A2	2278.84	2.88588	0.841417	3.42978	0.000604066	0.0045471		SELENBP1	281.098	-7.33887	0.96879	-7.5753	3.583e-14	2.66202e-12		STRIP2	118.707
HTR7	26.0521	2.77572	0.919941	3.01728	0.00255053	0.0197045		PALD1	109.612	-6.0705	1.22003	-4.97571	6.5008e-07	1.84738e-05		SEMA6D	125.463	2.9188	0.729418	4.00154	6.29314e-05	0.000763996		PRG4	73.4088	-6.47587	1.58733	-4.07973	4.50875e-05	0.000573579		CENPH	135.931	2.8822	0.749159	3.84725	0.000119451	0.00112383		SFTA2	156.551	-7.33832	1.7756	-4.13287	3.58258e-05	0.0003989		LOC541471	111.005
LINC00641	105.213	2.77262	0.740768	3.7429	0.000181908	0.00229883		RASAL3	54.0906	-6.06885	1.73924	-3.48937	0.000484153	0.00509122		APOBEC3B	226.265	2.91329	1.07961	2.69847	0.00696587	0.0368201		HRC	91.2453	-6.47481	1.33377	-4.8545	1.20689e-06	2.5788e-05		ZNF697	77.6188	2.87457	0.774162	3.71314	0.000204702	0.00179635		SLITRK5	46.7286	-7.33787	1.94009	-3.78223	0.000155431	0.00141805		CEP55	186.922
TGM2	552.799	2.76901	0.842487	3.28671	0.00101365	0.0092457		MEIS3P1	38.0561	-6.06864	1.67895	-3.61455	0.000300875	0.0034529		TMEM44-AS1	42.4945	2.91022	1.00839	2.88602	0.00390145	0.0232918		CD33	34.4922	-6.47315	1.26941	-5.09936	3.40806e-07	8.33391e-06		MED12L	23.3838	2.87342	0.963	2.98382	0.00284676	0.0165666		THY1	301.261	-7.3299	1.07187	-6.83844	8.0059e-12	3.93596e-10		ARHGAP8	110.644
ZGLP1	21.0202	2.76541	1.02247	2.70465	0.0068377	0.0427918		GIPC2	38.21	-6.06779	1.68998	-3.59045	0.000330114	0.00372353		NCAPD2	1436.92	2.90844	0.622055	4.67553	2.93195e-06	5.51774e-05		BC033124	60.6509	-6.45081	1.66378	-3.87719	0.00010567	0.00118202		AGMAT	63.3136	2.87336	0.797944	3.60096	0.000317045	0.00262116		SDR16C5	1507.78	-7.32795	0.999844	-7.32909	2.31717e-13	1.51145e-11		ANLN	541.737
DQ571357	88.5037	2.76083	0.682118	4.04743	5.17821e-05	0.000797693		GRIP2	41.7017	-6.06778	1.645	-3.68861	0.00022548	0.00271884		CDCA8	179.97	2.90776	0.668626	4.34886	1.36849e-05	0.000207836		PDE4B	118.102	-6.4448	1.16213	-5.54569	2.92802e-08	9.4479e-07		MRGBP	432.871	2.87175	0.588517	4.87964	1.06281e-06	1.74689e-05		CARD11	49.2856	-7.32657	1.73207	-4.22996	2.33738e-05	0.00027043		MAPK15	78.6692
FAT2	5358.45	2.75979	0.760167	3.63051	0.000282866	0.00328458		ATP1A2	336.318	-6.0635	1.16406	-5.20891	1.89958e-07	6.37646e-06		BC033560	18.5939	2.90494	1.0434	2.78412	0.00536735	0.0301571		GSPT2	28.8593	-6.43346	1.7382	-3.70123	0.000214561	0.00214561		SLC25A27	95.5023	2.87006	0.920373	3.11837	0.00181854	0.0115218		PCDH18	151.077	-7.32551	1.30937	-5.59469	2.21015e-08	5.44906e-07		ENC1	688.555
AK123771	22.8553	2.75673	0.9715	2.83761	0.00454533	0.0308657		APOD	1041.4	-6.06274	0.818815	-7.40429	1.31858e-13	2.27773e-11		PRSS23	1562.4	2.9041	1.05378	2.75588	0.00585338	0.0322067		ATG9B	406.385	-6.42051	1.43278	-4.48114	7.42449e-06	0.000122512		DKFZp686G1344	17.7478	2.86922	1.11709	2.56847	0.0102149	0.0454582		TSPAN7	350.001	-7.32265	0.87625	-8.35681	6.44388e-17	7.31248e-15		HOXA5	16.5809
ZNF467	222.385	2.75531	0.611042	4.50919	6.50744e-06	0.000137614		CAMK1	76.8045	-6.06003	1.23581	-4.90369	9.40505e-07	2.52344e-05		ABCC3	216.896	2.90121	0.688538	4.21357	2.5136e-05	0.000346899		CSF3R	96.2169	-6.41538	1.39887	-4.58612	4.51548e-06	8.01524e-05		SLC16A3	995.358	2.86822	0.699952	4.09773	4.17214e-05	0.000454572		TGM1	10916.7	-7.31991	0.822199	-8.90284	5.44338e-19	8.42858e-17		GPR110	364.063
HOMER3	437.943	2.7546	0.62298	4.42164	9.79528e-06	0.000194313		CYSLTR1	40.3322	-6.05995	1.76369	-3.43596	0.000590465	0.00598011		WNT3	65.7727	2.89355	0.80307	3.6031	0.000314439	0.00297077		IRAK3	84.5038	-6.41215	1.21574	-5.27428	1.3328e-07	3.59473e-06		LOC155060	137.426	2.8678	0.693799	4.13348	3.57314e-05	0.000398115		KRT19	949.982	-7.31758	1.47743	-4.95292	7.31096e-07	1.24874e-05		HOXA10	15.934
SEC31B	120.565	2.75053	0.886712	3.10194	0.00192254	0.0157564		GEM	272.61	-6.05593	1.33093	-4.55016	5.36047e-06	0.000117342		IER5L	394.931	2.88834	0.646352	4.46869	7.87009e-06	0.000128798		ANGPTL2	456.711	-6.39977	0.821387	-7.79142	6.62621e-15	9.10532e-13		BC022568	15.7532	2.86082	1.09947	2.60201	0.00926801	0.0421153		CCL8	49.4523	-7.31555	1.86932	-3.91347	9.09776e-05	0.000889273		SLC26A6	129.785
CDH3	1872.62	2.74603	0.785308	3.49676	0.000470951	0.00497622		KRT2	38.8821	-6.04864	1.77499	-3.40771	0.000655108	0.00649364		RHPN1	123.338	2.88653	0.713433	4.04598	5.21057e-05	0.000648879		HMCN1	233.62	-6.39909	1.00686	-6.35548	2.07771e-10	1.11137e-08		SLC25A36	601.038	2.85862	0.7071	4.04274	5.28303e-05	0.000558935		WFDC5	149.966	-7.31216	1.40587	-5.20118	1.98026e-07	3.92451e-06		GALNT6	173.427
BC080605	60.9662	2.74593	0.90602	3.03076	0.00243935	0.0189599		SGPP2	343.287	-6.04633	0.975341	-6.1992	5.67513e-10	4.15474e-08		CDC25B	1602.18	2.88281	0.710803	4.0557	4.9984e-05	0.000625188		CALML3	20064.2	-6.39844	0.820959	-7.79386	6.49913e-15	9.08738e-13		CDK5RAP1	430.042	2.8578	0.586036	4.87649	1.07991e-06	1.76973e-05		CRTAC1	231.591	-7.30041	1.35108	-5.4034	6.53892e-08	1.43874e-06		AX747325	78.5216
BRAT1	911.991	2.73885	0.576816	4.74823	2.05205e-06	5.09665e-05		CCM2L	43.2967	-6.04501	1.71719	-3.52028	0.000431087	0.00462494		AF401214	39.269	2.88242	0.906661	3.17916	0.00147701	0.0107751		LY6D	15365.9	-6.39446	0.96794	-6.60626	3.94154e-11	2.55399e-09		GNB3	22.5033	2.85371	0.993402	2.87266	0.00407031	0.0220526		PRKAA2	50.143	-7.2947	1.85914	-3.9237	8.71984e-05	0.000858409		PIGL	111.54
SGK494	133.766	2.73298	0.638053	4.28332	1.84125e-05	0.000328774		DUX4	17.2519	-6.03766	2.25573	-2.67658	0.00743772	0.0457207		CENPI	21.5299	2.882	1.02943	2.79962	0.00511636	0.0290437		IGF2	291.769	-6.39157	0.932015	-6.8578	6.99308e-12	5.35912e-10		BCAR1	913.985	2.8514	0.840739	3.39154	0.000695003	0.00513137		CMAHP	62.9575	-7.28221	1.61801	-4.50072	6.77251e-06	8.99815e-05		TPX2	519.843
CYP2E1	95.9945	2.72662	0.994934	2.7405	0.00613451	0.0394446		HLA-DQA1	1112.59	-6.03108	1.25972	-4.78765	1.68747e-06	4.28813e-05		LOC100134868	38.1572	2.88148	0.975911	2.95261	0.00315104	0.0197109		MSRB3	229.973	-6.39122	0.888718	-7.1915	6.40814e-13	6.04413e-11		ARFGAP1	1656.94	2.84013	0.560138	5.07041	3.96966e-07	7.32092e-06		FAM46B	1603.55	-7.2793	0.743569	-9.78968	1.24691e-22	3.44314e-20		NFE2L3	352.557
AK055785	41.6134	2.72262	0.801311	3.39771	0.000679523	0.00669601		IGDCC4	83.3073	-6.0253	1.37548	-4.3805	1.18408e-05	0.000228406		LOC100507547	24.8345	2.87999	1.06515	2.70383	0.00685446	0.0363715		SCARNA2	29.7704	-6.38961	2.35002	-2.71896	0.00654875	0.0351946		SNPH	102.02	2.83946	0.677566	4.19069	2.78113e-05	0.000316904		VIT	148.356	-7.27602	1.24047	-5.86553	4.4771e-09	1.29315e-07		LINC00899	27.1443
PIF1	30.1577	2.72123	0.994619	2.73595	0.00622006	0.0398115		DNAJA4	326.422	-6.02205	1.07053	-5.62527	1.85214e-08	8.95434e-07		THNSL2	211.754	2.87819	0.839984	3.42649	0.000611446	0.00516505		CCR7	56.7573	-6.38922	1.49259	-4.28064	1.86354e-05	0.000268822		SDCCAG3	658.646	2.83578	0.617783	4.59025	4.42722e-06	6.18989e-05		RBPMS	220.662	-7.26887	0.810876	-8.96422	3.12494e-19	5.02661e-17		LOXL4	116.288
SPEG	382.309	2.721	0.690108	3.94286	8.05147e-05	0.00116338		SCN1B	112.731	-6.02147	1.11382	-5.40613	6.44007e-08	2.59188e-06		ATF7IP2	37.4863	2.87605	0.982945	2.92595	0.00343408	0.0210293		OSBPL6	181.61	-6.38874	0.97794	-6.53286	6.45264e-11	3.99607e-09		HES6	89.9068	2.83391	0.720873	3.93123	8.45137e-05	0.000837454		APCDD1	710.171	-7.24395	0.810483	-8.93782	3.96928e-19	6.26314e-17		GBP3	585.246
ARRDC4	261.547	2.72037	0.652517	4.16905	3.05878e-05	0.000506743		NTRK2	671.676	-6.01935	0.856944	-7.0242	2.15296e-12	2.82902e-10		NPY4R	24.4114	2.87229	1.00883	2.84715	0.00441129	0.0257968		ALOX12	3530.96	-6.38847	1.40961	-4.53208	5.84046e-06	9.98895e-05		LOC100506844	32.7222	2.8319	0.920039	3.07803	0.00208377	0.0128581		GPX2	248.255	-7.24266	0.855501	-8.46599	2.53985e-17	3.07155e-15		FADS1	339.193
PCED1B	79.2179	2.71998	0.809385	3.36055	0.000777871	0.00744181		MPZ	148.631	-6.01803	1.13607	-5.29725	1.1756e-07	4.27273e-06		ISYNA1	342.157	2.86931	0.69885	4.10576	4.02987e-05	0.000521398		GPX7	28.1259	-6.38573	1.77641	-3.59473	0.000324726	0.00305017		PRTG	29.7043	2.82912	0.895582	3.15898	0.00158325	0.0102868		TFPI	210.884	-7.24074	1.08711	-6.66053	2.72849e-11	1.22841e-09		LINC00839	14.833
EXOC3L2	81.1206	2.71794	0.871349	3.11923	0.00181325	0.015059		ABCA8	217.96	-6.00905	1.25227	-4.79851	1.59851e-06	4.08388e-05		MST1R	400.065	2.86224	0.640288	4.47024	7.81307e-06	0.000127996		GRIN2A	49.5842	-6.38251	1.52756	-4.17824	2.93776e-05	0.000397858		LBX2-AS1	35.1393	2.82629	0.85524	3.30468	0.000950849	0.0067118		FCER1G	95.3313	-7.23916	1.28701	-5.62479	1.85729e-08	4.69178e-07		WDR54	115.654
AK125412	23.3695	2.71365	0.924988	2.93371	0.00334938	0.0243123		SSC5D	147.816	-6.00655	1.21581	-4.94035	7.79813e-07	2.16405e-05		TRIB3	290.093	2.86107	0.709179	4.03434	5.47564e-05	0.000678179		EDNRB	124.052	-6.38215	0.974597	-6.5485	5.81171e-11	3.66161e-09		DQ573949	36.9878	2.82413	0.856723	3.29643	0.00097922	0.006882		COL5A3	329.362	-7.23791	0.827157	-8.75034	2.12708e-18	2.96147e-16		AURKB	183.997
VWCE	35.6571	2.71191	0.990697	2.73738	0.00619309	0.039705		SPNS2	1354.06	-6.00506	0.970638	-6.18672	6.14296e-10	4.41317e-08		KIF18A	44.6885	2.85755	0.894203	3.19564	0.00139523	0.0102772		RAMP2	135.852	-6.37621	0.91752	-6.9494	3.66843e-12	2.92374e-10		PLD6	90.3715	2.82268	0.801075	3.52361	0.000425707	0.00336503		BPIFC	37.8696	-7.23636	1.94881	-3.71323	0.000204634	0.00179635		LAMA3	1469.21
NEIL1	164.576	2.71131	0.728154	3.72354	0.000196447	0.00243793		HSPB7	221.282	-6.00019	1.25823	-4.76876	1.85362e-06	4.65647e-05		TSPAN10	110.862	2.85661	0.882411	3.23727	0.00120677	0.00916435		TCEAL2	26.9337	-6.37517	1.82626	-3.49084	0.000481497	0.00425074		E2F1	247.033	2.82187	0.67502	4.18043	2.90959e-05	0.000329502		SVEP1	260.316	-7.23073	0.958063	-7.54724	4.4457e-14	3.25913e-12		AQP7P1	94.9612
REC8	105.802	2.70853	0.692836	3.90934	9.25478e-05	0.001315		KCNJ12	77.191	-5.99189	1.14729	-5.22263	1.76399e-07	5.9999e-06		MELK	197.137	2.8484	0.648866	4.38981	1.13452e-05	0.000176776		SNTB1	131.981	-6.37286	0.909988	-7.00323	2.50123e-12	2.07655e-10		ARRDC4	339.384	2.82179	0.64743	4.35845	1.30988e-05	0.000163051		PLXNA3	186.07	-7.22255	0.936092	-7.71565	1.20371e-14	9.54216e-13		CCDC14	332.825
CLSTN3	890.461	2.70805	0.698931	3.87456	0.000106816	0.0014768		RGAG4	34.3435	-5.98983	1.64349	-3.64458	0.000267826	0.00314557		RNASEH2A	341.483	2.84529	0.619033	4.59635	4.2995e-06	7.69181e-05		LOC100505495	37.1431	-6.36618	1.68652	-3.77475	0.00016017	0.00167637		PROSER2	388.765	2.82111	0.684553	4.12109	3.77081e-05	0.000416222		VSIG10L	1910.35	-7.21307	0.968735	-7.44586	9.6314e-14	6.62129e-12		RAB17	49.4846
KNDC1	22.5419	2.70539	0.966742	2.79847	0.00513459	0.0339962		TMEM45B	546.455	-5.97882	0.854002	-7.00094	2.54246e-12	3.2304e-10		EXD3	350.367	2.8448	0.679864	4.18436	2.85969e-05	0.000388937		MRGPRF	166.929	-6.35572	1.04299	-6.09373	1.1031e-09	4.99527e-08		SPEG	476.743	2.82014	0.686926	4.10545	4.03529e-05	0.000442174		LMOD1	228.84	-7.20079	0.99137	-7.26348	3.77264e-13	2.36762e-11		RUSC1-AS1	35.3208
DNAH17	44.5009	2.70514	0.796108	3.39796	0.000678898	0.00669492		GUCY2C	71.0341	-5.97304	1.22331	-4.88269	1.04646e-06	2.78343e-05		AHSA2	350.082	2.84041	0.810709	3.50361	0.000459003	0.0040943		ZFP28	53.7564	-6.34657	1.3597	-4.66764	3.04684e-06	5.707e-05		AJ515158	66.1353	2.81964	0.795562	3.54421	0.000393787	0.00314878		ITK	44.97	-7.19279	1.7985	-3.99933	6.35234e-05	0.000655327		SNORA6	13.1568
DNHD1	141.919	2.70449	0.631773	4.2808	1.86221e-05	0.000331746		PDGFRL	143.814	-5.97053	1.01978	-5.85474	4.7775e-09	2.84687e-07		DNAAF3	46.7517	2.83556	0.78045	3.63324	0.000279885	0.00269406		NAP1L3	26.9122	-6.3407	1.95716	-3.23974	0.00119638	0.00910712		SLC45A3	122.077	2.81946	0.746482	3.77699	0.000158735	0.00144501		FAM110B	54.7646	-7.16019	1.25578	-5.70179	1.18558e-08	3.14282e-07		PDP1	821.973
RAB15	129.129	2.70437	0.681798	3.96652	7.29296e-05	0.00106885		RTN1	34.2948	-5.94868	1.65713	-3.58976	0.000330988	0.00372992		TRIM45	94.0676	2.83414	0.850904	3.33074	0.000866144	0.00694483		TRPC1	26.3451	-6.337	1.84888	-3.42748	0.000609204	0.00515157		NUP210	564.882	2.81768	0.66921	4.21046	2.54847e-05	0.000292808		CCR2	41.6987	-7.15709	1.71534	-4.17241	3.01401e-05	0.000339932		FAM72A	39.2221
ZNF862	388.817	2.70315	0.743537	3.63552	0.000277417	0.00323204		IGSF10	165.819	-5.94696	1.02168	-5.82076	5.85801e-09	3.2869e-07		SPIRE2	105.538	2.83068	0.733283	3.86029	0.000113254	0.00124501		PCDHGA2	52.0081	-6.32409	1.43975	-4.3925	1.12054e-05	0.000175112		ACD	296.164	2.81764	0.600665	4.69087	2.72045e-06	4.05693e-05		HMCN1	214.961	-7.15385	1.18599	-6.03199	1.61956e-09	5.08198e-08		RPS6KL1	49.8485
AK090736	21.3273	2.70265	0.965259	2.79992	0.00511154	0.033902		ZSCAN18	298.818	-5.93719	0.754814	-7.86577	3.66847e-15	7.6671e-13		DENND3	400.356	2.8293	0.732623	3.86187	0.000112521	0.00123866		EPGN	597.008	-6.31292	0.695401	-9.0781	1.10487e-19	3.26141e-17		CDCA7L	701.161	2.8166	0.654555	4.30307	1.68446e-05	0.000203199		TMEM119	130.097	-7.15355	1.38543	-5.16342	2.42479e-07	4.68591e-06		SPAG5	259.28
TAZ	406.838	2.70192	0.59025	4.57759	4.7037e-06	0.000105109		PRSS3	359.587	-5.93015	1.05156	-5.63939	1.7065e-08	8.35535e-07		AK303572	51.0094	2.82842	0.870896	3.24771	0.00116339	0.00887297		ASTN1	18.3417	-6.31047	1.805	-3.49611	0.000472092	0.00419444		DDX11	443.277	2.81085	0.754609	3.72491	0.000195387	0.00173357		ZNF229	45.5022	-7.1465	1.99182	-3.58792	0.000333326	0.00272988		OLR1	43.1715
AP1G2	1164.53	2.70013	0.595622	4.53329	5.80716e-06	0.000125745		CYP4F35P	105.903	-5.92879	1.47749	-4.01275	6.0016e-05	0.000901834		HOMER3	540.148	2.82591	0.623222	4.53436	5.77772e-06	9.91354e-05		CTGF	1478.39	-6.30169	1.40069	-4.49899	6.82774e-06	0.000113962		ALDH1L1	178.995	2.80091	0.926091	3.02444	0.00249093	0.0148988		VSIG8	488.842	-7.14637	1.11507	-6.40888	1.46593e-10	5.71469e-09		DOK7	52.6007
GP1BA	20.0792	2.69861	1.00054	2.69714	0.00699384	0.0436213		PCSK2	35.1537	-5.92259	1.7613	-3.36263	0.000772044	0.00739987		PSMB10	732.772	2.82582	0.596312	4.73883	2.14955e-06	4.23011e-05		SERPINB3	9582.41	-6.29827	0.879253	-7.16321	7.88087e-13	7.2196e-11		PNPLA3	17.9209	2.79221	1.05471	2.64738	0.00811178	0.0381265		P2RY13	43.6888	-7.14282	1.64534	-4.34125	1.41674e-05	0.000174907		BDNF	81.2575
SLC26A6	89.5449	2.69637	0.714818	3.77211	0.000161872	0.00207905		SRL	177.564	-5.92255	1.33129	-4.44873	8.63778e-06	0.00017589		DOK7	49.534	2.82554	0.805993	3.50566	0.000455468	0.0040696		AOX1	415.712	-6.29171	0.910467	-6.91042	4.83234e-12	3.79446e-10		VEGFA	2755.82	2.78499	0.867193	3.2115	0.00132043	0.00883917		DSC2	10081.3	-7.13925	0.585921	-12.1846	3.75277e-34	3.1088e-31		AX748395	17.7135
DFNB31	244.321	2.6963	0.606822	4.44332	8.85833e-06	0.000178959		CKMT2	104.405	-5.91327	1.59843	-3.69942	0.000216089	0.00262		KCNN4	134.942	2.81831	0.671415	4.19756	2.69801e-05	0.000370106		PCDH19	52.4562	-6.29165	1.45211	-4.33278	1.47239e-05	0.000219986		WNT3	64.1514	2.78481	0.803715	3.46492	0.000530389	0.00407772		EDNRB	118.564	-7.12929	1.2124	-5.8803	4.0952e-09	1.19875e-07		DNHD1	218.69
CXorf57	28.7746	2.68566	0.880798	3.04912	0.00229511	0.0180234		PRLR	193.921	-5.91165	0.969748	-6.09607	1.08705e-09	7.42768e-08		TUBG2	255.131	2.81353	0.647079	4.34804	1.37356e-05	0.000208124		CD209	90.2381	-6.28793	1.28718	-4.88504	1.03408e-06	2.26418e-05		CDC20	242.733	2.78435	0.607553	4.58288	4.58605e-06	6.37965e-05		LRRC17	86.7176	-7.12909	1.32992	-5.36054	8.29716e-08	1.79227e-06		SRGAP3	164.688
PITPNM1	1135.93	2.68391	0.579725	4.62962	3.66339e-06	8.41033e-05		SCIN	337.378	-5.90613	1.22206	-4.83293	1.34537e-06	3.51168e-05		WDR34	1112.49	2.81208	0.62157	4.52415	6.06383e-06	0.000103017		GRIK3	25.0588	-6.28762	1.75213	-3.58856	0.000332507	0.00311408		KNDC1	28.2019	2.78305	0.933149	2.98243	0.00285969	0.0166243		WDFY4	103.973	-7.11941	1.65878	-4.29195	1.77108e-05	0.000213057		GOLGA2P5	105.139
LINC00673	288.73	2.67883	0.667235	4.01483	5.94884e-05	0.000896595		ENPP4	34.1022	-5.90155	1.67547	-3.52233	0.000427763	0.00460282		LOC284080	19.5325	2.80955	1.04646	2.68481	0.00725711	0.0378824		RAI2	103.253	-6.28179	1.08465	-5.79152	6.97511e-09	2.64093e-07		RUVBL1	934.804	2.78014	0.671635	4.13937	3.48268e-05	0.000389609		MAP1LC3A	229.725	-7.11815	1.05893	-6.72202	1.79217e-11	8.38775e-10		MGAT5B	62.5517
RHPN1	93.6158	2.67758	0.724647	3.69501	0.00021988	0.00265966		GYG2	34.8032	-5.9014	1.74488	-3.38212	0.000719295	0.00697254		TNFSF9	236.588	2.80509	0.874461	3.20779	0.00133757	0.00994907		TRNA_Val	68.6273	-6.27592	1.70021	-3.69125	0.000223154	0.00221486		SPECC1	575.838	2.77885	0.701174	3.96313	7.39721e-05	0.000749584		PTGIS	309.934	-7.117	1.03426	-6.88125	5.9331e-12	2.98783e-10		TRIO	2193.88
SNHG1	366.555	2.65929	0.588269	4.52053	6.16859e-06	0.000132015		RGS5	453.328	-5.89804	0.884526	-6.66802	2.59271e-11	2.74899e-09		ANKRD10	707.759	2.8035	0.611915	4.58152	4.6161e-06	8.16655e-05		CD3D	34.7295	-6.27448	1.81091	-3.46483	0.000530568	0.00462398		FAM64A	74.5255	2.77761	0.807336	3.44047	0.000580712	0.00441341		TNNC1	878.881	-7.11609	2.56595	-2.77328	0.00554946	0.0281603		EXD3	367.759
DGKH	171.333	2.65846	0.792657	3.35386	0.000796925	0.00758633		MAP9	21.1347	-5.89787	1.77659	-3.31977	0.000900902	0.00837392		CCDC113	92.2765	2.80337	0.8691	3.2256	0.00125709	0.00946529		ADH7	1548.08	-6.26464	0.948722	-6.60325	4.02247e-11	2.59588e-09		UNQ2790	35.4013	2.77111	0.931247	2.9757	0.00292321	0.0169223		NEB	2049.12	-7.11493	2.74008	-2.59661	0.00941476	0.0425953		PRG2	19.9125
AK128439	81.9114	2.65538	0.704793	3.7676	0.000164826	0.00211346		GIMAP1	102.14	-5.89755	1.26901	-4.64734	3.36236e-06	7.80861e-05		LINC00467	51.4713	2.79901	0.784105	3.56969	0.000357407	0.00331225		TNF	30.0824	-6.25839	1.78605	-3.50404	0.000458261	0.00408997		ATP6V1E2	35.4338	2.76897	1.02692	2.69637	0.00700988	0.033959		CDO1	42.5777	-7.10385	1.66424	-4.26851	1.96781e-05	0.000233602		GJC1	134.884
SSH3	1882.82	2.65332	0.71199	3.72663	0.00019406	0.00241382		SAMD5	206.184	-5.89682	1.28921	-4.57399	4.78518e-06	0.000106619		LINC00152	98.727	2.79762	0.788458	3.54821	0.000387853	0.00354901		PLA2G3	233.84	-6.25399	1.1758	-5.3189	1.04395e-07	2.88779e-06		CCDC14	296.521	2.76462	0.653533	4.23028	2.33405e-05	0.000270234		SLC1A1	42.3603	-7.10362	1.69872	-4.18174	2.89282e-05	0.000328061		AIM2	100.431
KRT15	55004.1	2.65296	0.747818	3.54761	0.000388748	0.00425079		RARRES2	374.354	-5.87973	0.90962	-6.46394	1.02008e-10	9.22517e-09		ST6GALNAC2	853.44	2.7867	0.634135	4.3945	1.11029e-05	0.000173852		TMTC1	229.841	-6.25398	0.917433	-6.81683	9.30714e-12	6.83667e-10		ARMC9	83.3303	2.75611	0.686038	4.01743	5.88365e-05	0.000613596		TIGIT	42.3988	-7.1018	1.79912	-3.94739	7.90093e-05	0.000793349		PIP5KL1	47.8602
STK11IP	497.059	2.65159	0.601624	4.40739	1.04626e-05	0.000205693		NCKAP1L	102.417	-5.87665	1.22129	-4.81183	1.49554e-06	3.84489e-05		DTX4	391.197	2.7861	0.839543	3.31859	0.000904726	0.00721298		SRL	211.078	-6.25243	1.28276	-4.8742	1.09248e-06	2.36927e-05		FAM181B	28.5873	2.75418	0.919003	2.99692	0.00272722	0.0159954		VWF	1878.91	-7.09972	0.77881	-9.11611	7.78699e-20	1.3725e-17		ADM2	150.251
hCG_1980662	154.633	2.64958	0.663262	3.99477	6.47559e-05	0.000965623		COL4A1	470.973	-5.8701	0.963698	-6.09122	1.12054e-09	7.58908e-08		AK094577	28.5293	2.78024	1.06081	2.62085	0.00877096	0.0440066		HK3	26.4485	-6.24139	1.89397	-3.2954	0.000982803	0.00773512		CDCA5	258.124	2.75092	0.619647	4.43949	9.01735e-06	0.000115993		RNF128	85.6734	-7.09607	1.22399	-5.79747	6.73214e-09	1.88409e-07		CCDC68	35.3459
PRPF39	333.41	2.64664	0.632079	4.1872	2.82412e-05	0.000475032		EPB41L3	444.513	-5.86454	0.924293	-6.3449	2.22574e-10	1.82987e-08		B4GALT4	474.436	2.78	0.594464	4.67649	2.9183e-06	5.49855e-05		LMO2	241.556	-6.24008	0.786615	-7.93282	2.14224e-15	3.19134e-13		ACOT7	818.945	2.74909	0.729452	3.7687	0.000164098	0.00148648		GAS7	1085.74	-7.08575	0.767218	-9.23565	2.56726e-20	4.889e-18		SDCBP2-AS1	34.8448
PEG10	78.8223	2.64254	0.862327	3.06443	0.00218085	0.0173812		RAI2	86.8096	-5.85933	1.23611	-4.74013	2.13585e-06	5.27071e-05		C9orf89	449.496	2.77866	0.674456	4.11986	3.79105e-05	0.000496543		LILRB5	96.0775	-6.23448	1.05089	-5.93255	2.98258e-09	1.23166e-07		YY2	35.5123	2.74103	0.843502	3.24958	0.00115576	0.0079061		SGCG	43.2926	-7.08459	1.77032	-4.00188	6.28419e-05	0.000649105		AK126225	83.8491
AK094818	19.3312	2.64103	0.997153	2.64857	0.00808325	0.0485437		MYO1G	69.0289	-5.85884	1.37551	-4.25941	2.04972e-05	0.000360966		P2RY6	66.2004	2.77616	1.01877	2.725	0.0064301	0.0346887		GJA4	36.8152	-6.22992	1.76474	-3.53021	0.000415226	0.0037649		CTNNAL1	663.132	2.74	0.706182	3.88003	0.000104445	0.00100299		GGT5	219.512	-7.08183	1.06716	-6.63612	3.22049e-11	1.43048e-09		AK054837	18.2242
FAM20C	570.602	2.6374	0.782745	3.36943	0.000753249	0.00724231		GSTT1	144.326	-5.85796	1.66735	-3.51333	0.000442528	0.00472132		MXD3	153.058	2.77254	0.924473	2.99904	0.00270828	0.0176011		AK316321	909.654	-6.22826	1.31994	-4.71858	2.37501e-06	4.62242e-05		AK130759	19.4446	2.73878	1.07941	2.5373	0.011171	0.0487185		ENPP4	41.6678	-7.07454	1.66796	-4.24143	2.22103e-05	0.000258776		CENPA	63.1799
CDK18	197.082	2.63405	0.633301	4.15924	3.19312e-05	0.000527698		CX3CR1	33.4274	-5.85503	1.72759	-3.38914	0.000701122	0.00684819		SHCBP1	111.08	2.76725	0.734008	3.77006	0.000163208	0.00170369		APOE	1099.62	-6.22526	0.855624	-7.2757	3.44633e-13	3.36389e-11		FLJ43663	59.8952	2.73383	0.778537	3.51149	0.000445595	0.00349556		GYG2	42.5274	-7.07347	1.7399	-4.06545	4.79398e-05	0.000515422		FAM3C	1742.55
DDX26B	135.058	2.62744	0.646962	4.0612	4.88213e-05	0.000762783		RUNX1T1	60.0695	-5.84142	1.34369	-4.34729	1.37828e-05	0.000259359		FOXF2	151.238	2.76509	0.89738	3.08129	0.00206105	0.014146		MAPT	281.793	-6.22297	1.33195	-4.67207	2.98181e-06	5.60496e-05		FAHD2CP	47.1039	2.7317	0.979473	2.78895	0.00528798	0.0271747		CMA1	46.8455	-7.07119	1.7892	-3.95216	7.74484e-05	0.00078004		AK127697	25.3025
ARPC4-TTLL3	21.6802	2.62564	0.968869	2.71	0.00672827	0.0422034		HCG22	144.105	-5.83959	1.64502	-3.54985	0.000385447	0.00422371		LOC338799	72.4409	2.76374	0.851906	3.24418	0.00117789	0.00897068		CD3G	24.46	-6.21486	1.76657	-3.51804	0.000434742	0.00391934		NIPSNAP1	1194.83	2.72916	0.622741	4.3825	1.17325e-05	0.00014782		CSTA	31352.8	-7.06789	0.955014	-7.40082	1.35342e-13	9.15241e-12		TMEM51-AS1	172.074
PSD	37.1221	2.62482	0.989676	2.6522	0.00799694	0.0482137		SPRY4	56.8518	-5.83302	1.3701	-4.25738	2.06835e-05	0.000363831		KIAA1324	54.0586	2.7609	0.80871	3.41396	0.000640258	0.00537426		PDLIM3	518.321	-6.21371	0.726383	-8.55432	1.18566e-17	2.45446e-15		SERINC4	25.0126	2.72204	0.927412	2.93509	0.00333447	0.0188243		NES	409.451	-7.06195	0.789234	-8.94785	3.62472e-19	5.77446e-17		ERP27	18.388
BMP1	602.456	2.62409	0.581408	4.51334	6.38153e-06	0.000135343		GPD1	226.461	-5.8232	1.1599	-5.02044	5.15538e-07	1.50396e-05		FAM72D	24.6422	2.76039	1.06048	2.60297	0.00924211	0.0459081		TNFSF12-TNFSF13	50.1589	-6.21016	1.31153	-4.73506	2.18991e-06	4.28835e-05		C3orf33	54.168	2.721	0.770181	3.53294	0.000410962	0.00326719		FLNC	1087.09	-7.06148	0.803528	-8.7881	1.52108e-18	2.17252e-16		OXCT2	20.8603
ST6GALNAC2	662.338	2.6194	0.634039	4.13129	3.60732e-05	0.000586247		LGI3	199.255	-5.81985	1.21287	-4.79843	1.59913e-06	4.08388e-05		BC127823	71.9913	2.76011	0.800491	3.44802	0.000564703	0.00485908		FOS	12468.7	-6.20587	1.40102	-4.42953	9.44387e-06	0.000150988		DGKD	510.391	2.71762	0.598421	4.54132	5.59024e-06	7.59796e-05		LOC646862	209.918	-7.05786	1.28403	-5.49666	3.87056e-08	8.98144e-07		RGPD1	73.4219
TROAP	95.0488	2.61282	0.712637	3.6664	0.000245986	0.00292646		TPPP3	1408.87	-5.81011	1.21992	-4.76271	1.91015e-06	4.79064e-05		BX641154	57.0337	2.75686	0.80931	3.40643	0.00065818	0.0055044		FLG	3131.27	-6.20322	1.16091	-5.3434	9.12172e-08	2.5918e-06		SUV420H2	168.486	2.71705	0.725342	3.74589	0.000179755	0.00160549		FAM107A	297.266	-7.05502	1.18023	-5.97768	2.26331e-09	6.95706e-08		ETV4	330.356
ASS1	1660.86	2.60926	0.598445	4.36008	1.30017e-05	0.000247386		SLC16A9	193.47	-5.80887	1.07504	-5.40341	6.5384e-08	2.61774e-06		UBXN11	242.428	2.75216	0.661025	4.16347	3.13446e-05	0.000422344		CD93	722.042	-6.1951	0.978447	-6.33157	2.42684e-10	1.28946e-08		HTR7	31.0919	2.71598	0.897883	3.02487	0.00248742	0.014894		CACNA1C	47.1704	-7.05293	1.65737	-4.25549	2.0859e-05	0.000245624		DDX12P	112.174
JAG2	1307.8	2.60878	0.607825	4.29199	1.7708e-05	0.000318041		COL4A4	32.1879	-5.79961	1.75515	-3.30435	0.000951976	0.00877965		LETM2	35.2775	2.7476	0.913687	3.00716	0.00263702	0.0172696		TNFSF14	24.96	-6.18994	1.83621	-3.37104	0.000748853	0.0061302		NAT9	408.528	2.7138	0.665659	4.07687	4.56466e-05	0.00049326		PTPRD	45.0696	-7.04689	1.68279	-4.18763	2.8188e-05	0.000320754		AUNIP	28.0642
MFI2	167.668	2.60028	0.696314	3.73435	0.000188204	0.00235048		DAPL1	243.722	-5.78118	0.794393	-7.27749	3.40091e-13	5.22856e-11		LOC100130705	58.4446	2.74733	0.751704	3.6548	0.000257379	0.00251541		P2RY14	46.6066	-6.18991	1.41937	-4.36102	1.29458e-05	0.000198354		PDHA1	1942.12	2.71173	0.556951	4.86889	1.12228e-06	1.83372e-05		RAI2	105.949	-7.02712	1.23119	-5.70759	1.14588e-08	3.04735e-07		SUV420H2	174.808
PTK7	1366.62	2.60003	0.636881	4.08245	4.45636e-05	0.000702688		AK316321	765.644	-5.77606	1.31139	-4.40454	1.06006e-05	0.00020761		MCM2	616.332	2.74572	0.609366	4.50586	6.61039e-06	0.000110853		PLIN2	124.783	-6.18815	0.978064	-6.32694	2.50063e-10	1.31987e-08		TMEM177	140.252	2.70962	0.640051	4.23345	2.30133e-05	0.000267379		SPON1	283.431	-7.02486	1.0931	-6.42652	1.3056e-10	5.15027e-09		AK128252	56.4735
DAGLA	131.549	2.59042	0.712171	3.63736	0.000275445	0.00321785		MAGED4	31.6851	-5.76746	1.67493	-3.44341	0.000574433	0.00585245		C7orf50	1317.56	2.74514	0.559213	4.90893	9.1574e-07	2.01615e-05		CRABP1	99.1674	-6.18291	1.60738	-3.84658	0.000119777	0.00130771		DUSP6	1261.84	2.70567	0.972833	2.78122	0.00541546	0.0276878		PEG3	40.4819	-7.01674	1.6369	-4.28661	1.81417e-05	0.000217648		SLC2A12	181.284
AK095057	64.9279	2.5892	0.845487	3.06237	0.00219589	0.0174559		ZNF816	29.8702	-5.76129	1.75304	-3.28646	0.00101454	0.0092457		SLC3A2	4763.14	2.74155	0.687346	3.9886	6.64642e-05	0.000798372		LAIR1	74.6399	-6.18067	1.27772	-4.83725	1.31648e-06	2.79051e-05		CR933660	17.4742	2.70432	1.05925	2.55306	0.0106782	0.0471149		SNURF-SNRPN	102.014	-7.01511	1.02298	-6.85752	7.00684e-12	3.49667e-10		PLK1	225.579
AK127026	30.8782	2.58835	0.880425	2.93989	0.00328331	0.0239311		LY75	104.205	-5.75888	1.0184	-5.65481	1.5602e-08	7.67761e-07		STON1	190.018	2.73707	0.821261	3.33277	0.000859862	0.00689793		PCDHB4	24.1311	-6.17474	1.71526	-3.5999	0.000318344	0.00299906		FAM72A	34.9039	2.70407	0.867665	3.11649	0.00183016	0.0115684		LOC654433	179.133	-7.00899	1.57858	-4.44005	8.99396e-06	0.000115872		CDCA5	268.208
MOK	87.9187	2.58757	0.720379	3.59195	0.000328208	0.00370747		ZNF469	30.5667	-5.74714	1.70235	-3.376	0.000735471	0.0071037		CBWD2	609.685	2.7353	0.631756	4.32967	1.4933e-05	0.00022246		SLC4A4	51.1115	-6.16813	1.61147	-3.82765	0.000129372	0.0013981		CHPF	1437.92	2.70242	0.575909	4.69244	2.69964e-06	4.03315e-05		CYP3A5	273.775	-7.00542	0.82773	-8.46341	2.59667e-17	3.10591e-15		KCNN4	139.524
LOC642852	92.0585	2.5755	0.688036	3.74326	0.000181646	0.00229845		ANK2	339.263	-5.73576	1.08381	-5.2922	1.20857e-07	4.3822e-06		AK092331	77.1167	2.73512	1.01023	2.70742	0.00678074	0.0361609		AXIN2	89.0273	-6.16427	1.14431	-5.38691	7.16806e-08	2.09265e-06		XRCC3	245.185	2.70135	0.662648	4.0766	4.56998e-05	0.00049326		RERG	43.4047	-7.00402	1.8827	-3.7202	0.000199067	0.0017592		INPPL1	1538.28
NAT14	71.2446	2.57335	0.847049	3.03802	0.00238138	0.0185468		TNFAIP8L3	154.102	-5.73288	0.996714	-5.75179	8.83051e-09	4.64933e-07		CBWD3	623.458	2.73362	0.839167	3.25754	0.00112384	0.00864575		ITGAL	98.0181	-6.16104	1.20537	-5.11133	3.19891e-07	7.86892e-06		MGC45800	24.3363	2.69979	0.945445	2.85557	0.00429593	0.0230489		CHI3L1	75.5731	-7.00007	1.60476	-4.36207	1.28838e-05	0.000160638		RNF207	238.347
ZNF815P	32.8858	2.57168	0.94304	2.72701	0.0063911	0.0406766		DPYSL2	367.18	-5.72315	0.880599	-6.49916	8.07711e-11	7.5718e-09		KREMEN2	36.0002	2.73361	0.951284	2.8736	0.00405826	0.0240837		CSF1R	591.678	-6.15693	0.870397	-7.0737	1.50854e-12	1.3359e-10		DHODH	185.113	2.69664	0.634071	4.2529	2.11021e-05	0.000247957		ALOX12	3628.78	-6.99755	1.40715	-4.97287	6.59705e-07	1.1445e-05		PCSK4	27.0298
DHRS3	1846.4	2.57083	0.578113	4.44693	8.71067e-06	0.000176901		MANSC1	244.328	-5.71901	0.805723	-7.09799	1.26583e-12	1.75324e-10		XRCC3	240.514	2.72116	0.666925	4.08016	4.50038e-05	0.000572972		HEPHL1	265.776	-6.15145	1.36647	-4.50172	6.74062e-06	0.000112863		HEATR6	233.599	2.69039	0.628459	4.28093	1.86111e-05	0.000222313		ZNF182	40.073	-6.99226	1.82987	-3.82118	0.000132815	0.00123345		DLGAP1-AS1	33.1927
CCDC150	26.7638	2.57023	0.931964	2.75786	0.00581803	0.0378529		GSTM3	355.19	-5.71692	0.858201	-6.66152	2.71016e-11	2.83442e-09		PCED1B	95.9191	2.72063	0.803969	3.384	0.000714373	0.00590005		NAPSB	96.335	-6.14657	1.09341	-5.62146	1.89353e-08	6.34094e-07		SGK494	160.029	2.68959	0.627701	4.28483	1.8288e-05	0.000219086		HSPB2	120.988	-6.98961	1.27408	-5.48601	4.11114e-08	9.44707e-07		DUSP4	560.02
BC095475	111.996	2.57017	0.78747	3.26383	0.00109917	0.00989381		NEGR1	59.9619	-5.71631	1.28669	-4.44266	8.88537e-06	0.00017927		SULT1A4	141.367	2.7198	0.717675	3.78974	0.000150804	0.00159298		EPHB1	21.3729	-6.14586	1.75991	-3.49215	0.00047915	0.0042393		AK092098	27.1348	2.68605	0.95632	2.80874	0.00497363	0.0258993		MAGI2-AS3	121.707	-6.9775	0.96921	-7.19916	6.05825e-13	3.64993e-11		RRP7B	168.236
ITGB7	244.449	2.56918	0.626602	4.10019	4.12819e-05	0.000656284		TMEM176B	219.614	-5.69972	0.99977	-5.70104	1.1908e-08	6.02216e-07		C21orf58	58.0351	2.71873	0.804877	3.37783	0.000730615	0.0060155		PRSS27	2653.07	-6.14333	0.957988	-6.41274	1.42928e-10	7.99392e-09		RPL32P3	124.255	2.68257	0.803624	3.33809	0.000843565	0.00604768		TLE4	360.251	-6.96257	0.847022	-8.22006	2.03408e-16	2.06752e-14		MSH5-SAPCD1	161.869
KIAA1407	93.0314	2.56486	0.868927	2.95176	0.00315968	0.0232731		CEACAM7	96.2894	-5.69749	1.15921	-4.915	8.87847e-07	2.39469e-05		ID1	3728.83	2.7186	0.842716	3.226	0.00125534	0.00945661		ZFY	98.1733	-6.13678	1.21663	-5.04409	4.55688e-07	1.08575e-05		KREMEN2	35.8947	2.67991	0.950177	2.82044	0.00479584	0.0251528		CXCR1	35.8687	-6.93982	2.02798	-3.42204	0.00062154	0.0046638		TSPAN15	247.959
KCNJ14	41.2751	2.56329	0.790592	3.24225	0.00118591	0.0105511		PCP4L1	59.7355	-5.68984	1.34372	-4.23441	2.29155e-05	0.000396738		NPIPL3	396.089	2.71696	0.680277	3.9939	6.49961e-05	0.000783689		C3orf80	23.8039	-6.13406	1.68261	-3.64555	0.000266819	0.00259335		AGBL5	553.168	2.67853	0.716403	3.73887	0.000184853	0.0016457		SMIM5	307.191	-6.93062	1.07797	-6.42935	1.28149e-10	5.11608e-09		METRN	244.498
ANO9	222.323	2.56251	0.621835	4.12087	3.77438e-05	0.000609531		NCAM1	75.2773	-5.68357	1.27957	-4.44178	8.92187e-06	0.00017977		MICB	60.5681	2.71658	0.746695	3.63814	0.00027461	0.00265289		SMTNL2	66.1392	-6.1334	1.50317	-4.08031	4.49758e-05	0.000572972		PAQR6	91.1531	2.67719	0.85202	3.14217	0.00167699	0.0107525		PDE1A	41.0548	-6.9301	1.63072	-4.24972	2.14039e-05	0.000251148		IER5L	391.463
RCE1	356.446	2.56092	0.654639	3.91196	9.15519e-05	0.00130326		PLVAP	591.242	-5.68113	0.916633	-6.19782	5.72509e-10	4.17145e-08		ACOT11	479.763	2.71098	0.638176	4.24801	2.15678e-05	0.000303971		ACTN3	24.6505	-6.12865	1.9803	-3.09481	0.00196939	0.0136547		PDXDC2P	442.23	2.67516	0.778805	3.43496	0.000592646	0.00447945		S100A4	806.351	-6.92747	0.648387	-10.6842	1.20729e-26	5.12882e-24		MTFR2	23.0503
CR627225	24.8506	2.5583	0.898939	2.84592	0.0044284	0.0302722		EGR3	355.435	-5.66878	1.51719	-3.73638	0.000186692	0.0023354		LINC00920	23.7858	2.70991	0.993232	2.72838	0.00636471	0.0344494		CNTN4	40.5866	-6.12714	1.52745	-4.01136	6.03702e-05	0.000737395		CBWD5	31.9158	2.67493	0.864591	3.09387	0.00197564	0.012287		MASP1	67.0675	-6.92176	1.36362	-5.07601	3.85449e-07	7.15933e-06		RAI14	708.506
TTC9C	131.618	2.55414	0.676541	3.77529	0.00015982	0.00205613		C15orf59	118.163	-5.66625	1.08453	-5.22462	1.74513e-07	5.95601e-06		KIAA1308	115.381	2.70883	0.782989	3.45961	0.000540964	0.00468894		GPC4	99.5934	-6.11491	1.04381	-5.85828	4.6769e-09	1.85447e-07		ECT2	325.232	2.67236	0.698391	3.82645	0.000130005	0.0012128		ZG16B	153.22	-6.921	1.3672	-5.06216	4.14531e-07	7.61413e-06		C1orf228	17.2811
TTYH3	767.533	2.55308	0.731839	3.48858	0.000485591	0.00509937		NRN1	86.9904	-5.65605	1.20283	-4.70227	2.57284e-06	6.1708e-05		TP53I11	661.713	2.70464	0.693393	3.90058	9.59617e-05	0.00108716		FAM110D	46.892	-6.1147	1.31953	-4.63401	3.58646e-06	6.59378e-05		ASB1	673.939	2.67084	0.635907	4.20005	2.66853e-05	0.000304702		MPDZ	128.268	-6.92017	1.23966	-5.58231	2.37352e-08	5.80863e-07		ZNF354A	153.616
SLC26A10	31.6342	2.5459	0.866493	2.93817	0.0033016	0.0240335		MYADM	1640.97	-5.65399	1.3847	-4.0832	4.442e-05	0.000701237		KIF24	85.1871	2.69731	0.689406	3.91251	9.13418e-05	0.00104522		ADAMTS9	148.119	-6.09551	1.33851	-4.55396	5.26448e-06	9.11137e-05		POLE4	647.019	2.66977	0.564577	4.72879	2.25857e-06	3.42988e-05		GPD1	307.042	-6.91822	1.09278	-6.33084	2.43836e-10	9.09883e-09		SNHG1	470.932
C11orf80	390.041	2.54559	0.633901	4.01575	5.92581e-05	0.000894926		TNFRSF18	33.5586	-5.64723	1.9711	-2.86502	0.00416985	0.0289032		ZNHIT2	116.262	2.69633	0.739683	3.64524	0.00026714	0.00259338		GSTM5	174.302	-6.08385	0.935346	-6.50439	7.80118e-11	4.71026e-09		MC1R	59.0084	2.66975	0.877763	3.04153	0.00235376	0.0142169		RCSD1	114.315	-6.91275	1.16678	-5.92464	3.12988e-09	9.3772e-08		CENPE	173.984
AL831889	239.712	2.54295	0.802379	3.16927	0.00152823	0.0131404		VASN	370.829	-5.62564	0.880845	-6.38664	1.69575e-10	1.44836e-08		LAMB3	4859.35	2.69385	0.696877	3.8656	0.000110817	0.00122244		ITGB2	469.372	-6.08131	0.992034	-6.13014	8.78004e-10	4.08029e-08		TNFRSF10D	167.066	2.66661	0.871437	3.06002	0.00221323	0.0135159		ZFP3	62.6025	-6.91242	1.41496	-4.88525	1.03298e-06	1.70462e-05		SPEG	518.042
LOC100506123	59.445	2.53789	0.914187	2.77612	0.00550119	0.0360662		SLC27A2	31.329	-5.62277	1.86583	-3.01354	0.00258216	0.019859		NPIPL1	29.523	2.69255	1.00881	2.66903	0.00760708	0.0392764		EBF3	67.9559	-6.07847	1.14376	-5.31448	1.06964e-07	2.94476e-06		PLAG1	29.3677	2.66611	0.921183	2.89423	0.00380093	0.0208453		MYOC	116.612	-6.89843	1.05182	-6.55855	5.43326e-11	2.31409e-09		HMMR	100.901
DDX11	316.584	2.53613	0.756352	3.3531	0.00079911	0.00760243		MAP1B	196.158	-5.62186	1.05495	-5.32902	9.87422e-08	3.69358e-06		SULT1A3	139.581	2.69225	0.718299	3.74809	0.000178184	0.00183479		ACVRL1	205.238	-6.07411	0.923418	-6.57786	4.7728e-11	3.05536e-09		KNSTRN	148.512	2.66549	0.671332	3.97045	7.17381e-05	0.000729176		WAS	73.9607	-6.89634	1.3519	-5.10123	3.37455e-07	6.33896e-06		NTF4	87.4204
LOC440434	187.557	2.53157	0.668031	3.78961	0.000150887	0.00196089		KY	80.1755	-5.62068	1.64997	-3.40653	0.000657946	0.00651756		SEMA3A	62.1539	2.6918	0.818714	3.28783	0.00100961	0.00788884		NHSL2	24.0106	-6.07366	1.89692	-3.20185	0.00136548	0.0101142		SNHG6	1316.66	2.66425	0.586424	4.54321	5.54043e-06	7.53644e-05		POSTN	102.402	-6.89187	1.36487	-5.04946	4.43065e-07	8.06671e-06		CFB	749.539
CR936688	145.921	2.52794	0.709349	3.56374	0.000365602	0.0040379		EMP1	39458.8	-5.61567	0.882194	-6.36558	1.94559e-10	1.62563e-08		AGAP11	218.364	2.69169	0.793507	3.39214	0.000693479	0.00575732		CD3E	91.0383	-6.07245	1.24413	-4.88088	1.05613e-06	2.30928e-05		MNF1	393.074	2.66386	0.638268	4.17357	2.99858e-05	0.000338422		IL36RN	929.279	-6.88343	1.17009	-5.88283	4.0331e-09	1.18476e-07		XDH	197.874
STARD4-AS1	27.2659	2.52069	0.936437	2.69178	0.00710709	0.0442187		PECAM1	1298.68	-5.6156	0.829695	-6.76827	1.30327e-11	1.47327e-09		EPB41L1	2255.47	2.69074	0.614125	4.38142	1.17906e-05	0.000183001		SERPINB4	2524.21	-6.07123	1.00736	-6.02689	1.67141e-09	7.18119e-08		PTPDC1	87.1302	2.66172	0.710109	3.74833	0.000178019	0.00159255		SCN2B	36.5673	-6.86857	1.70377	-4.03139	5.54488e-05	0.000582546		WDR27	222.494
BX647356	55.9265	2.51939	0.743109	3.39033	0.000698087	0.00682722		DOK2	64.7924	-5.61553	1.38394	-4.05765	4.95699e-05	0.000770955		FAM72A	33.7154	2.68934	0.874067	3.07681	0.00209225	0.0143074		FIBIN	135.846	-6.06146	0.978376	-6.19543	5.81259e-10	2.79074e-08		AGAP9	210.057	2.66032	0.785374	3.38733	0.000705763	0.00519693		NEBL	1113.08	-6.86672	0.606367	-11.3244	9.94116e-30	5.67949e-27		TRHDE-AS1	28.263
GCNT3	194.145	2.51861	0.720757	3.49439	0.000475145	0.00500677		FABP3	57.4337	-5.61518	1.32857	-4.22648	2.37379e-05	0.000409133		LOC100133331	148.121	2.68798	0.763371	3.5212	0.000429604	0.00387544		MAP1LC3C	22.0977	-6.0549	1.94764	-3.10884	0.00187825	0.0131428		NSUN5	537.803	2.65507	0.574392	4.62241	3.79308e-06	5.39894e-05		BNIPL	1196.87	-6.86318	0.793608	-8.64808	5.2374e-18	7.11256e-16		FRMD3	109.979
TSPAN15	175.205	2.51553	0.805444	3.12316	0.00178921	0.0149091		GNG11	169.784	-5.61503	0.859553	-6.5325	6.46812e-11	6.22763e-09		RAD51	127.573	2.68297	0.710728	3.77495	0.000160037	0.00167608		MUC15	379.744	-6.04724	0.773901	-7.81397	5.54146e-15	7.95773e-13		FSTL3	574.964	2.65377	0.85782	3.09363	0.00197727	0.0122925		WSCD1	38.462	-6.86291	1.75328	-3.91432	9.06598e-05	0.000886689		BC022568	15.1744
IRF5	354.571	2.51436	0.636937	3.94758	7.89443e-05	0.00114824		GPC3	334.267	-5.59915	1.07738	-5.19701	2.02518e-07	6.76851e-06		KIAA0101	154.629	2.6819	0.67631	3.96549	7.32449e-05	0.000872589		IPW	62.1628	-6.028	1.04659	-5.75964	8.42928e-09	3.10306e-07		AX747325	64.8281	2.64804	0.854657	3.09836	0.00194594	0.0121387		TNFSF8	32.311	-6.85964	1.7334	-3.95733	7.57924e-05	0.000765688		CR933660	18.1693
SAMD12	234.065	2.51283	0.85148	2.95113	0.0031661	0.0232898		PARM1	166.318	-5.59471	0.967712	-5.78138	7.40917e-09	3.95516e-07		FTH1	33987.9	2.67905	0.846816	3.16367	0.00155792	0.0112571		TMEM204	95.7934	-6.01663	1.05531	-5.70131	1.18894e-08	4.1652e-07		BCAT1	162.108	2.64718	0.730124	3.62566	0.000288222	0.00241418		B3GNT8	357.551	-6.85844	0.99193	-6.91424	4.70379e-12	2.39792e-10		AK056817	162.107
AK095179	59.524	2.51242	0.853094	2.94507	0.00322886	0.0236609		ALOX5AP	83.1244	-5.58594	1.21554	-4.59544	4.3183e-06	9.76755e-05		FANCA	203.433	2.67762	0.621147	4.31077	1.62684e-05	0.000240109		ADAMTSL1	74.5272	-6.01655	1.07649	-5.58903	2.28337e-08	7.55124e-07		MAD2L2	301.673	2.64388	0.597641	4.42386	9.69542e-06	0.000123946		CD207	181.296	-6.85434	1.10322	-6.21302	5.19748e-10	1.80526e-08		SHMT2	1635.38
CDKL3	32.6809	2.51026	0.885363	2.83529	0.00457839	0.031008		FGFR1	553.68	-5.583	0.956901	-5.83446	5.39636e-09	3.09566e-07		MMP15	479.007	2.67749	0.64539	4.14864	3.34462e-05	0.000447259		HEPH	94.0936	-6.00645	1.24523	-4.82356	1.41022e-06	2.94611e-05		ABHD10	267.791	2.64333	0.815101	3.24294	0.00118302	0.00806929		DPEP2	29.2047	-6.85079	1.67781	-4.08317	4.44246e-05	0.000481378		KIF23	184.652
TNFSF9	172.857	2.50939	0.872966	2.87456	0.00404592	0.0282608		RUNX3	168.948	-5.58276	1.08735	-5.13429	2.83215e-07	8.98735e-06		AK310472	361.14	2.67541	0.821616	3.25627	0.00112885	0.00867174		TLR7	21.2854	-6.00214	1.77253	-3.3862	0.000708671	0.00587122		ADAM12	45.6716	2.64184	0.805549	3.27955	0.00103972	0.00722876		CD86	72.6808	-6.83822	1.37207	-4.98388	6.23213e-07	1.08719e-05		DKFZp686G1344	16.9194
TINAGL1	694.9	2.50929	0.856937	2.9282	0.00340929	0.0246656		PEBP4	27.8925	-5.57869	2.04853	-2.72326	0.00646412	0.0410319		VILL	246.158	2.67401	0.645358	4.14346	3.42107e-05	0.000453299		WNT5A	630.006	-5.98806	0.825129	-7.25713	3.95396e-13	3.79675e-11		ISYNA1	315.534	2.6413	0.696545	3.792	0.000149438	0.00136941		SNRPN	366.801	-6.82677	0.831916	-8.20608	2.28518e-16	2.28078e-14		TAF1D	922.077
PEX6	462.602	2.50878	0.69293	3.62054	0.000293991	0.00339325		CD3D	30.8238	-5.57804	1.80771	-3.0857	0.00203074	0.0164578		HES4	366.542	2.67181	0.672485	3.97305	7.09592e-05	0.000848529		CSTB	72952.3	-5.98783	1.09103	-5.48824	4.0595e-08	1.26631e-06		C15orf52	688.241	2.63977	0.875199	3.01619	0.00255974	0.0152115		GPR116	163.085	-6.82669	1.11548	-6.11994	9.36128e-10	3.09576e-08		LOC100506599	19.8365
OGT	1284.08	2.50455	0.655283	3.82208	0.000132329	0.00176294		ROBO3	47.7762	-5.5776	1.32465	-4.21061	2.54685e-05	0.000434094		SERPINF2	77.0823	2.66943	0.738516	3.61459	0.000300827	0.00285846		CXCR2	315.032	-5.96935	0.734018	-8.13243	4.20781e-16	6.98672e-14		TRAIP	67.751	2.63898	0.756635	3.48779	0.000487039	0.00378661		PALM	380.087	-6.82545	0.81642	-8.36023	6.25987e-17	7.15266e-15		BC033528	15.5345
C6orf141	47.7983	2.49209	0.809793	3.07744	0.00208784	0.0168057		KHDRBS3	45.0163	-5.57638	1.74169	-3.20171	0.00136614	0.0119471		RARRES3	378.3	2.66864	0.732199	3.64469	0.000267713	0.00259571		ENPEP	41.8017	-5.96754	1.4401	-4.14384	3.41544e-05	0.000453159		AK128593	80.8955	2.63707	0.801825	3.28884	0.00100603	0.00703582		ARHGAP20	60.7496	-6.81407	1.63375	-4.17081	3.03514e-05	0.00034185		NR2F1-AS1	74.5894
CBWD3	484.56	2.48832	0.832717	2.9882	0.0028063	0.0211698		ADAMTS2	111.565	-5.56312	1.37072	-4.05853	4.93823e-05	0.000769203		PTTG1	531.289	2.66795	0.638373	4.1793	2.92409e-05	0.000396681		GMFG	125.63	-5.96712	1.05022	-5.68178	1.33301e-08	4.60916e-07		GALNT14	197.36	2.63541	0.945381	2.78767	0.00530879	0.0272647		HSPB6	810.549	-6.8098	0.837422	-8.13186	4.22739e-16	4.14434e-14		CDCA3	65.1926
LRRC61	210.827	2.48062	0.651503	3.80754	0.000140357	0.00185064		PLD4	27.0435	-5.5606	1.66781	-3.33407	0.000855836	0.00800342		ALCAM	574.255	2.66516	0.804115	3.3144	0.000918393	0.00729406		GRASP	147.885	-5.96504	1.18809	-5.02067	5.14903e-07	1.20345e-05		KDELR3	93.2018	2.6338	0.895007	2.94276	0.00325297	0.0184573		PLAC9	177.716	-6.80958	0.896074	-7.59935	2.97622e-14	2.23122e-12		KIF7	168.202
FGF13	59.9158	2.47531	0.793539	3.11933	0.00181262	0.015059		PRIMA1	81.1599	-5.54766	1.13538	-4.88619	1.02806e-06	2.73924e-05		CKS2	381.872	2.66262	0.67345	3.9537	7.69535e-05	0.000909969		IGF1	63.0254	-5.96138	1.86412	-3.19797	0.001384	0.0102229		PPP1R32	29.8337	2.63282	0.892116	2.95121	0.00316534	0.0180404		MYRIP	58.9739	-6.79338	1.30068	-5.22293	1.76111e-07	3.54607e-06		KIF18B	115.471
NBPF3	64.2448	2.47519	0.858386	2.88354	0.00393232	0.0276282		HEPH	80.9029	-5.54617	1.3067	-4.24441	2.19172e-05	0.000382904		SLC7A5	7100.63	2.6609	0.552353	4.81739	1.45445e-06	3.03058e-05		ACOX2	62.997	-5.95311	1.22609	-4.85538	1.20156e-06	2.57086e-05		SPRY4	213.872	2.62912	0.847357	3.10274	0.00191741	0.0120059		OTOP2	29.1755	-6.78954	1.6711	-4.06291	4.84649e-05	0.000520393		TOR4A	488.167
APBB3	214.752	2.46353	0.681216	3.61638	0.000298755	0.00343535		CDA	465.7	-5.50758	1.14295	-4.81874	1.44468e-06	3.74545e-05		DFNB31	284.222	2.65989	0.603973	4.40399	1.06276e-05	0.000167229		SNURF-SNRPN	94.1354	-5.95172	0.939891	-6.33234	2.41463e-10	1.28726e-08		LOXL2	262.317	2.6289	0.880087	2.98709	0.00281648	0.016425		ARG1	69.9354	-6.78267	1.38132	-4.91029	9.09412e-07	1.52193e-05		BIRC2	1040.21
CSAD	289.76	2.46273	0.856134	2.87658	0.00402016	0.0280936		GAB3	27.5418	-5.49796	1.68851	-3.2561	0.00112953	0.0101256		RAD54L	90.2622	2.65864	0.688932	3.85908	0.000113815	0.00125032		FLG2	83.7544	-5.944	1.6408	-3.62261	0.000291642	0.00278531		TMEM198	58.412	2.62614	0.873301	3.00714	0.00263715	0.01556		NELL2	69.1462	-6.77969	1.41812	-4.78076	1.74637e-06	2.71156e-05		VILL	256.37
LOC100129550	196.542	2.45481	0.763159	3.21664	0.00129699	0.0114008		IL17D	52.0147	-5.49589	1.30097	-4.22447	2.39507e-05	0.000411876		NOXA1	429.816	2.65601	0.91038	2.91747	0.00352879	0.0215266		PLIN1	381.413	-5.93977	0.845895	-7.02187	2.18919e-12	1.84633e-10		EXD3	326.02	2.62546	0.677017	3.87798	0.000105326	0.00100927		MPPED2	19.8606	-6.77825	1.77239	-3.82436	0.000131112	0.00122243		CIT	244.102
AK090674	43.4619	2.45321	0.90476	2.71145	0.00669891	0.0420707		CREB5	80.5372	-5.48729	1.48491	-3.69538	0.000219561	0.0026579		MATN2	1458.17	2.65578	0.667024	3.98154	6.84703e-05	0.000820614		MLPH	76.4207	-5.92974	1.13903	-5.20596	1.92997e-07	4.98601e-06		FAM86JP	42.8463	2.62289	0.821433	3.19306	0.00140771	0.00933173		ZNF423	133.09	-6.77508	1.06034	-6.38954	1.66385e-10	6.39599e-09		B4GALNT4	92.4741
CCDC57	244.283	2.45121	0.66633	3.67867	0.00023445	0.00280283		MARCO	52.1247	-5.48492	1.4496	-3.78375	0.00015448	0.00199914		C17orf53	51.9519	2.65523	0.759274	3.49707	0.000470407	0.00418628		VASN	439.312	-5.92178	0.850161	-6.96548	3.27279e-12	2.66165e-10		TMEM229B	116.348	2.62073	0.675027	3.88241	0.000103428	0.000996061		CD48	69.2972	-6.7745	1.44767	-4.6796	2.87432e-06	4.25573e-05		NCEH1	248.495
AK125500	36.8411	2.45069	0.809059	3.02906	0.00245315	0.0190383		TNFRSF1B	343.672	-5.48366	0.990056	-5.53874	3.04656e-08	1.38165e-06		TACC3	461.338	2.65455	0.576239	4.60668	4.09153e-06	7.39731e-05		PLCXD3	20.0755	-5.92004	1.77279	-3.33939	0.000839623	0.00675598		ZNF165	123.098	2.61879	0.881656	2.97031	0.00297499	0.0171442		SPATA6	33.3178	-6.7648	1.82297	-3.71087	0.000206552	0.00180813		DIAPH3	124.85
UCN2	32.0478	2.44725	0.836614	2.92519	0.00344251	0.0248587		EREG	1038.88	-5.48355	1.47357	-3.72127	0.000198225	0.00245372		HEY2	116.914	2.6544	0.659491	4.02492	5.69947e-05	0.000701		CXCL17	665.044	-5.91636	0.737583	-8.02128	1.04646e-15	1.63535e-13		RAD52	95.1948	2.61844	0.741599	3.53081	0.000414295	0.0032858		SOSTDC1	33.8798	-6.75731	1.84194	-3.66858	0.000243903	0.002081		SCCPDH	313.632
AL832593	25.7048	2.44629	0.889693	2.74959	0.00596702	0.0386261		KRT16	26551.6	-5.4537	0.835752	-6.5255	6.77755e-11	6.47193e-09		PTK7	1659.28	2.65087	0.639096	4.14783	3.35636e-05	0.000448077		LRRN4CL	151.94	-5.91564	0.887538	-6.66522	2.64265e-11	1.75516e-09		SPHK1	1533.43	2.61627	0.809967	3.2301	0.00123748	0.00837521		LYL1	33.0914	-6.75183	1.7571	-3.84259	0.00012174	0.00114472		TBC1D3H	107.451
TP53I11	491.893	2.44452	0.689762	3.54401	0.000394088	0.0043		JAM3	156.051	-5.45189	1.03063	-5.28985	1.22419e-07	4.40957e-06		CENPJ	141.737	2.64948	0.685746	3.86365	0.000111705	0.00123138		PRLR	193.579	-5.90456	0.977092	-6.04299	1.5128e-09	6.55621e-08		STMN3	695.791	2.60072	0.762429	3.4111	0.00064701	0.00481783		GSTM5	184.714	-6.75084	0.948637	-7.11636	1.10816e-12	6.26622e-11		SHANK2	54.3677
CEP41	86.2158	2.43962	0.749412	3.25538	0.00113242	0.0101456		BNC2	89.6441	-5.45063	1.0626	-5.12955	2.90441e-07	9.16886e-06		DCST2	47.4861	2.64426	0.824579	3.2068	0.00134222	0.00996904		STARD8	80.6765	-5.90219	1.13061	-5.22035	1.78584e-07	4.65897e-06		TVP23C-CDRT4	194.437	2.59995	0.818896	3.17494	0.00149865	0.00981474		PLIN2	129.764	-6.74577	1.02569	-6.57684	4.80559e-11	2.07341e-09		NEK2	102.155
NAA40	292.366	2.43831	0.868886	2.80625	0.00501212	0.0333145		KLF15	24.7226	-5.44905	1.73059	-3.14866	0.00164022	0.0139473		SLC22A18	290.742	2.64385	0.635432	4.16071	3.17258e-05	0.000425681		MLANA	82.2084	-5.9009	1.59506	-3.69949	0.000216035	0.00215764		ACTN1	4395.6	2.59466	0.809405	3.20564	0.00134762	0.00900657		FAM86B1	34.4957	-6.73527	1.86736	-3.60685	0.000309939	0.00257139		C5orf56	112.295
BX537811	69.2829	2.43423	0.709126	3.43273	0.000597546	0.00603593		CFD	2542.98	-5.44284	0.566811	-9.60258	7.79699e-22	6.6595e-19		CDC6	119.936	2.64244	0.725843	3.64052	0.000272093	0.00263337		FES	114.61	-5.90058	1.0076	-5.85608	4.7391e-09	1.86983e-07		AF086285	30.8642	2.59393	0.880414	2.94626	0.00321637	0.0182872		FCGR2A	165.364	-6.72916	1.22713	-5.48366	4.16604e-08	9.55996e-07		ATP2C2	317.423
CDK3	96.5965	2.43256	0.761384	3.19491	0.00139873	0.0121836		MAGI2-AS3	99.6995	-5.44016	0.935908	-5.81271	6.14695e-09	3.43648e-07		BCAM	2213.28	2.63868	0.681305	3.87298	0.000107514	0.0011951		FAM124B	20.3771	-5.90024	1.85137	-3.18695	0.00143781	0.0105284		OVGP1	38.8095	2.59176	0.8327	3.11247	0.00185526	0.0116963		FAM3B	304.571	-6.72837	1.0025	-6.71159	1.92513e-11	8.90935e-10		IDI2-AS1	22.782
GBP3	365.337	2.43233	0.905617	2.68582	0.00723512	0.0447797		QPCT	75.9463	-5.43867	1.1542	-4.71208	2.45199e-06	5.91787e-05		RPA3	232.437	2.63453	0.661667	3.98166	6.84359e-05	0.000820614		GUCY1A2	40.239	-5.89763	1.3261	-4.44735	8.6938e-06	0.000140832		ROBO3	169.621	2.59164	0.768303	3.37319	0.000743017	0.00542543		CACNA2D1	65.8907	-6.71997	1.62552	-4.13406	3.56416e-05	0.000397382		C4orf48	40.4515
WDR52	88.8573	2.432	0.765764	3.17592	0.00149361	0.0128715		KALRN	415.476	-5.42887	0.804203	-6.75063	1.47207e-11	1.63997e-09		WNT7B	936.06	2.6335	0.586776	4.48809	7.18632e-06	0.000118951		EMILIN3	19.6632	-5.89597	1.85358	-3.18086	0.00146839	0.0107171		CUL7	806.223	2.58987	0.656561	3.94459	7.99359e-05	0.000800712		LRRK2	288.611	-6.71723	0.812213	-8.27028	1.33643e-16	1.41032e-14		ZNF488	74.8041
HERC2P2	932.527	2.4265	0.56554	4.29059	1.78201e-05	0.000318989		TMEM204	80.5911	-5.42354	1.13476	-4.77947	1.75756e-06	4.44421e-05		C14orf80	221.27	2.63051	0.645449	4.07547	4.59221e-05	0.000582151		SHROOM4	222.059	-5.89075	0.78736	-7.48165	7.33947e-14	8.2821e-12		BID	413.633	2.58824	0.824341	3.13977	0.00169081	0.0108243		EMX2	34.2995	-6.71565	1.64736	-4.0766	4.56992e-05	0.00049326		DKFZp686M11215	16.2144
JA760615	156.442	2.42611	0.810748	2.99244	0.0027676	0.0209498		CSF1R	509.283	-5.41659	0.867162	-6.24634	4.20179e-10	3.22867e-08		NBR2	52.3907	2.62782	0.777877	3.37819	0.000729635	0.00601053		SYNPO2	818.008	-5.88523	0.786694	-7.48096	7.37803e-14	8.2821e-12		GAS5	2328.6	2.58755	0.660248	3.91906	8.88934e-05	0.000871471		CCDC85A	31.2669	-6.71256	1.84623	-3.63581	0.000277106	0.00232689		AK094577	28.34
UCKL1-AS1	47.585	2.4259	0.837724	2.89583	0.00378163	0.0267427		CTTNBP2	320.021	-5.41277	1.29323	-4.18545	2.84601e-05	0.000478193		CR627225	30.4864	2.62249	0.869356	3.01659	0.00255632	0.016857		WSCD2	25.6212	-5.87326	1.96586	-2.98763	0.00281154	0.0180419		RNASEH2A	310.02	2.58326	0.616961	4.18707	2.82584e-05	0.000321335		RAET1E	736.39	-6.71025	0.808155	-8.30317	1.01366e-16	1.09054e-14		LINC00894	67.7614
DQX1	75.2568	2.42254	0.744857	3.25236	0.00114451	0.01023		DKK1	25.0644	-5.40784	1.8531	-2.91827	0.00351983	0.025358		FADS1	274.567	2.62218	0.714465	3.67013	0.000242429	0.00238161		SFRP5	19.5309	-5.86943	1.95162	-3.00747	0.00263436	0.0172652		MYBL2	334.413	2.58308	0.614254	4.20524	2.60807e-05	0.000298209		MAP3K7CL	36.5445	-6.70818	1.82897	-3.66774	0.000244702	0.00208658		TGFBI	2234.16
FBXL2	30.2294	2.42	0.895618	2.70204	0.00689147	0.0430514		FYN	217.604	-5.40567	0.996524	-5.42452	5.81097e-08	2.38871e-06		MIR5047	68.5546	2.62054	0.779223	3.36302	0.000770956	0.00627312		TBXAS1	95.6277	-5.86483	0.950107	-6.17281	6.70853e-10	3.17312e-08		PLXNA1	2177.96	2.58183	0.832601	3.10092	0.00192922	0.0120571		PREX2	48.3574	-6.70644	1.67191	-4.01125	6.03982e-05	0.000626991		ADAM12	46.7685
ZNF117	134.369	2.41955	0.78319	3.08935	0.00200596	0.0163078		DCLK1	182.767	-5.39867	1.09608	-4.92542	8.41772e-07	2.29457e-05		OLFML2A	1654.36	2.61491	0.560542	4.66498	3.08651e-06	5.76776e-05		HBEGF	2617.59	-5.86104	1.48552	-3.94546	7.96485e-05	0.000934903		ALCAM	569.355	2.58086	0.798604	3.23171	0.00123051	0.00833488		LOC283070	228.409	-6.70506	0.806468	-8.3141	9.24493e-17	1.00111e-14		ANKRD10	630.605
MAPK10	53.3743	2.41934	0.771065	3.13766	0.00170303	0.0143544		RCAN2	242.972	-5.39856	0.876915	-6.1563	7.4462e-10	5.2273e-08		C11orf84	225.972	2.61069	0.653991	3.99194	6.55356e-05	0.000789598		CPQ	213.806	-5.84995	0.844818	-6.9245	4.37504e-12	3.45238e-10		GOLGA8B	845.58	2.58033	0.829505	3.11069	0.00186653	0.0117495		LINC00478	33.2755	-6.70431	1.65136	-4.05986	4.91022e-05	0.000526554		SEC14L2	276.346
AK054970	128.108	2.41787	0.673362	3.59075	0.000329732	0.00372195		TP73-AS1	115.714	-5.39347	0.941304	-5.72979	1.00556e-08	5.17041e-07		AK7	32.2451	2.60963	0.873364	2.98802	0.00280789	0.0180329		FLT3	19.2497	-5.84012	1.90599	-3.06409	0.00218336	0.0148165		GRAMD2	63.8894	2.57898	0.9668	2.66754	0.0076408	0.0363459		CBFA2T3	72.1855	-6.70393	1.28357	-5.22289	1.76148e-07	3.54607e-06		PAWR	546.774
FAM171B	69.7711	2.41498	0.76669	3.14988	0.00163335	0.013912		UCHL1	23.7929	-5.38996	1.75397	-3.073	0.00211915	0.0169864		AP5Z1	791.813	2.60799	0.56627	4.60555	4.11369e-06	7.41768e-05		ADAM33	208.586	-5.83523	0.904385	-6.45215	1.10274e-10	6.43871e-09		ARVCF	223.218	2.57811	0.602628	4.27812	1.8848e-05	0.000224819		SLC47A2	148.56	-6.70339	1.35474	-4.9481	7.49408e-07	1.27476e-05		LOC100506639	54.5465
PRSS53	29.3288	2.41368	0.859609	2.80788	0.00498686	0.0331898		IL1RN	17265.5	-5.38593	0.778101	-6.92189	4.45647e-12	5.4811e-10		HEXA	898.328	2.60645	0.665543	3.91627	8.99283e-05	0.00103274		CLSTN2	33.4983	-5.83181	1.78065	-3.2751	0.00105625	0.00817311		B3GNTL1	81.5644	2.57542	0.759263	3.39199	0.000693861	0.00512523		PRDM1	1552.95	-6.69892	1.07879	-6.20963	5.31089e-10	1.83697e-08		PIGR	34.9902
PILRB	697.981	2.40978	0.738577	3.26273	0.00110345	0.00991496		ACVRL1	164.938	-5.38502	0.981157	-5.48844	4.0549e-08	1.76601e-06		CDC45	135.423	2.60609	0.643166	4.05197	5.07889e-05	0.000633967		TRNA_Gly	102.389	-5.82663	1.33304	-4.37094	1.23713e-05	0.000190714		LITAF	1996.66	2.5746	0.859208	2.99648	0.0027312	0.0160074		CPA3	291.636	-6.69592	1.21304	-5.51993	3.3913e-08	7.99246e-07		POC1A	115.511
IDUA	212.852	2.40223	0.692064	3.47112	0.000518294	0.0053876		FAM171A1	119.755	-5.38148	1.0733	-5.01398	5.33147e-07	1.54653e-05		TJP3	521.306	2.60454	0.946555	2.7516	0.00593057	0.0325752		UGT1A7	114.627	-5.82489	1.0205	-5.70788	1.14392e-08	4.04117e-07		MTFR2	20.3616	2.56854	1.00647	2.55203	0.0107099	0.0472421		ZSCAN18	365.448	-6.69504	0.728856	-9.18568	4.08923e-20	7.52783e-18		CENPH	122.585
SEMA3A	45.5326	2.40148	0.843735	2.84625	0.00442368	0.0302669		HLF	381.223	-5.38053	0.871077	-6.17687	6.53851e-10	4.65384e-08		FST	327.496	2.60388	0.823155	3.16329	0.00155995	0.0112667		SIPA1L2	788.933	-5.82476	0.613643	-9.49211	2.26404e-21	9.75373e-19		SNORA67	39.903	2.56842	0.828192	3.10123	0.00192717	0.0120488		TEKT4P2	28.8548	-6.69425	1.73079	-3.86774	0.00010985	0.00104517		FRAS1	436.398
ADAMTS13	79.8914	2.39874	0.844744	2.83961	0.00451692	0.0307543		GPX7	23.6932	-5.37831	1.78061	-3.02048	0.00252373	0.019517		TRPV4	201.328	2.60121	0.779824	3.33564	0.000851043	0.00684441		AK311257	58.5157	-5.8196	1.08945	-5.3418	9.20298e-08	2.61024e-06		CCT6P1	53.1273	2.56642	0.770465	3.331	0.000865337	0.00618847		MRVI1	133.714	-6.68493	1.01448	-6.5895	4.41303e-11	1.91903e-09		MTHFD2	858.777
ADCY6	847.246	2.3918	0.61507	3.88866	0.000100799	0.00141137		PYGM	1230.72	-5.37497	1.47162	-3.65242	0.000259783	0.00306772		CENPV	48.6533	2.59915	0.802444	3.23904	0.00119934	0.00912187		ELMO1	143.908	-5.81868	1.00604	-5.78373	7.3064e-09	2.74033e-07		LRFN4	299.674	2.56507	0.824447	3.11126	0.00186291	0.0117311		BCL11B	225.641	-6.6811	0.985602	-6.7787	1.21262e-11	5.80655e-10		NUP62CL	21.9815
ZBED5-AS1	75.0576	2.39044	0.871832	2.74185	0.00610936	0.0393237		ANXA1	88379.7	-5.37494	0.722152	-7.44294	9.84654e-14	1.76024e-11		STEAP3	613.313	2.59486	0.757332	3.42632	0.000611829	0.00516555		SNX31	56.8837	-5.81611	1.33281	-4.36381	1.27819e-05	0.000196474		KAZALD1	144.453	2.5634	0.743482	3.44782	0.000565126	0.00431276		IL34	451.923	-6.67904	0.918425	-7.27228	3.53479e-13	2.24385e-11		JPH2	341.677
C9orf89	315.661	2.38939	0.675639	3.53649	0.000405481	0.00440867		ZNF468	69.2047	-5.37255	1.08769	-4.93941	7.83612e-07	2.1693e-05		CHST7	87.444	2.59259	0.836207	3.10042	0.00193248	0.0134573		PGM5	171.513	-5.81082	0.825607	-7.03824	1.94683e-12	1.65949e-10		DZIP1	256.788	2.56277	0.784257	3.26777	0.00108399	0.00749876		CADM1	219.599	-6.67673	0.855597	-7.80359	6.01701e-15	5.1123e-13		CDCA8	161.331
PCDHB10	51.6807	2.38445	0.765245	3.11593	0.00183366	0.0151563		LRRC17	71.1072	-5.37249	1.19389	-4.50001	6.79509e-06	0.000142327		PCSK4	23.2535	2.58805	1.00623	2.57202	0.0101108	0.0489121		LGALS7B	2122.17	-5.80745	1.25375	-4.63207	3.62032e-06	6.64838e-05		SPC24	24.8292	2.55517	0.942748	2.71035	0.00672129	0.0328297		CERS3	1054.18	-6.67316	0.641917	-10.3957	2.59413e-25	8.95408e-23		NLRP3	155.727
GJC2	75.6092	2.37619	0.843592	2.81675	0.00485122	0.0325044		EGFLAM	46.5935	-5.37003	1.26266	-4.25295	2.10974e-05	0.000370265		GGT1	159.696	2.58761	0.694393	3.72643	0.000194211	0.00197431		SLC38A5	191.42	-5.80625	0.864575	-6.71573	1.8713e-11	1.28019e-09		SPRED3	31.7515	2.55389	0.904082	2.82484	0.00473046	0.0248649		EMCN	132.237	-6.66269	1.09776	-6.06935	1.28429e-09	4.12365e-08		SEZ6L2	71.086
HES2	1119.52	2.37449	0.560545	4.23603	2.27505e-05	0.000394324		FES	98.642	-5.34559	1.05611	-5.06161	4.15738e-07	1.25325e-05		YBX2	31.0214	2.58706	0.864034	2.99416	0.00275199	0.0177958		FGFR1	708.757	-5.80147	0.917576	-6.3226	2.57198e-10	1.34398e-08		PCCB	852.441	2.55358	0.587017	4.35009	1.36082e-05	0.000168758		SYNPO2	840.529	-6.65374	0.798653	-8.3312	8.00261e-17	8.83914e-15		LSR	2679.12
BC041646	181.133	2.37147	0.63788	3.71774	0.00020101	0.0024802		GPR65	19.3549	-5.34365	1.55451	-3.43753	0.00058705	0.00595337		NUDT1	214.272	2.58679	0.656673	3.93923	8.17438e-05	0.000955481		KCNE4	77.848	-5.80114	1.26391	-4.58982	4.43624e-06	7.90098e-05		TK1	505.064	2.54746	0.583688	4.36442	1.27461e-05	0.000159139		ANK1	191.114	-6.642	1.13242	-5.86531	4.48307e-09	1.29315e-07		MT2A	3169.89
HNRNPA1P33	213.46	2.37029	0.769691	3.07953	0.00207327	0.016732		IL36G	399.097	-5.34344	1.49506	-3.57407	0.000351479	0.00391593		AGAP9	194.035	2.58559	0.791021	3.26867	0.00108053	0.0083448		EGFLAM	55.398	-5.79466	1.11033	-5.21885	1.80041e-07	4.6893e-06		SLC25A37	398.973	2.54315	0.60775	4.18452	2.85765e-05	0.000324507		TGFBR3	630.497	-6.63845	0.705144	-9.41433	4.76123e-21	1.01134e-18		RIPK2	503.536
EDIL3	137.816	2.36525	0.897157	2.63638	0.00837963	0.0498369		CD8A	99.7772	-5.34336	1.08314	-4.93324	8.08777e-07	2.22038e-05		KLK1	22.9149	2.58409	0.946889	2.72903	0.00635216	0.0344048		NCF4	96.2051	-5.79232	1.01628	-5.69951	1.20149e-08	4.19075e-07		SPAG5	214.211	2.54279	0.60411	4.20915	2.56328e-05	0.00029372		BSPRY	389.853	-6.63549	0.827968	-8.01419	1.10863e-15	1.00371e-13		DDIT3	218.636
IQCE	310.669	2.36437	0.638094	3.70537	0.000211083	0.00257964		EPGN	447.401	-5.34129	0.736085	-7.25635	3.97673e-13	5.99395e-11		CENPM	92.6757	2.58256	0.698908	3.69513	0.000219772	0.00218538		JAM3	187.878	-5.78964	0.966271	-5.99173	2.07619e-09	8.80171e-08		SLC29A2	171.062	2.5426	0.616932	4.12136	3.76645e-05	0.000416049		OLFML2B	278.962	-6.63365	1.11593	-5.94449	2.77314e-09	8.43034e-08		KIF4A	173.575
DSG2	693.78	2.36368	0.732415	3.22724	0.0012499	0.0110437		CLEC5A	48.0484	-5.32684	1.47275	-3.61693	0.000298113	0.00343053		NUP62CL	20.6444	2.57983	0.98633	2.61558	0.00890758	0.0445658		RGN	21.5103	-5.78876	1.81706	-3.18579	0.00144361	0.0105653		PRR5L	106.838	2.53749	0.738572	3.43567	0.00059108	0.00447169		PYGM	1512.83	-6.62852	1.48829	-4.45377	8.43745e-06	0.000109555		LRRC10B	21.2522
PCDHGA10	47.9287	2.36045	0.833942	2.83048	0.00464789	0.0314234		DUSP6	319.754	-5.32503	1.05592	-5.04304	4.58205e-07	1.3652e-05		BC041646	236.312	2.5748	0.632122	4.07326	4.63591e-05	0.00058648		RNF222	338.557	-5.78496	0.98609	-5.86656	4.44929e-09	1.77749e-07		TMEM132A	681.473	2.53484	0.642699	3.94406	8.01147e-05	0.000801534		MBNL3	254.14	-6.62176	0.776865	-8.52369	1.54545e-17	1.92519e-15		GPR176	206.535
RNASE10	54.3616	2.35942	0.783185	3.0126	0.00259019	0.0199008		ZNF365	275.414	-5.32337	1.43684	-3.7049	0.000211473	0.00258083		GMNN	156.759	2.57133	0.690584	3.72342	0.000196545	0.0019955		PDE1A	40.0529	-5.76837	1.2744	-4.52635	6.00106e-06	0.00010216		NAT14	85.7803	2.53454	0.841537	3.0118	0.00259704	0.0154002		LSAMP	90.4138	-6.60923	1.24272	-5.31836	1.04706e-07	2.21272e-06		SLMO1	27.1365
PMS2	203.313	2.35524	0.759614	3.10058	0.00193141	0.0158112		LAYN	121.266	-5.31515	1.22779	-4.32902	1.49772e-05	0.000277088		LOC613037	67.7794	2.57106	0.72921	3.52582	0.000422174	0.00381921		PLCB4	56.1073	-5.76605	1.09933	-5.24506	1.5623e-07	4.11061e-06		AK098438	29.5716	2.53283	0.978307	2.58899	0.00962574	0.0433839		CPXM2	627.135	-6.60823	0.687821	-9.60748	7.43441e-22	1.81137e-19		RP1L1	26.8106
MOV10	731.207	2.35045	0.573993	4.09491	4.22331e-05	0.000668684		MLANA	69.4126	-5.31276	1.63797	-3.2435	0.00118073	0.010511		AK126225	70.2409	2.57083	0.711854	3.61146	0.000304473	0.00289059		LOC646862	205.301	-5.76405	1.19735	-4.81401	1.4793e-06	3.06234e-05		MDK	893.714	2.53085	0.775897	3.26184	0.00110691	0.00763183		JA760600	339.359	-6.60376	1.08796	-6.06986	1.28018e-09	4.11845e-08		SLC9A7	427.087
PDE7A	246.108	2.34138	0.644717	3.63164	0.000281623	0.00327261		PRKD1	22.532	-5.30061	1.72969	-3.06449	0.00218044	0.0173812		CCBL1	105.809	2.56997	0.698679	3.67833	0.00023477	0.00231665		OSR1	92.2974	-5.75809	1.06752	-5.39389	6.89495e-08	2.02404e-06		ETV5	282.043	2.52781	0.720908	3.50642	0.000454171	0.00355946		PDZD4	48.9231	-6.60183	1.70258	-3.87754	0.000105519	0.00101054		PABPC1L	98.0259
ZDHHC4	275.534	2.34023	0.725596	3.22526	0.0012586	0.0111142		PTGIS	254.493	-5.29269	0.977752	-5.41312	6.19344e-08	2.50574e-06		FMO3	45.3442	2.56835	0.911204	2.81864	0.00482282	0.0276432		MAP1A	257.684	-5.75721	0.975064	-5.90444	3.53839e-09	1.4425e-07		CENPO	253.89	2.52025	0.66255	3.80387	0.000142452	0.00131338		NPY6R	30.2041	-6.59658	1.97339	-3.34278	0.000829451	0.00595422		ARPC4-TTLL3	28.9846
HSPBAP1	105.322	2.338	0.663322	3.52469	0.000423985	0.00457107		TTYH2	66.6633	-5.2899	1.10921	-4.76909	1.85063e-06	4.65647e-05		CIT	218.626	2.56654	0.693934	3.69853	0.000216853	0.0021604		UGT1A10	134.694	-5.7487	1.32268	-4.34624	1.38492e-05	0.000209049		NCEH1	224.865	2.51987	0.642492	3.92203	8.78075e-05	0.00086338		SHISA4	84.3226	-6.59344	1.1091	-5.94484	2.76721e-09	8.42779e-08		PTPRJ	367.083
USP35	188.377	2.33757	0.745389	3.13603	0.0017125	0.0144105		LRRC26	23.2545	-5.28638	1.91839	-2.75563	0.00585791	0.038064		SLC26A6	100.027	2.56601	0.713049	3.59864	0.00031988	0.00301174		EVI2A	38.312	-5.73956	1.92775	-2.97734	0.00290766	0.0185318		HDHD1	205.068	2.51985	0.6404	3.93481	8.32641e-05	0.000828633		SGPP2	419.235	-6.57317	0.93403	-7.03742	1.95825e-12	1.05682e-10		DKFZp451J181	18.1114
ARAP1	2031.51	2.33669	0.582656	4.01041	6.06122e-05	0.000908238		ZNF577	43.4894	-5.27803	1.30697	-4.03837	5.38235e-05	0.000823365		PAQR4	248.956	2.56377	0.603852	4.24569	2.17924e-05	0.000306864		FBLN7	62.9105	-5.7369	1.14249	-5.02141	5.12945e-07	1.2024e-05		HMGA1	5809.2	2.51115	0.814244	3.08403	0.00204217	0.0126343		MSRA	68.2425	-6.56936	1.28102	-5.12821	2.92504e-07	5.53852e-06		ALDH3B1	360.255
B4GALNT1	52.2268	2.33079	0.740007	3.14969	0.00163442	0.0139134		LDLRAD4	115.449	-5.27768	1.15522	-4.56854	4.91134e-06	0.0001088		DEPDC1	66.9222	2.56335	0.72505	3.53541	0.000407147	0.0037043		COL8A2	185.843	-5.73414	0.891938	-6.42885	1.28572e-10	7.31941e-09		KIAA1244	104.963	2.51036	0.663593	3.78299	0.000154956	0.00141449		ACVRL1	201.449	-6.5583	0.981928	-6.679	2.40578e-11	1.09804e-09		OGT	1608.44
EPB41L1	1600.56	2.32916	0.612248	3.80427	0.000142224	0.00186871		HEPHL1	223.618	-5.2771	1.35693	-3.889	0.000100657	0.00141066		HMGB3	389.846	2.56282	0.608918	4.2088	2.56731e-05	0.000353393		FHL1	2254.9	-5.73327	0.755008	-7.59365	3.11016e-14	3.81353e-12		FAM169A	68.2169	2.51003	0.907561	2.76569	0.0056802	0.0286657		UCHL1	29.0284	-6.55729	1.74612	-3.75536	0.000173093	0.0015569		LIMA1	2140.99
ZNF767	129.188	2.32871	0.856248	2.71966	0.00653481	0.0412761		CSTA	25855.1	-5.26757	0.949052	-5.55035	2.85106e-08	1.29681e-06		ZDHHC4	362.669	2.56178	0.725298	3.53204	0.000412365	0.00374322		NES	367.03	-5.73049	0.743998	-7.7023	1.33642e-14	1.76054e-12		RNF215	178.961	2.50955	0.66149	3.79378	0.000148372	0.0013619		LDB3	631.671	-6.552	1.27603	-5.13466	2.82653e-07	5.36425e-06		TNFAIP2	5174.51
TONSL	188.068	2.32571	0.609647	3.81485	0.000136264	0.00180287		SERPING1	1084.44	-5.26042	0.717018	-7.33653	2.19196e-13	3.65449e-11		COMMD4	591.329	2.55972	0.619369	4.13278	3.58396e-05	0.000474094		RASD1	179.493	-5.71781	0.89173	-6.41205	1.43578e-10	8.00078e-09		NKX3-1	43.253	2.50717	0.846806	2.96074	0.00306902	0.0175821		FLJ11235	29.7533	-6.54817	1.66637	-3.92959	8.50901e-05	0.000842158		GUSBP2	16.3584
LOC613037	50.9187	2.32189	0.754462	3.07754	0.00208713	0.0168057		ARSG	78.5003	-5.26019	0.984361	-5.34376	9.10366e-08	3.44728e-06		TOR4A	434.272	2.55893	0.748018	3.42094	0.00062404	0.00526067		TMEM47	142.773	-5.71656	1.04375	-5.47696	4.327e-08	1.3363e-06		EIF4EBP1	1057.9	2.50664	0.829415	3.02218	0.00250964	0.0149891		SDCBP2	1154.68	-6.54805	0.806912	-8.11494	4.86015e-16	4.70894e-14		TRAF4	1090.82
ATXN7L2	111.437	2.31871	0.770838	3.00804	0.00262939	0.0201116		SDR16C5	1240.59	-5.25854	0.977721	-5.37837	7.51653e-08	2.94794e-06		FANCG	268.153	2.55543	0.599307	4.26398	2.00821e-05	0.000285302		MS4A7	104.67	-5.71336	1.20116	-4.75652	1.9696e-06	3.9049e-05		PROCR	310.88	2.5063	0.874857	2.86481	0.00417256	0.0225329		CXCR2	323.549	-6.54682	0.759463	-8.62033	6.67586e-18	8.84845e-16		MORN4	67.7353
STARD3NL	203.285	2.31308	0.641129	3.60783	0.000308774	0.0035242		GRID1	25.8973	-5.25663	1.8534	-2.83622	0.00456516	0.0309593		MVP	2998.68	2.54872	0.554993	4.59234	4.38297e-06	7.82357e-05		HCLS1	326.377	-5.69351	0.986672	-5.77042	7.90747e-09	2.93128e-07		EIF2S3	3220.19	2.50618	0.546799	4.58336	4.57567e-06	6.37056e-05		SYT8	486.469	-6.54127	1.32971	-4.9193	8.68535e-07	1.45647e-05		SLC16A3	862.33
PCTP	164.734	2.31292	0.708766	3.2633	0.00110124	0.00990665		KRT16P1	66.107	-5.25628	1.1821	-4.44655	8.72589e-06	0.000176901		ARHGDIB	1481.2	2.54287	0.724453	3.51005	0.000448016	0.00401201		LRIG1	359.01	-5.69217	0.742555	-7.66566	1.77912e-14	2.28703e-12		SLX1A	401.381	2.50445	0.575053	4.35516	1.3297e-05	0.000165393		HVCN1	28.5351	-6.53749	1.73649	-3.76477	0.000166706	0.00150711		EFCAB4A	64.0834
ZNF707	224.339	2.30532	0.648839	3.55298	0.000380887	0.00418567		NHSL2	20.8753	-5.25118	1.89688	-2.76832	0.00563455	0.0367837		PIP5KL1	39.2613	2.54017	0.806033	3.15144	0.00162465	0.0116601		CMYA5	1142.16	-5.68861	1.41928	-4.0081	6.12098e-05	0.000745073		CMTM4	543.934	2.50217	0.604158	4.14158	3.44915e-05	0.000386902		RNF222	347.198	-6.53134	1.01039	-6.4642	1.01833e-10	4.13523e-09		MC1R	56.0483
LZTS2	1210.53	2.30382	0.578389	3.98316	6.80044e-05	0.00100336		FMO1	130.196	-5.24857	1.38686	-3.7845	0.000154018	0.00199484		REEP6	507.822	2.53969	0.802184	3.16597	0.00154569	0.011184		ZNF626	53.1572	-5.68051	1.13445	-5.00731	5.51973e-07	1.27699e-05		DPY19L1P1	35.7204	2.50214	0.910832	2.74709	0.00601258	0.0299508		PRLR	241.182	-6.52951	0.91176	-7.16143	7.98413e-13	4.64406e-11		SYTL2	224.613
AGAP9	154.542	2.30328	0.790594	2.91336	0.00357564	0.0256758		A2ML1	10597.7	-5.24429	0.748467	-7.00671	2.4399e-12	3.15218e-10		SKA1	60.8186	2.53859	0.762564	3.32902	0.000871512	0.00698086		AX747935	17.9496	-5.66848	2.05598	-2.75707	0.00583218	0.0321322		FANCI	422.446	2.49905	0.620425	4.02797	5.62608e-05	0.000589955		CD69	56.9226	-6.52896	1.7049	-3.82952	0.000128396	0.00119981		ZNF827	133.697
SPATA6L	36.4295	2.30127	0.82207	2.79936	0.00512042	0.0339359		LIMCH1	484.2	-5.2438	0.722826	-7.25458	4.02896e-13	6.01372e-11		PYCARD	761.932	2.5361	0.608275	4.16933	3.05494e-05	0.000411978		PKHD1L1	34.7141	-5.66174	1.30763	-4.32979	1.49253e-05	0.00022246		ADM5	71.0366	2.49588	0.858544	2.90711	0.00364787	0.0201931		F2RL2	52.5684	-6.51954	1.70505	-3.82367	0.000131481	0.0012245		LY6E	5182.02
AP5Z1	579.926	2.30024	0.569499	4.03905	5.3668e-05	0.000822623		FNDC4	198.077	-5.24343	1.13452	-4.6217	3.806e-06	8.69441e-05		LDHB	2388.64	2.5316	0.608425	4.1609	3.16998e-05	0.000425681		CYGB	120.703	-5.65921	0.830324	-6.81567	9.38267e-12	6.84537e-10		RAC2	460.496	2.49533	0.87759	2.84339	0.00446369	0.0236957		AF268386	313.675	-6.51648	0.838623	-7.77046	7.82035e-15	6.44615e-13		MARCKSL1	945.492
CDK5RAP1	273.738	2.3001	0.599979	3.83364	0.000126262	0.00169682		IL34	371.561	-5.23105	0.903173	-5.79186	6.9611e-09	3.78162e-07		LOC541471	80.6759	2.53147	0.720038	3.51575	0.000438518	0.00394246		NPR3	270.12	-5.65477	0.877585	-6.44356	1.16705e-10	6.74014e-09		ECE2	327.71	2.49359	0.953823	2.61431	0.0089408	0.0409668		SPRR4	28.9837	-6.51484	2.0899	-3.11729	0.00182519	0.0115543		C1orf213	24.8576
LOC440300	151.05	2.29666	0.86728	2.64812	0.00809404	0.0485823		LST1	43.4576	-5.23094	1.29606	-4.03603	5.4364e-05	0.000830807		MTRF1	100.306	2.53001	0.720945	3.50929	0.000449299	0.00402124		BCL6B	85.5264	-5.65424	1.25489	-4.50576	6.61363e-06	0.000110853		CLCN2	128.576	2.49306	0.643396	3.87485	0.00010669	0.00102057		LINC00667	240.122	-6.50456	0.821911	-7.91394	2.49366e-15	2.17447e-13		TPBG	772.243
MEN1	651.465	2.29427	0.600861	3.81831	0.000134371	0.0017855		OLFML1	134.969	-5.21679	0.968216	-5.38805	7.12281e-08	2.82605e-06		PLA2G16	463.112	2.5288	0.702177	3.60137	0.000316544	0.00298562		HYDIN	9.40408	-5.64727	1.88915	-2.98932	0.00279595	0.017978		NSUN5P2	275.073	2.49291	0.732827	3.40177	0.000669515	0.00496754		CCL3	28.1638	-6.50326	1.88224	-3.45507	0.000550152	0.00421597		LOC440894	235.623
FXYD5	890.927	2.29193	0.721569	3.17632	0.00149158	0.0128612		KL	18.7955	-5.21008	1.80813	-2.88148	0.00395809	0.0277229		SRGAP3	131.276	2.52496	0.821868	3.07223	0.00212469	0.0144981		MSX1	153.598	-5.6459	1.14065	-4.94974	7.43124e-07	1.66368e-05		BIRC5	284.855	2.4921	0.612847	4.06643	4.77389e-05	0.000513597		DOK2	83.2545	-6.49237	1.24761	-5.20387	1.95185e-07	3.87749e-06		ZNF169	42.4645
STARD4	95.0896	2.29046	0.859735	2.66415	0.00771829	0.046846		ARHGAP44	21.9224	-5.20417	1.69179	-3.07614	0.00209703	0.0168618		FIGNL1	244.961	2.52366	0.636138	3.96716	7.27336e-05	0.000867795		RORA	776.766	-5.63883	0.691559	-8.15379	3.52679e-16	5.91758e-14		AF035281	89.4995	2.49036	0.730036	3.41128	0.000646579	0.00481682		ACPP	595.461	-6.49196	0.864732	-7.50748	6.02775e-14	4.28617e-12		BCAS1	170.194
VAV1	178.775	2.29008	0.792428	2.88995	0.00385303	0.0271727		ULK2	150.742	-5.20083	0.771945	-6.73732	1.6134e-11	1.75917e-09		GPX2	667.527	2.52023	0.607399	4.14922	3.33616e-05	0.000446502		CILP	813.07	-5.63355	0.689577	-8.16956	3.0951e-16	5.30494e-14		ATP7B	75.9981	2.48869	0.772756	3.22054	0.00127949	0.00859284		CA12	1147.25	-6.49195	0.620695	-10.4592	1.33028e-25	4.79134e-23		RECQL4	231.527
LOC100190986	53.0053	2.28809	0.767311	2.98196	0.00286409	0.0215107		SIAH3	63.9761	-5.19469	1.83712	-2.82763	0.00468937	0.0316342		DAPK1	441.183	2.51994	0.909709	2.77005	0.00560473	0.031121		AMPH	17.9565	-5.63267	1.73326	-3.24975	0.00115507	0.00883064		FHOD3	272.969	2.48774	0.631041	3.94228	8.07118e-05	0.00080702		CHST10	27.637	-6.49167	1.70254	-3.81293	0.000137329	0.00127189		ADAM19	338.868
UNC93B1	827.359	2.28135	0.58048	3.93011	8.49079e-05	0.00122226		PLIN2	99.5648	-5.18433	1.03164	-5.02534	5.0255e-07	1.47166e-05		ZBED5-AS1	94.4297	2.5152	0.865927	2.90464	0.00367679	0.0221664		C7	132.22	-5.62588	1.18086	-4.76423	1.89578e-06	3.76323e-05		LOC100289187	25.2431	2.48655	0.968727	2.56682	0.0102636	0.0456257		PCDHGA2	53.5184	-6.48815	1.43725	-4.51429	6.35289e-06	8.48828e-05		NUF2	76.3504
ZNF251	238.144	2.27825	0.661843	3.44227	0.000576848	0.00586151		TMPRSS11A	882.003	-5.18162	0.613518	-8.44575	3.02088e-17	1.05552e-14		HEY1	122.652	2.51478	0.889056	2.8286	0.0046752	0.0270192		APLN	16.4192	-5.62581	1.78631	-3.1494	0.00163603	0.0117101		LOC100132247	676.643	2.48415	0.662308	3.75074	0.000176312	0.0015807		LILRA2	23.0853	-6.48779	1.74619	-3.71541	0.000202876	0.001786		TRABD2A	40.6792
BMS1P1	58.1298	2.27081	0.741776	3.06132	0.00220367	0.0174725		TMEM98	171.044	-5.17609	0.872951	-5.92942	3.04015e-09	1.92343e-07		CCDC57	291.262	2.51337	0.666813	3.76923	0.000163754	0.00170711		THEMIS	16.0921	-5.6255	1.84263	-3.05297	0.00226585	0.0152653		MPP3	72.5546	2.4827	0.729658	3.40255	0.000667593	0.00495772		MSR1	69.1811	-6.48664	1.39955	-4.6348	3.57287e-06	5.12958e-05		TGFB2	223.697
LAMB3	3360.76	2.2677	0.691296	3.28035	0.00103677	0.00939828		ZEB2	335.097	-5.1756	0.858143	-6.03117	1.6278e-09	1.0787e-07		RMI2	94.4829	2.50964	0.9284	2.70318	0.00686785	0.0364184		CYBB	164.765	-5.61282	0.985279	-5.69668	1.2216e-08	4.25158e-07		PDCD2L	163.629	2.47957	0.885336	2.80071	0.00509906	0.0263922		PSCA	825.021	-6.47887	0.963934	-6.72128	1.80129e-11	8.4067e-10		OSMR	1102.65
CCT6P3	71.116	2.26567	0.786815	2.87955	0.00398248	0.0278683		GNA14	20.5773	-5.17496	1.72916	-2.99277	0.00276462	0.0209375		PKN3	255.074	2.50466	0.666494	3.75796	0.000171301	0.00177193		ENHO	26.742	-5.59535	1.35849	-4.11879	3.80861e-05	0.000498025		BX537811	86.4832	2.4763	0.692073	3.57809	0.000346108	0.00281923		HIST1H2BG	29.3995	-6.47782	2.08087	-3.11303	0.00185176	0.0116875		INPP4B	160.394
AK096314	52.6607	2.26211	0.77759	2.90913	0.0036244	0.025917		SLC4A4	36.2918	-5.16121	1.91931	-2.68909	0.00716462	0.0444507		CCDC127	226.485	2.50162	0.804845	3.1082	0.00188229	0.0131595		SERPINB12	206.115	-5.58823	1.61336	-3.46372	0.000532753	0.00463616		ELOVL5	788.111	2.47505	0.784118	3.15648	0.00159686	0.010363		ABCA6	70.0565	-6.47537	1.63955	-3.94948	7.83201e-05	0.000786906		CENPV	48.2064
WDR85	227.911	2.26204	0.618194	3.65911	0.000253089	0.00299537		RASD1	149.296	-5.15575	0.937796	-5.49773	3.84704e-08	1.68503e-06		CDH24	191.294	2.49721	0.741691	3.36692	0.000760135	0.00621043		SLITRK5	45.5852	-5.5882	1.5426	-3.62258	0.00029168	0.00278531		PDIA4	2268.64	2.47456	0.610043	4.05637	4.98414e-05	0.000532413		NTRK2	820.1	-6.47502	0.830372	-7.79774	6.30262e-15	5.3006e-13		LOC729737	771.07
WDR90	355.024	2.25902	0.642131	3.518	0.000434814	0.0046487		CD200	38.951	-5.15062	1.80395	-2.85519	0.00430105	0.0296389		RAB32	204.881	2.49673	0.656382	3.80378	0.000142504	0.00151839		SAMD5	245.491	-5.58198	1.217	-4.58668	4.5035e-06	8.00288e-05		POLG2	79.0898	2.47269	0.957895	2.58138	0.00984061	0.0441243		SORCS1	56.0055	-6.46942	1.33241	-4.85543	1.20127e-06	1.94742e-05		SLC39A8	143.467
CLDN15	94.0723	2.25069	0.728933	3.08766	0.00201741	0.0163758		SEMA3D	40.92	-5.14199	1.31197	-3.91929	8.88095e-05	0.00126892		PDXDC2P	388.085	2.49558	0.784342	3.18174	0.00146391	0.0106942		PARVB	149.716	-5.58032	0.761292	-7.33007	2.30028e-13	2.32067e-11		BEGAIN	25.6066	2.47234	0.943171	2.6213	0.00875945	0.0403915		C11orf96	585.028	-6.46813	1.0222	-6.32765	2.48917e-10	9.26754e-09		LINC00467	46.1472
FAM193B	789.212	2.24981	0.746514	3.01375	0.00258043	0.019859		ADCY5	43.6557	-5.13923	1.67623	-3.06594	0.00216988	0.0173297		PHF19	662.423	2.49485	0.578019	4.31621	1.58729e-05	0.000234707		SNX20	35.1302	-5.57969	1.46021	-3.82115	0.000132829	0.00142839		KCNAB3	27.4449	2.4702	0.919605	2.68616	0.00722795	0.0347714		PDE1B	29.1752	-6.46558	1.66509	-3.88302	0.000103165	0.000994903		LINC00472	20.1757
HSF4	230.94	2.24855	0.613852	3.66302	0.000249254	0.00295682		AK056584	60.8303	-5.13667	1.16474	-4.41014	1.03302e-05	0.000203351		ASPM	170.329	2.4924	0.621116	4.01278	6.00084e-05	0.000733538		CSF2RA	52.2721	-5.57928	1.25446	-4.44756	8.68506e-06	0.000140832		FKSG63	56.8807	2.4692	0.975767	2.53052	0.0113893	0.0493458		CD7	54.5709	-6.46219	1.4233	-4.5403	5.61732e-06	7.62226e-05		KNSTRN	138.202
PITRM1-AS1	30.5319	2.24692	0.839991	2.67493	0.00747447	0.0458549		HNMT	73.0759	-5.13604	1.38791	-3.70055	0.000215129	0.00261454		LOC100506714	199.725	2.48993	0.713966	3.48746	0.00048763	0.00429201		S100A12	150.313	-5.57838	1.10261	-5.05927	4.20864e-07	1.01033e-05		LOC100132352	72.0345	2.46411	0.845767	2.91346	0.00357444	0.0198766		GPR124	845.036	-6.46023	0.764206	-8.45352	2.82657e-17	3.34505e-15		DCUN1D5	684.305
TMEM138	153.859	2.24572	0.661044	3.39723	0.000680713	0.00669601		CNTN4	34.198	-5.11619	1.5273	-3.34983	0.000808605	0.0076785		PSMG3	683.056	2.48975	0.635114	3.92016	8.84899e-05	0.00101917		RGAG4	38.0797	-5.57502	1.28622	-4.33441	1.46153e-05	0.000218749		LOC541471	80.1528	2.4616	0.717048	3.43297	0.000597009	0.00450421		MS4A7	107.347	-6.46012	1.26758	-5.09641	3.46159e-07	6.47309e-06		BX537811	87.514
TMCC2	76.8008	2.24519	0.693483	3.23756	0.00120558	0.010689		KRT19	780.469	-5.11063	1.44118	-3.54615	0.000390897	0.00426822		PANX2	54.5873	2.48552	0.927266	2.68048	0.0073517	0.0382586		LAMA2	339.716	-5.56933	0.924213	-6.02602	1.68047e-09	7.20071e-08		MAPK12	228.154	2.45947	0.92767	2.65123	0.00801983	0.0377631		AOX1	419.65	-6.45455	0.913046	-7.06925	1.55777e-12	8.48982e-11		TMEM44-AS1	35.9523
NEURL4	489.848	2.2431	0.582144	3.85317	0.000116599	0.00159911		ADAMTS17	75.3004	-5.10774	0.945251	-5.40358	6.53225e-08	2.61774e-06		BCAR1	746.869	2.48454	0.848257	2.92899	0.00340068	0.020889		SPNS2	1599.2	-5.56421	0.961508	-5.78696	7.16706e-09	2.69441e-07		GSS	1293.17	2.45906	0.55452	4.43458	9.22515e-06	0.000118391		KLK7	1732.47	-6.45343	1.37385	-4.69734	2.63572e-06	3.95191e-05		RASGEF1A	48.1878
ERO1LB	73.7772	2.24209	0.819483	2.73598	0.00621952	0.0398115		DIXDC1	136.515	-5.10585	0.877038	-5.8217	5.82525e-09	3.28049e-07		LOC100289341	75.6751	2.48329	0.884862	2.80642	0.00500958	0.0285596		IL2RA	33.0854	-5.56185	1.48728	-3.7396	0.00018431	0.00188327		SLC25A35	75.594	2.45807	0.768563	3.19827	0.00138256	0.00919191		PLCL1	54.3057	-6.45275	1.27593	-5.05729	4.25258e-07	7.76811e-06		CTNNAL1	594.703
SIPA1	842.411	2.2349	0.582329	3.83786	0.00012411	0.00167811		FLG	2642.89	-5.10417	1.14469	-4.459	8.23435e-06	0.000168344		HEXIM2	95.2785	2.48203	0.945225	2.62586	0.00864297	0.0435791		BMP6	31.8849	-5.55831	1.53777	-3.61452	0.000300909	0.00285846		C19orf26	69.0698	2.45728	0.843438	2.9134	0.00357511	0.0198766		EPGN	590.235	-6.4527	0.69993	-9.21907	2.99701e-20	5.64256e-18		AK056982	79.6637
DND1	130.052	2.23447	0.729449	3.06323	0.00218958	0.0174237		ZFP28	43.581	-5.10401	1.36478	-3.7398	0.000184168	0.00231587		CTNNAL1	572.891	2.48086	0.712274	3.48302	0.000495791	0.00434573		ARHGEF15	104.384	-5.55766	1.04265	-5.33031	9.80468e-08	2.74669e-06		LAMA3	1141.29	2.45466	0.717613	3.4206	0.000624841	0.00468009		CD209	92.7481	-6.4501	1.28344	-5.02564	5.01762e-07	9.00671e-06		IRX4	359.623
ZNF284	45.6496	2.23257	0.843597	2.64649	0.00813321	0.0486726		ITGA9	112.655	-5.10374	1.02165	-4.9956	5.86531e-07	1.68864e-05		PKM	21474.8	2.46606	0.556197	4.43379	9.25899e-06	0.00014873		FBP2	64.8892	-5.55692	1.67594	-3.31571	0.000914115	0.00727822		ITPR3	2424.42	2.45088	0.607217	4.03625	5.43116e-05	0.000570961		HHEX	53.8683	-6.44529	1.32789	-4.85378	1.21128e-06	1.96173e-05		CCDC24	65.7436
IL18BP	75.4995	2.23055	0.714006	3.124	0.00178413	0.014883		CORO6	109.684	-5.09618	1.429	-3.56625	0.000362133	0.00401136		RACGAP1	574.933	2.46221	0.630224	3.90689	9.34932e-05	0.00106525		CH25H	112.025	-5.55683	1.18151	-4.70314	2.56194e-06	4.92609e-05		RHOF	165.947	2.45084	0.623774	3.92905	8.52819e-05	0.000843552		DIAPH2	183.312	-6.43697	0.896716	-7.17838	7.05407e-13	4.15914e-11		LENG8	1922.35
PIGG	417.133	2.22675	0.616302	3.61308	0.000302583	0.00346852		SHROOM4	166.392	-5.09169	0.874313	-5.82365	5.75767e-09	3.25435e-07		CDK1	211.903	2.46219	0.636435	3.86873	0.000109405	0.00121021		EMX2	33.4829	-5.55358	1.29572	-4.28608	1.81851e-05	0.000263279		IFIT2	396.622	2.45083	0.813743	3.0118	0.00259707	0.0154002		CD3D	35.6659	-6.42828	1.80867	-3.55415	0.000379201	0.00304509		PLOD3	584.172
SNORA70	44.6727	2.22404	0.835119	2.66313	0.00774164	0.0469137		PGF	79.4667	-5.09008	1.16164	-4.38179	1.17707e-05	0.000227399		SLFN13	159.764	2.45593	0.637955	3.8497	0.000118263	0.00129383		JN872556	33.3981	-5.55195	1.76775	-3.14069	0.00168551	0.0119996		PIP5KL1	38.6854	2.45048	0.80719	3.03581	0.0023989	0.0144317		DTNA	69.3082	-6.41827	1.16607	-5.5042	3.70852e-08	8.65391e-07		LOC100216546	48.3951
NCKAP5L	353.382	2.2178	0.592861	3.74084	0.000183404	0.00231119		FCER1G	78.6095	-5.08579	1.06871	-4.75882	1.94732e-06	4.86798e-05		AJ420422	434.842	2.45333	0.743581	3.29934	0.000969124	0.00764366		ITGA4	64.312	-5.5476	1.16951	-4.74352	2.10036e-06	4.14867e-05		MAD2L1	186.732	2.44783	0.659158	3.71357	0.000204353	0.00179588		DCLK1	224.628	-6.41686	1.08263	-5.92713	3.08277e-09	9.28641e-08		SLC52A1	47.1225
AGRN	1997.73	2.21775	0.555266	3.99403	6.49598e-05	0.000967725		RSPO3	55.4864	-5.08231	1.13869	-4.46331	8.07023e-06	0.000165429		PTPDC1	76.8028	2.45243	0.723546	3.38946	0.000700308	0.00581099		VSTM4	141.311	-5.54084	1.11186	-4.98338	6.24832e-07	1.4208e-05		ANKRD13B	202.369	2.44771	0.736012	3.32564	0.000882143	0.00628617		SESN3	545.02	-6.41497	0.779975	-8.22458	1.9587e-16	2.00319e-14		LOC100506100	23.9378
LGALS8	734.012	2.21418	0.607202	3.64654	0.000265798	0.00312653		EBF1	102.367	-5.07822	1.03161	-4.92263	8.53881e-07	2.32346e-05		STRC	34.2903	2.45238	0.834361	2.93922	0.00329035	0.0203712		PCDHGA12	25.2004	-5.5362	1.40883	-3.92964	8.50715e-05	0.000990533		PANX2	55.2357	2.44645	0.924493	2.64626	0.00813865	0.0382311		CD36	248.519	-6.41205	0.777506	-8.24695	1.62485e-16	1.68253e-14		CYBA	1154.41
RPL32P3	80.7908	2.21136	0.82798	2.67079	0.00756728	0.0461847		MBNL1-AS1	58.2092	-5.07502	1.10719	-4.58369	4.56839e-06	0.000102983		CTSD	9241.15	2.45005	0.663605	3.69203	0.000222472	0.00220947		ZAP70	41.081	-5.5357	1.34856	-4.1049	4.04487e-05	0.000522914		SPATA20	748.615	2.44587	0.623168	3.9249	8.67655e-05	0.000855164		GJA5	89.1001	-6.41121	1.15989	-5.52745	3.24923e-08	7.69045e-07		C18orf56	17.1712
ANKRD13D	896.113	2.21069	0.658071	3.35934	0.000781282	0.00746515		ASPG	201.943	-5.07482	0.851855	-5.95737	2.56329e-09	1.64887e-07		SUV420H2	143.721	2.4389	0.735682	3.31516	0.00091591	0.00728578		NRCAM	55.8241	-5.53284	1.6142	-3.42761	0.000608913	0.00515157		KRT16P3	180.749	2.44445	0.680174	3.59386	0.000325814	0.00268028		LDLRAD4	139.833	-6.40834	1.1575	-5.53636	3.08815e-08	7.34068e-07		MMP17	112.662
FBXO2	158.059	2.21034	0.6999	3.15808	0.00158813	0.0135795		CYP2J2	156.754	-5.07294	1.06033	-4.78432	1.71565e-06	4.35255e-05		AK128439	88.2429	2.43605	0.705187	3.45447	0.000551371	0.00476361		RGS4	15.4177	-5.52184	1.9573	-2.82115	0.00478522	0.0274672		KIF2C	174.566	2.44365	0.62679	3.89868	9.67199e-05	0.000938206		GRIA3	15.5774	-6.40544	1.8672	-3.43051	0.000602442	0.004539		CCDC113	81.2544
TUBG2	163.121	2.20309	0.660247	3.33677	0.000847589	0.00795048		LILRB1	20.6768	-5.07109	1.78394	-2.84264	0.00447412	0.030544		KCP	93.5299	2.43552	0.847599	2.87344	0.00406033	0.024087		IL34	441.249	-5.51951	0.881013	-6.26496	3.72918e-10	1.88111e-08		MYBBP1A	1402.5	2.44168	0.801295	3.04717	0.0023101	0.0139941		HK3	27.1694	-6.40274	1.89067	-3.3865	0.000707915	0.00520814		FZD2	84.8942
LDHB	1736.85	2.20309	0.605477	3.6386	0.000274127	0.00320488		ANO5	19.126	-5.06698	1.87987	-2.69539	0.00703069	0.043832		CASC5	81.7007	2.43362	0.769703	3.16177	0.00156813	0.0113155		PCDHB7	15.1335	-5.51287	1.81749	-3.03324	0.00241942	0.0160891		LOC100131564	101.663	2.44167	0.769147	3.17452	0.00150085	0.00982459		PDE3A	55.8112	-6.40132	1.31495	-4.86811	1.12672e-06	1.83555e-05		CENPF	378.686
TOP3B	244.173	2.203	0.632458	3.48324	0.00049539	0.00518456		MXRA8	486.264	-5.06653	0.725608	-6.98246	2.90051e-12	3.65511e-10		ZDHHC12	792.41	2.43058	0.643242	3.77865	0.000157684	0.00165687		PDGFD	171.396	-5.51224	0.878737	-6.27291	3.54357e-10	1.79887e-08		NIT2	551.738	2.44091	0.574867	4.24605	2.17576e-05	0.000254756		LMO2	253.668	-6.37138	0.767598	-8.3004	1.03757e-16	1.10196e-14		KIAA1875	30.5685
AIMP2	302.405	2.20299	0.585917	3.75989	0.000169986	0.00217207		ACSS3	22.2912	-5.06241	1.78339	-2.83865	0.0045305	0.0308161		SBF2-AS1	118.805	2.42845	0.705638	3.4415	0.000578501	0.0049497		ADAMTS4	84.0674	-5.51043	1.52118	-3.62246	0.000291811	0.00278531		SLC52A1	46.0624	2.43901	0.860212	2.83536	0.00457742	0.0242141		CP	224.16	-6.37102	1.02153	-6.23672	4.46844e-10	1.58191e-08		PTPDC1	80.1906
LENG8	1354.37	2.19219	0.614119	3.56966	0.00035745	0.00397356		TBXAS1	73.5033	-5.06108	1.09322	-4.62952	3.66523e-06	8.41033e-05		AK128252	45.4751	2.42786	0.90781	2.67441	0.00748608	0.0387811		LY86	14.6323	-5.50959	1.93541	-2.84674	0.00441697	0.0258183		ARHGEF2	1172.54	2.43773	0.661789	3.68355	0.000230009	0.00198375		SIAH3	77.772	-6.36246	1.84804	-3.44282	0.000575688	0.00437925		ABCD1	215.07
KLC2	552.8	2.19162	0.761552	2.87783	0.00400423	0.027995		GPR64	19.4619	-5.05366	1.81791	-2.77993	0.00543709	0.0356916		AJUBA	1157.81	2.42655	0.701156	3.46078	0.000538605	0.00468122		ABI3BP	886.402	-5.50766	0.837932	-6.57293	4.93362e-11	3.14567e-09		GREB1	63.119	2.43638	0.763684	3.1903	0.00142124	0.00939626		SORT1	1065.82	-6.34372	0.74206	-8.54879	1.24388e-17	1.58528e-15		NSUN5P2	267.801
GPR56	1735.66	2.18699	0.575772	3.79837	0.000145652	0.00189928		RIMS4	18.9307	-5.05032	1.79561	-2.81259	0.00491445	0.0328071		RFC4	146.349	2.42485	0.69342	3.49694	0.000470628	0.00418628		SORBS2	196.647	-5.49879	0.769778	-7.14334	9.10897e-13	8.29697e-11		PPP4R1L	86.4794	2.43245	0.690583	3.52232	0.000427794	0.0033767		GZMB	29.4608	-6.33863	1.90343	-3.33011	0.000868119	0.00620491		BUB1	128.996
LOC23117	860.659	2.18663	0.765818	2.85528	0.00429983	0.0296389		ZNF502	38.0605	-5.03697	1.32046	-3.81456	0.000136425	0.00180343		ACP6	139.847	2.42481	0.780776	3.10564	0.00189866	0.0132507		EDA	52.3232	-5.49765	1.08921	-5.04737	4.47929e-07	1.07046e-05		RUSC1-AS1	27.4486	2.43148	0.919182	2.64526	0.00816283	0.038323		PPP1R14A	28.032	-6.33822	1.85687	-3.41339	0.000641598	0.00478613		C11orf84	216.679
STK36	214.971	2.18277	0.737717	2.95881	0.00308826	0.0228155		MURC	56.9937	-5.03636	1.69433	-2.97248	0.00295401	0.0220925		DBF4B	75.2067	2.42225	0.735204	3.29467	0.000985379	0.00774122		TF	181.862	-5.49745	1.04198	-5.27596	1.32063e-07	3.56794e-06		ENO2	246.215	2.42986	0.597065	4.06968	4.7078e-05	0.000507145		PBX1	750.883	-6.33695	0.653217	-9.70115	2.98132e-22	7.7179e-20		SH3KBP1	507.964
ITGA3	1869.83	2.18077	0.764073	2.85414	0.00431539	0.0296978		ZBED2	254.043	-5.03534	1.30957	-3.84504	0.000120533	0.00163844		RCCD1	272.906	2.41993	0.607398	3.98409	6.77389e-05	0.000813071		GIPC2	45.6641	-5.49291	1.20617	-4.55399	5.26385e-06	9.11137e-05		TNFRSF10B	951.791	2.42964	0.783238	3.10205	0.00192189	0.0120203		HENMT1	26.3368	-6.33646	1.71497	-3.6948	0.000220058	0.00191287		SNHG12	264.37
KLHL17	115.961	2.17869	0.76433	2.85046	0.00436561	0.0299896		MLF1	56.4043	-5.01864	1.31928	-3.80408	0.000142335	0.00186871		PRR11	200.792	2.4174	0.663195	3.64509	0.000267302	0.00259338		RXRG	17.0622	-5.48916	1.74228	-3.15056	0.00162959	0.0116715		DNMT3B	49.7139	2.42639	0.809632	2.9969	0.00272737	0.0159954		HPGDS	24.7557	-6.33413	1.79483	-3.52909	0.000416987	0.00330557		TMEM171	74.1272
PRRT1	38.2028	2.17804	0.797397	2.73143	0.00630593	0.0402271		ZNF28	76.7174	-5.01575	0.987279	-5.08038	3.76679e-07	1.15131e-05		ANKRD13B	194.071	2.41354	0.742786	3.24931	0.00115687	0.00884014		CDH19	39.9761	-5.48823	1.34766	-4.0724	4.65309e-05	0.000587255		PPP1R35	355.711	2.42593	0.70571	3.43757	0.000586969	0.00444872		SLC4A4	52.5988	-6.33138	1.60842	-3.93638	8.27184e-05	0.000826087		RUNX2	104.458
SLX1A	284.248	2.17642	0.587135	3.70685	0.000209854	0.00256784		SLC13A4	112.981	-5.01236	1.26168	-3.97275	7.10472e-05	0.00104524		ZNF169	39.0009	2.40929	0.873887	2.75698	0.00583378	0.0321322		CHIT1	24.7893	-5.48702	1.59113	-3.4485	0.000563716	0.0048571		BCL2L12	211.693	2.42562	0.627157	3.86765	0.00010989	0.00104517		LRMP	27.1603	-6.32837	1.69198	-3.74021	0.000183868	0.00163811		ABHD11	301.673
PPP2R2B	114.762	2.17636	0.704139	3.09081	0.00199614	0.0162632		MEF2C	255.058	-5.00707	0.805945	-6.21267	5.2092e-10	3.8503e-08		SLC2A8	262.859	2.40821	0.645477	3.73089	0.000190802	0.00194462		KLHDC8A	62.7038	-5.48701	1.41545	-3.87651	0.000105964	0.00118311		ASAP2	960.337	2.4245	0.563045	4.30605	1.66197e-05	0.000200989		SLC6A14	160.746	-6.32708	1.581	-4.00193	6.2827e-05	0.000649105		AARS	1888.95
PCNXL3	1113.09	2.16556	0.611565	3.54102	0.000398587	0.00434602		KLHL6	33.9582	-5.00487	1.54432	-3.24082	0.00119184	0.0105977		LBX2-AS1	28.1762	2.40772	0.894161	2.69271	0.00708737	0.0372724		ZNF750	2403.73	-5.48604	0.659659	-8.31648	9.06145e-17	1.71952e-14		ARHGAP8	81.1041	2.42332	0.829719	2.92066	0.00349293	0.0195378		ITGAL	100.799	-6.32385	1.20237	-5.2595	1.44447e-07	2.94729e-06		WDR85	300.548
ZFYVE27	337.041	2.16509	0.600548	3.6052	0.000311918	0.0035548		CES4A	38.2923	-5.00003	1.30807	-3.82245	0.000132133	0.00176185		BX537811	81.4084	2.40403	0.699758	3.43551	0.000591432	0.0050226		MS4A2	63.2521	-5.4811	1.19139	-4.60059	4.21304e-06	7.5626e-05		COL27A1	379.132	2.42151	0.651377	3.71752	0.000201186	0.00177301		CACNA2D4	14.8195	-6.31989	1.82451	-3.46387	0.000532454	0.00409029		ARMC9	72.3419
PLCG1	978.566	2.16458	0.599646	3.60977	0.000306474	0.00350054		RPSAP58	166.217	-4.99973	0.893468	-5.59587	2.19518e-08	1.03842e-06		CHKA	116.804	2.40302	0.687486	3.49538	0.000473395	0.00420152		KRT222	14.8815	-5.47916	2.04976	-2.67307	0.00751611	0.0388857		HPCAL1	701.025	2.42145	0.637468	3.79855	0.000145546	0.00133892		ADCYAP1R1	99.3661	-6.3187	1.23753	-5.10592	3.29195e-07	6.19784e-06		CHST6	24.0064
SLC16A3	593.52	2.16376	0.705536	3.06683	0.00216342	0.0172871		ADH7	1302.47	-4.99627	0.936925	-5.33262	9.68039e-08	3.63879e-06		NCAPH	161.555	2.40283	0.686361	3.50082	0.000463827	0.00413039		PTPN22	31.2201	-5.47755	1.53962	-3.55772	0.000374081	0.00344673		TMEM44	145.065	2.42125	0.707927	3.4202	0.000625756	0.00468271		RASSF2	281.949	-6.31514	1.09547	-5.76477	8.17705e-09	2.25796e-07		PLK2	2031.28
ZNF641	253.247	2.16333	0.711277	3.04148	0.0023542	0.0184004		CAPN14	167.585	-4.99568	0.812675	-6.14721	7.88594e-10	5.51084e-08		SIX2	52.1094	2.4012	0.768979	3.12258	0.00179276	0.0126277		FCGBP	241.587	-5.47247	1.02797	-5.32355	1.0176e-07	2.83081e-06		CPNE1	2055.25	2.41796	0.661547	3.655	0.000257178	0.00217727		NRCAM	70.5897	-6.31398	1.48421	-4.2541	2.09887e-05	0.0002468		FAM84B	3276.45
ZNF692	254.97	2.15903	0.655504	3.29369	0.000988824	0.0090754		SORBS1	433.923	-4.99328	0.733023	-6.8119	9.63191e-12	1.13039e-09		MGAT5B	46.6313	2.39609	0.824768	2.90517	0.00367056	0.0221392		LEF1	74.0617	-5.46881	1.05218	-5.19762	2.01856e-07	5.18965e-06		XYLT2	472.203	2.41701	0.690598	3.49988	0.000465467	0.00364111		EPHB1	21.9841	-6.3089	1.75764	-3.58942	0.000331419	0.00271976		CKAP2L	77.133
SLC4A2	1198.91	2.15597	0.629685	3.42389	0.000617323	0.00619095		FAM13C	57.4998	-4.99314	1.34923	-3.70075	0.000214966	0.00261454		HID1	164.128	2.3952	0.842284	2.8437	0.00445927	0.0260083		MCF2L	248.51	-5.46064	0.835919	-6.5325	6.46792e-11	3.99607e-09		DNTTIP1	399.452	2.41096	0.575597	4.18862	2.80651e-05	0.000319576		PKN1	454.037	-6.30113	0.678854	-9.28202	1.66303e-20	3.24154e-18		PDGFB	436.079
BHLHE41	170.638	2.15337	0.722495	2.98047	0.00287809	0.0216054		ANKRD20A5P	65.1264	-4.98979	1.69542	-2.9431	0.00324942	0.0237662		PXN	1966.57	2.39328	0.560754	4.26796	1.97268e-05	0.000281956		TSPAN8	137.026	-5.45889	1.17751	-4.63598	3.55245e-06	6.5388e-05		YDJC	437.266	2.41039	0.667715	3.60991	0.000306306	0.00254252		ATOH8	94.5251	-6.30006	1.0387	-6.06536	1.31662e-09	4.21931e-08		MICA	286.916
IFT140	263.881	2.1499	0.684945	3.13879	0.00169644	0.0143224		2004-09-01	54.9682	-4.98641	1.06738	-4.67162	2.98833e-06	7.04641e-05		HENMT1	71.3375	2.39196	0.793962	3.01269	0.00258945	0.017042		ATP1A2	325.878	-5.45769	1.1386	-4.79334	1.6403e-06	3.32651e-05		LOC100288637	65.3438	2.40856	0.874533	2.75411	0.00588519	0.0294224		NAALADL2	20.6186	-6.29636	1.89893	-3.31574	0.000914009	0.00648536		LOC401320	102.49
ZNF224	118.809	2.14836	0.749223	2.86745	0.00413797	0.02876		CDKN1C	103.756	-4.98127	0.868921	-5.73271	9.88413e-09	5.09928e-07		AX747684	145.828	2.38823	0.712622	3.35133	0.000804238	0.00651069		PCDH18	168.238	-5.45764	0.926885	-5.88815	3.90546e-09	1.56809e-07		IRX1	95.7918	2.40799	0.945852	2.54585	0.0109013	0.0477939		CRHBP	23.9994	-6.29538	1.77033	-3.55606	0.000376465	0.0030278		CCNB1	359.989
GSDMD	792.741	2.14477	0.601503	3.56568	0.000362909	0.00401682		FRY	127.938	-4.98047	0.910332	-5.47105	4.47374e-08	1.9278e-06		TYMS	280.661	2.38666	0.596846	3.99878	6.36694e-05	0.000770607		GZMB	30.2101	-5.45636	1.60365	-3.40245	0.000667837	0.00557638		PKMYT1	184.909	2.40713	0.699816	3.43967	0.000582429	0.00442443		GSTM3	437.078	-6.29425	0.844276	-7.4552	8.9731e-14	6.19443e-12		RCN1	1270.25
ANKS6	499.397	2.14192	0.596865	3.58862	0.000332431	0.00374135		ATP2B2	18.7375	-4.97928	1.88497	-2.64158	0.00825207	0.0492424		BCAR3	363.668	2.3855	0.615303	3.87696	0.000105769	0.0011823		NOSTRIN	60.3505	-5.4523	1.0975	-4.96791	6.76767e-07	1.52584e-05		PALM2-AKAP2	113.575	2.40702	0.744219	3.23429	0.00121944	0.00827006		PALMD	1082.07	-6.29417	0.688889	-9.1367	6.43867e-20	1.14705e-17		LOC100506469	65.3387
ZSCAN9	83.2637	2.1411	0.796538	2.68801	0.00718795	0.0445595		RNASE6	51.8148	-4.97702	1.25904	-3.95303	7.71663e-05	0.00112557		GOLGA8A	791.832	2.38162	0.901019	2.64325	0.0082115	0.0417516		MX2	424.056	-5.451	0.880253	-6.19253	5.92043e-10	2.8255e-08		WRAP53	138.195	2.40572	0.641922	3.74769	0.000178471	0.00159574		PRRX2	98.113	-6.28931	1.25995	-4.99171	5.98479e-07	1.04927e-05		FANCD2	188.503
CFI	194.453	2.14029	0.759861	2.81669	0.0048522	0.0325044		ENPEP	35.2357	-4.95611	1.44156	-3.43801	0.000586005	0.00594669		RTN4R	54.0932	2.37779	0.787814	3.01822	0.00254265	0.0167756		SMIM5	300.127	-5.44767	1.00681	-5.41084	6.27299e-08	1.8725e-06		FAHD2B	177.311	2.40288	0.759882	3.16217	0.00156599	0.0101906		CNTN4	41.6662	-6.28795	1.52342	-4.12752	3.66689e-05	0.000406106		SLC35F3	19.9698
FLYWCH1	768.052	2.13727	0.571482	3.73986	0.00018412	0.00231587		GLI2	33.425	-4.94408	1.46416	-3.37672	0.000733548	0.00709281		PAPLN	470.747	2.37401	0.655014	3.62437	0.000289671	0.00277153		AMOT	169.067	-5.44549	0.823577	-6.612	3.79165e-11	2.46689e-09		BC037861	122.184	2.39526	0.677907	3.53331	0.00041039	0.00326421		KCNMB1	21.6697	-6.28597	1.79641	-3.49918	0.000466683	0.00364717		SCRN1	981.102
ENGASE	369.678	2.13548	0.718463	2.97229	0.00295591	0.0220925		SLC1A1	34.8461	-4.93065	1.36503	-3.61213	0.000303696	0.00347656		TOR2A	236.086	2.37079	0.652347	3.63424	0.000278805	0.00268528		JN872559	27.2054	-5.43992	1.76339	-3.08493	0.00203602	0.0140074		FKBP11	173.281	2.39464	0.634719	3.77276	0.000161454	0.00146654		FAIM2	72.2183	-6.28576	1.26509	-4.96861	6.74361e-07	1.16626e-05		BC041646	225.156
CXorf40B	313.069	2.134	0.626004	3.40892	0.000652209	0.00646907		KIAA0125	16.3325	-4.92664	1.28866	-3.82307	0.000131803	0.00175897		SKA3	72.6169	2.36208	0.798303	2.95887	0.00308766	0.0193845		NCAM1	90.7262	-5.42949	1.00415	-5.40703	6.40769e-08	1.90557e-06		TMEM180	71.2718	2.39448	0.78871	3.03595	0.00239782	0.0144308		CGNL1	659.257	-6.28527	1.01772	-6.17581	6.58264e-10	2.24406e-08		SBP1	38.5963
TNRC6C-AS1	97.736	2.13366	0.778314	2.74139	0.00611802	0.039355		IVL	9070.69	-4.9261	0.695688	-7.0809	1.43222e-12	1.94858e-10		BRAT1	925.657	2.36202	0.57846	4.08329	4.44024e-05	0.000566673		ZNF853	87.7356	-5.42843	0.92004	-5.90021	3.63032e-09	1.465e-07		RAD54B	64.6383	2.39357	0.752423	3.18115	0.00146693	0.00964067		KCNE4	79.9164	-6.28513	1.3007	-4.83212	1.35087e-06	2.15456e-05		LURAP1L	104.894
DDR1	6149.99	2.13317	0.592905	3.59783	0.000320885	0.0036435		VWF	1544.15	-4.92472	0.759311	-6.48577	8.82771e-11	8.07841e-09		WDR90	441.134	2.36101	0.641032	3.68314	0.000230376	0.00227803		MGC39372	15.0966	-5.41735	1.79714	-3.01442	0.00257473	0.0169662		COPG1	2482.79	2.39269	0.560972	4.26525	1.99674e-05	0.000236469		CYTIP	72.945	-6.2838	1.26265	-4.97669	6.46812e-07	1.12449e-05		PPP1R26	612.001
DTX3	247.872	2.13188	0.68707	3.10286	0.0019166	0.0157235		RELN	104.712	-4.91889	0.962079	-5.11277	3.17463e-07	9.87992e-06		PRIM2	84.5859	2.35995	0.787348	2.99734	0.00272345	0.0176471		LRRN1	14.2154	-5.41151	1.92109	-2.8169	0.00484891	0.0277628		HDDC3	196.647	2.39028	0.682369	3.50292	0.000460185	0.00360319		ITGBL1	284.022	-6.28338	0.91819	-6.84322	7.74333e-12	3.8182e-10		ACP6	142.673
METTL17	428.109	2.13112	0.630041	3.38251	0.000718274	0.00696703		CACNA1H	52.9937	-4.91711	1.41672	-3.47077	0.000518968	0.00539096		SLC4A11	272.135	2.35895	0.656625	3.59253	0.000327478	0.00307239		SYNPO2L	191.856	-5.4061	1.17034	-4.61924	3.85148e-06	7.03237e-05		SLC39A13	533.795	2.39025	0.615938	3.88066	0.000104172	0.0010017		PIK3CG	48.2365	-6.27774	1.40663	-4.46297	8.08302e-06	0.000105615		AGAP11	196.608
RAI1	1155.53	2.1309	0.681429	3.12711	0.00176536	0.0147584		CD5	52.2324	-4.91593	1.27643	-3.8513	0.000117491	0.00160704		VAV2	495.176	2.35618	0.609146	3.868	0.00010973	0.00121245		DIO3	28.2682	-5.40076	1.73055	-3.12084	0.00180336	0.0126968		AMOTL2	4220.2	2.38745	0.546329	4.36999	1.24251e-05	0.000155601		NCF4	98.7301	-6.27452	1.06271	-5.90428	3.54188e-09	1.04977e-07		ACY1	265.67
TRIM22	1276.1	2.13065	0.79341	2.68543	0.00724358	0.044814		PCDHGB4	16.9312	-4.91283	1.84518	-2.66251	0.00775598	0.0469636		TNFAIP2	4501.89	2.35578	0.641901	3.67	0.000242548	0.00238161		GPR4	26.3135	-5.39303	1.60278	-3.3648	0.000765997	0.00624552		CPZ	296.312	2.38449	0.739103	3.22619	0.00125449	0.00845239		CD24	17650.5	-6.2713	0.682373	-9.19044	3.91243e-20	7.28327e-18		GAS2L3	39.4227
STAG3L4	92.3829	2.13047	0.731324	2.91316	0.0035779	0.0256801		ZNF611	34.8454	-4.91103	1.31258	-3.7415	0.000182925	0.00230705		SIGIRR	353.055	2.35541	0.614475	3.83321	0.000126481	0.00136963		SV2A	31.8637	-5.39297	1.39146	-3.87576	0.000106293	0.00118483		PCED1B	86.2317	2.38353	0.809449	2.94464	0.00323334	0.0183647		TMTC1	236.319	-6.2645	0.899971	-6.96078	3.38401e-12	1.76309e-10		GLB1	555.452
CHPF	907.834	2.12406	0.583661	3.6392	0.000273482	0.00319978		JUN	5222.42	-4.90526	0.869985	-5.63833	1.71706e-08	8.38033e-07		CASP8	389.655	2.3545	0.610304	3.85791	0.000114359	0.00125457		EGR2	272.092	-5.38662	1.43142	-3.76314	0.000167793	0.00174129		CARS	1074.64	2.38219	0.641957	3.71082	0.00020659	0.00180813		SHROOM4	202.707	-6.26361	0.869902	-7.20037	6.005e-13	3.63105e-11		RICTOR	581.58
SCRN1	701.519	2.12328	0.59506	3.56817	0.000359483	0.00399039		TRPM2	28.1438	-4.90348	1.81316	-2.70438	0.00684323	0.0428022		C5orf34	32.0359	2.35405	0.904314	2.60313	0.00923769	0.0459005		EMID1	18.7017	-5.38137	1.82443	-2.94962	0.00318163	0.0198572		PRKCE	234.004	2.38163	0.610158	3.9033	9.48916e-05	0.000924802		NTRK3	28.9389	-6.26276	1.72532	-3.62991	0.000283516	0.00237597		FUT8	311.924
RPS6KA4	1119.56	2.11803	0.609959	3.47241	0.000515812	0.00536543		ENPP1	51.4693	-4.89632	1.41252	-3.46638	0.000527515	0.00545808		LINC00263	61.5945	2.35169	0.734854	3.20022	0.00137322	0.0101668		KRT31	115.347	-5.3807	1.12022	-4.80325	1.56115e-06	3.18758e-05		PSTPIP2	171.126	2.38139	0.691395	3.44432	0.000572494	0.00435895		SPNS2	1524.93	-6.25897	0.968177	-6.4647	1.01501e-10	4.13185e-09		STAG3L1	101.953
SLC2A9	73.7083	2.11757	0.707313	2.99382	0.00275504	0.0208856		APBB1	141.236	-4.89316	0.84762	-5.77282	7.79557e-09	4.13273e-07		CKAP2L	71.329	2.35167	0.780936	3.01135	0.00260093	0.0171035		FOLH1	8.40651	-5.37772	1.99763	-2.69205	0.00710143	0.0372972		IQCB1	302.147	2.38005	0.660659	3.60254	0.000315128	0.00261052		CALML3	20638.5	-6.25841	0.816032	-7.66932	1.72912e-14	1.33869e-12		TRAIP	59.9977
ABHD8	146.632	2.11583	0.743258	2.84669	0.00441758	0.0302504		PRRT4	56.8262	-4.8886	1.53525	-3.18423	0.00145141	0.0125642		NANS	887	2.35075	0.607056	3.87238	0.000107779	0.00119721		ADAMTS2	142.39	-5.37652	1.09051	-4.93027	8.21163e-07	1.82557e-05		PFDN4	225.794	2.37979	0.647673	3.67436	0.000238445	0.00204586		DOCK10	117.595	-6.25786	1.06515	-5.87511	4.22575e-09	1.23261e-07		NEK6	218.044
TBC1D8	580.386	2.11326	0.634289	3.3317	0.000863165	0.00806215		FBXO40	51.5519	-4.88356	1.58402	-3.08301	0.00204921	0.0165813		PDLIM1	5417.3	2.3471	0.572876	4.09705	4.18444e-05	0.000539207		ZFHX2	11.9681	-5.37325	1.84568	-2.91126	0.00359974	0.021834		CDKN3	60.282	2.37774	0.756458	3.14325	0.00167081	0.0107275		UBE2QL1	24.3041	-6.25417	1.72611	-3.62328	0.000290888	0.0024316		ARVCF	206.812
AK097878	80.7452	2.11299	0.678974	3.11204	0.00185799	0.0153245		ASPN	54.8667	-4.8822	1.3607	-3.58801	0.000333205	0.00374193		TMEM223	171.33	2.3455	0.625309	3.75094	0.000176171	0.00181994		PDE7B	41.8218	-5.3684	1.16632	-4.60285	4.16753e-06	7.49779e-05		CENPK	85.2391	2.3751	0.709231	3.34884	0.000811506	0.00584821		GPIHBP1	70.4512	-6.24641	1.36765	-4.56725	4.9416e-06	6.81135e-05		TMEM123	3123.61
AKR1C3	507.921	2.09208	0.699542	2.99064	0.00278395	0.0210425		COL6A1	2101.74	-4.87956	0.752923	-6.48082	9.12259e-11	8.29886e-09		DOCK5	230.342	2.34522	0.611342	3.83618	0.000124962	0.00135508		ATP13A4	302.618	-5.36154	0.78363	-6.84193	7.81346e-12	5.90268e-10		CCDC136	36.4352	2.37357	0.833675	2.84711	0.00441176	0.023518		LILRB1	25.2135	-6.24367	1.7741	-3.51934	0.000432616	0.00341313		GJB4	248.005
CDC42BPG	1757.08	2.08798	0.612121	3.41107	0.000647091	0.00643019		CXCR2	266.193	-4.87395	0.728827	-6.68739	2.27179e-11	2.42545e-09		IFITM10	126.543	2.33957	0.748548	3.12547	0.00177519	0.0125539		TNFAIP8L3	183.686	-5.3611	0.85913	-6.24015	4.37165e-10	2.1574e-08		DGUOK	472.478	2.3728	0.618448	3.83671	0.000124694	0.00116719		MEIS3P1	46.6446	-6.2415	1.3258	-4.70772	2.50504e-06	3.76961e-05		PI4KAP1	112.911
SCAMP5	89.7376	2.08689	0.739547	2.82185	0.00477472	0.0320693		AKR1B10	558.639	-4.86819	0.698722	-6.96728	3.23132e-12	4.00632e-10		AX747770	97.5448	2.33813	0.682026	3.42821	0.000607583	0.00514332		SP140	12.5532	-5.3584	1.98613	-2.69791	0.00697767	0.0368292		UBE2S	865.75	2.37277	0.716727	3.31056	0.000931091	0.00657838		GPR64	23.7508	-6.22887	1.80831	-3.44457	0.000571962	0.00435691		FAM181B	23.9668
HDAC10	384.775	2.08609	0.648187	3.21834	0.00128933	0.0113464		RIMBP2	20.9282	-4.86798	1.70252	-2.85928	0.00424601	0.0293385		LEPREL4	176.636	2.3345	0.623113	3.74651	0.000179313	0.00184404		SLC6A4	126.637	-5.35732	0.860244	-6.22767	4.73419e-10	2.31482e-08		LOC100130705	50.6191	2.37073	0.765859	3.09552	0.0019647	0.0122419		FOXP2	86.0509	-6.2215	1.23236	-5.04843	4.45466e-07	8.10152e-06		SNCG	643.613
GIGYF1	1073.99	2.08263	0.654308	3.18295	0.00145783	0.0126055		LY96	17.7977	-4.86615	1.7681	-2.7522	0.00591966	0.0383841		NGFR	640.564	2.33368	0.793663	2.94039	0.00327797	0.0203311		ANGPTL7	27.2966	-5.34451	1.58301	-3.37618	0.00073501	0.00604856		C17orf53	46.6143	2.36767	0.771075	3.0706	0.00213628	0.0131337		LPAR1	257.552	-6.22065	0.847994	-7.33572	2.20528e-13	1.45566e-11		SLC16A5	305.584
DGKA	2182.08	2.07692	0.72348	2.87074	0.00409517	0.02854		DSC2	8247.36	-4.84614	0.587056	-8.25499	1.51921e-16	4.57968e-14		AF289551	72.5852	2.33239	0.718051	3.24823	0.00116127	0.00886523		HDC	27.008	-5.34394	1.56354	-3.41784	0.000631204	0.00530944		SNX10	65.0593	2.36748	0.88771	2.66695	0.00765428	0.0363996		MAP1LC3C	22.726	-6.21609	1.94514	-3.1957	0.00139492	0.00926668		ITGB2-AS1	42.8833
AFG3L1P	219.395	2.07634	0.706291	2.93978	0.00328441	0.0239311		GULP1	113.973	-4.84021	0.883408	-5.47902	4.27695e-08	1.85222e-06		BSG	6964.04	2.32986	0.591966	3.93581	8.29173e-05	0.000967571		MAP1LC3A	227.192	-5.34294	0.91748	-5.82349	5.763e-09	2.21889e-07		TONSL	234.668	2.36713	0.59935	3.94949	7.83179e-05	0.000786906		DPCR1	47.2543	-6.21364	1.68185	-3.69452	0.000220301	0.00191297		SMURF2	310.091
CDK10	465.644	2.07461	0.619664	3.34796	0.000814078	0.0076972		CHI3L1	62.3112	-4.8322	1.42918	-3.38109	0.000721986	0.00699421		CYP2S1	621.685	2.32828	0.696194	3.3443	0.000824899	0.00665767		TMEM200A	26.2823	-5.3417	1.45916	-3.6608	0.000251432	0.00246181		RELL2	123.121	2.36703	0.904817	2.61603	0.00889589	0.0408275		METTL7A	480.725	-6.21267	0.754794	-8.23094	1.85749e-16	1.91149e-14		DBF4B	74.5959
SERPINF2	49.8465	2.07436	0.776143	2.67265	0.00752541	0.0460195		ZNF347	31.3519	-4.82819	1.40939	-3.42573	0.000613153	0.00615716		AK128346	70.5941	2.32543	0.777339	2.99153	0.00277587	0.0178995		BLOC1S5-TXNDC5	13.8418	-5.33932	1.77135	-3.01427	0.002576	0.0169676		DDIT4	3555.43	2.36634	0.87066	2.71787	0.00657034	0.0322445		PDGFRB	992.86	-6.21115	0.89371	-6.94985	3.65674e-12	1.89328e-10		SEMA4F	82.0394
PAN2	370.675	2.07184	0.649835	3.18825	0.00143136	0.0124186		C9orf169	1034.14	-4.81866	0.906055	-5.31829	1.04746e-07	3.87106e-06		ZWINT	347.892	2.32466	0.604297	3.84688	0.000119632	0.00130702		JAM2	251.173	-5.33813	0.793021	-6.73138	1.68061e-11	1.18013e-09		DIAPH3	105.844	2.36484	0.80759	2.92827	0.00340857	0.0191629		CYP4B1	277.688	-6.21012	0.934457	-6.6457	3.01772e-11	1.35129e-09		CREBZF	635.469
AK125301	70.7734	2.07101	0.769966	2.68975	0.00715062	0.0443818		SLCO2A1	347.241	-4.81721	0.824766	-5.8407	5.19813e-09	3.0102e-07		VWA7	35.7522	2.32276	0.895335	2.59429	0.00947859	0.0467188		CSTA	30678.3	-5.33623	0.958566	-5.56689	2.5932e-08	8.4704e-07		KIF14	48.3047	2.36436	0.767413	3.08095	0.00206342	0.0127468		PIK3R5	93.7036	-6.205	1.17948	-5.26079	1.43441e-07	2.93037e-06		LOC100288637	63.6752
PTK2B	675.175	2.06953	0.60551	3.41783	0.000631233	0.00629758		AKAP2	389.909	-4.81675	0.920341	-5.23366	1.66184e-07	5.72849e-06		SECTM1	527.729	2.32172	0.754232	3.07826	0.00208215	0.0142621		C11orf21	12.8798	-5.33394	1.98121	-2.69226	0.00709701	0.0372972		MIR205	45.6878	2.36435	0.884546	2.67295	0.00751876	0.0358787		ZNF366	22.5778	-6.20383	1.87666	-3.30578	0.000947115	0.00668875		IFIT2	379.92
KIAA0907	319.686	2.0679	0.584911	3.53541	0.000407147	0.00442366		LAMB4	177.947	-4.81299	1.11716	-4.30824	1.64561e-05	0.000298697		TONSL	223.355	2.31844	0.605748	3.8274	0.000129506	0.00139859		HCST	27.6262	-5.33377	1.40053	-3.80841	0.000139864	0.00149326		SCRN2	609.044	2.36324	0.723918	3.26451	0.00109653	0.00757604		ITGA7	349.498	-6.20233	0.696663	-8.90291	5.43994e-19	8.42858e-17		NDUFC2-KCTD14	57.6859
TOR4A	295.021	2.06695	0.749104	2.75923	0.00579378	0.0377431		C7	111.394	-4.80726	1.18747	-4.04831	5.15896e-05	0.000795525		HIBADH	473.14	2.31796	0.705292	3.28652	0.00101433	0.00791794		CPVL	261.605	-5.32895	0.92854	-5.73906	9.5202e-09	3.44891e-07		EFCAB4A	57.8573	2.36298	0.822243	2.87383	0.0040553	0.0219785		ATP10B	207.953	-6.19539	0.893726	-6.93209	4.1466e-12	2.13357e-10		MED10	514.651
DLL1	622.468	2.06472	0.677124	3.04925	0.0022941	0.0180234		FUT6	725.846	-4.80694	1.05192	-4.56967	4.88493e-06	0.000108371		BORA	62.1452	2.31736	0.795253	2.91399	0.00356845	0.0216938		TAGAP	96.1026	-5.32678	1.17688	-4.5262	6.00527e-06	0.00010216		BRCA1	183.506	2.36264	0.648353	3.64407	0.000268363	0.00226271		GAPT	17.1401	-6.18733	1.85752	-3.33097	0.000865445	0.00618847		PVR	759.41
ACSF2	343.696	2.06067	0.703508	2.92913	0.00339912	0.0246152		TLR4	115.201	-4.80152	1.1106	-4.32337	1.53663e-05	0.000283263		RGL3	37.2783	2.31658	0.858558	2.69822	0.00697104	0.0368201		MSC	40.2763	-5.31414	1.17389	-4.52696	5.9839e-06	0.000102014		DNAJC25	173.861	2.36217	0.733421	3.22075	0.00127854	0.00858999		PARM1	203.546	-6.18353	0.906004	-6.82506	8.78869e-12	4.28268e-10		MAPK8IP3	945.315
INPP1	1187.8	2.05573	0.729722	2.81713	0.00484545	0.0324875		ECM2	136.459	-4.79799	0.971607	-4.9382	7.88478e-07	2.17631e-05		ARL14	69.3152	2.31643	0.896729	2.5832	0.00978887	0.0478634		PDE1B	28.4976	-5.30324	1.31789	-4.02403	5.72107e-05	0.000703113		IGF2BP3	128.745	2.36027	0.67122	3.51639	0.000437461	0.00343989		TRNA_Glu	14.9369	-6.18045	1.88228	-3.28349	0.00102531	0.00714956		DAPK1	437.848
DAGLB	319.985	2.04901	0.614367	3.33516	0.00085251	0.00797717		TRPV2	57.9583	-4.79679	1.22856	-3.9044	9.44612e-05	0.00133724		FBXL8	141.888	2.31281	0.692244	3.34103	0.000834681	0.006723		SPOCK2	182.366	-5.30161	1.10815	-4.78418	1.71684e-06	3.45536e-05		HJURP	80.3063	2.35872	0.693849	3.39948	0.000675148	0.00499814		ARHGAP9	86.854	-6.17767	1.14272	-5.40613	6.44007e-08	1.41928e-06		AF289551	75.0107
BSG	5192.49	2.04412	0.590164	3.46365	0.000532908	0.00550151		ATP13A4	248.884	-4.7958	0.812611	-5.90171	3.59754e-09	2.21493e-07		PTPLAD1	706.563	2.31056	0.643852	3.58865	0.000332397	0.00311408		ZFP36	5821.69	-5.30101	0.994845	-5.32848	9.904e-08	2.76964e-06		CCNB2	125.123	2.35703	0.67324	3.50102	0.000463478	0.00362726		CYYR1	136.157	-6.16718	0.97657	-6.31515	2.69906e-10	9.91529e-09		SLFN13	155.938
C11orf95	415.875	2.04206	0.736812	2.77148	0.00558027	0.0364603		SLC8A1	63.8717	-4.79096	1.16464	-4.11369	3.89377e-05	0.000626181		LOC100130987	36.8637	2.29806	0.866079	2.65341	0.0079683	0.0407883		SERPINA3	56.5737	-5.29878	1.54064	-3.43934	0.000583143	0.00497367		LOC100506469	63.6461	2.35655	0.782534	3.01143	0.00260018	0.0154077		RBM20	68.1894	-6.16659	1.37181	-4.49522	6.94994e-06	9.21173e-05		LASP1	2891.32
RBM39	2496.42	2.03597	0.59517	3.42081	0.000624342	0.00624098		TRNA_Gly	86.0128	-4.79065	1.32263	-3.62207	0.00029226	0.00337581		MYOF	3484.03	2.2959	0.597647	3.84157	0.00012225	0.00133197		GPR116	174.044	-5.29391	0.861429	-6.1455	7.97128e-10	3.73712e-08		COL7A1	3708.66	2.3531	0.5873	4.00663	6.15907e-05	0.000637772		OLFML1	164.817	-6.16635	0.941795	-6.54744	5.85299e-11	2.47379e-09		RTP4	90.3288
EFNA1	890.309	2.03544	0.591876	3.43896	0.000583954	0.00592979		FGR	74.9961	-4.78934	1.19167	-4.01903	5.84377e-05	0.000884273		PRODH	380.296	2.28963	0.62295	3.67547	0.000237415	0.00233893		STAC3	390.011	-5.2879	1.50416	-3.51552	0.00043889	0.00394358		HSPBAP1	130.471	2.35137	0.650171	3.61654	0.000298562	0.00248322		CSF2RA	52.0358	-6.1521	1.38527	-4.44109	8.95037e-06	0.000115671		TTK	83.8799
FBXL18	379.999	2.03539	0.63135	3.22387	0.00126469	0.0111551		TIMP2	2067.54	-4.78655	0.657905	-7.27544	3.45305e-13	5.25616e-11		SIX4	30.3883	2.28839	0.889051	2.57397	0.0100539	0.0487405		MCAM	807.319	-5.28516	0.830972	-6.36021	2.01478e-10	1.08133e-08		CEP290	167.586	2.3513	0.849195	2.76886	0.00562531	0.028479		TMEM45B	647.767	-6.14827	0.822876	-7.47169	7.91722e-14	5.51145e-12		BC160930	51.5077
PNN	1272.62	2.03274	0.582681	3.48859	0.000485567	0.00509937		KIF17	14.8221	-4.78288	1.7867	-2.67693	0.00742995	0.0456912		FAM20C	583.495	2.28612	0.791982	2.88658	0.00389456	0.0232594		ZMAT1	29.0317	-5.28317	1.23726	-4.27004	1.95442e-05	0.000279654		OCIAD2	375.723	2.3489	0.632926	3.71117	0.000206301	0.00180813		VSTM4	173.042	-6.13628	1.02199	-6.00422	1.92252e-09	5.96485e-08		LOC100129269	47.2807
LPCAT4	565.729	2.02828	0.615074	3.29761	0.0009751	0.00896602		CXorf36	191.969	-4.77907	0.812373	-5.88285	4.03253e-09	2.46996e-07		ERVK13-1	119.256	2.28571	0.657977	3.47385	0.000513054	0.00448606		DOCK10	110.212	-5.27447	0.984505	-5.35748	8.43885e-08	2.42807e-06		ENGASE	498.349	2.34758	0.717647	3.27121	0.00107087	0.00742039		SCNN1G	131.228	-6.12701	1.06935	-5.72964	1.00644e-08	2.72908e-07		SNORA8	32.064
LRRC37A3	92.2675	2.02048	0.703881	2.87049	0.00409841	0.0285496		MYH11	830.647	-4.77751	0.970736	-4.92154	8.5867e-07	2.32825e-05		GINS4	67.5291	2.28345	0.762939	2.99296	0.00276282	0.0178514		BCL2	162.067	-5.27396	0.924828	-5.70264	1.17964e-08	4.14172e-07		PTPRJ	302.603	2.34464	0.704641	3.32743	0.000876516	0.00625502		SLC9A4	66.2225	-6.12206	1.27434	-4.8041	1.55451e-06	2.43892e-05		CCNB2	123.558
PDLIM1	3965.43	2.01832	0.57099	3.53478	0.000408111	0.004431		ZFHX4	46.4375	-4.77483	1.11082	-4.29847	1.71977e-05	0.000309962		NUDT14	364.763	2.28241	0.881018	2.59065	0.00957952	0.0470998		GRID1	30.9002	-5.26858	1.54338	-3.41365	0.000640979	0.00537747		TNFSF15	84.1314	2.3438	0.804533	2.91324	0.00357698	0.0198804		PRSS27	2730.05	-6.12168	0.952479	-6.4271	1.30064e-10	5.15027e-09		RAC2	427.114
PIDD	210.009	2.0183	0.704024	2.8668	0.00414648	0.0287931		ZNF433	48.1162	-4.77274	1.33241	-3.58203	0.000340932	0.00381755		CCNA2	157.663	2.27798	0.684383	3.32852	0.000873101	0.00699007		BC042588	26.9427	-5.26172	1.71482	-3.06838	0.00215225	0.0146423		ZNF281	133.074	2.34369	0.77181	3.03662	0.00239248	0.0144141		DLGAP1	34.7194	-6.11856	1.812	-3.37668	0.000733654	0.00536652		IRX2	351.485
CHD3	2709.71	2.01775	0.561724	3.59206	0.000328074	0.00370747		KRT16P2	62.3019	-4.75821	1.50455	-3.16255	0.00156391	0.0134097		PCED1A	478.217	2.276	0.575182	3.95701	7.58947e-05	0.00090079		CYP27A1	220.946	-5.25017	0.766049	-6.85357	7.20294e-12	5.46738e-10		LDHB	2254.65	2.33986	0.603012	3.88029	0.000104334	0.00100267		PAX3	20.9385	-6.11778	1.73843	-3.51913	0.00043296	0.00341422		HEXIM2	96.7659
RHBDF1	635.828	2.01769	0.580327	3.47681	0.000507415	0.00529081		KLHDC8A	55.6371	-4.75649	1.40763	-3.37908	0.000727291	0.00704117		SERPINH1	1241.25	2.27386	0.732389	3.10471	0.00190464	0.013275		NPR2	104.793	-5.24839	0.91668	-5.72544	1.03167e-08	3.7038e-07		IRF5	408.675	2.33425	0.6316	3.69577	0.000219218	0.00190657		NF2	400.864	-6.11606	0.660092	-9.26546	1.9423e-20	3.74187e-18		HID1	162.941
SUV420H2	100.123	2.01334	0.750128	2.68399	0.00727499	0.0449541		RNF152	53.1243	-4.74875	1.05525	-4.50011	6.79174e-06	0.000142327		WRAP53	127.934	2.2737	0.650376	3.49597	0.000472335	0.00419444		RNASE6	61.641	-5.24736	1.14366	-4.58819	4.47096e-06	7.95391e-05		RANGRF	160.621	2.33077	0.708636	3.28909	0.00100511	0.00703238		ZNF812	87.1629	-6.1145	1.32249	-4.62348	3.77362e-06	5.37587e-05		ZNF618	180.068
WNT10A	252.769	2.01045	0.656858	3.06071	0.00220815	0.017499		PREX1	293.542	-4.74572	0.853191	-5.56232	2.66211e-08	1.23042e-06		SPECC1	442.706	2.26879	0.709096	3.19955	0.0013764	0.0101809		LAMC3	75.6734	-5.24374	1.1353	-4.6188	3.85965e-06	7.03923e-05		RAB34	905.264	2.32984	0.564465	4.12752	3.66691e-05	0.000406106		KRT23	246.17	-6.11122	1.59216	-3.83831	0.000123884	0.00116157		BEND7	65.4537
BCL6	549.569	2.00882	0.610961	3.28796	0.00100916	0.00921855		CPED1	84.63	-4.74547	1.04234	-4.55271	5.29585e-06	0.000116468		IQCE	331.26	2.26539	0.641919	3.5291	0.000416982	0.00377868		BZRAP1	124.805	-5.23943	0.868842	-6.03036	1.63595e-09	7.04787e-08		POFUT2	417.738	2.32282	0.647859	3.58537	0.000336598	0.00275124		AQP7	48.6015	-6.10914	1.41762	-4.30944	1.6367e-05	0.000198078		ITGB4	3821.27
BASP1	878.015	2.00811	0.582754	3.4459	0.000569161	0.00581028		TMEM150C	61.6371	-4.7449	1.31789	-3.60037	0.000317762	0.00361604		TMEM138	184.861	2.26295	0.657534	3.44157	0.000578342	0.0049497		ZDHHC15	37.5293	-5.22452	1.27109	-4.11026	3.95219e-05	0.000512595		IQGAP3	164.942	2.31851	0.67269	3.44663	0.000567625	0.00432784		MYLK2	53.9736	-6.10605	1.61892	-3.77167	0.000162157	0.00147166		WASH5P	80.1159
SPPL2B	451.219	2.00667	0.616725	3.25375	0.00113892	0.0101979		CD3E	76.9151	-4.74194	1.19557	-3.96625	7.3012e-05	0.00106903		PIGL	75.6172	2.26262	0.783059	2.88946	0.00385906	0.0230733		C2orf54	1835.28	-5.22318	0.786399	-6.64189	3.09682e-11	2.03981e-09		ALG3	506.491	2.31796	0.622565	3.72324	0.000196679	0.00174163		S100A14	20597.6	-6.10305	0.821992	-7.42471	1.13031e-13	7.67498e-12		PLEKHA6	616.823
EIF2AK1	1413.82	2.00567	0.565545	3.54644	0.000390468	0.00426657		GPR124	681.748	-4.73666	0.75102	-6.30696	2.84566e-10	2.30259e-08		SYBU	343.74	2.25776	0.78944	2.85996	0.00423698	0.0249677		SLCO2A1	429.828	-5.22122	0.800608	-6.52157	6.95752e-11	4.28196e-09		VARS	1643.62	2.31766	0.577722	4.01173	6.02763e-05	0.000626118		CNTFR	232.621	-6.10286	1.0482	-5.82223	5.80676e-09	1.64455e-07		RTN4R	53.915
ZNF133	268.827	2.00558	0.632107	3.17286	0.00150948	0.0129937		LRRC25	35.648	-4.73025	1.52956	-3.09255	0.00198445	0.0161766		CDC42EP3	360.451	2.25594	0.835957	2.69863	0.0069625	0.0368201		CYP3A5	272.021	-5.21676	0.694967	-7.50649	6.07359e-14	7.06665e-12		BC127823	60.5377	2.31709	0.814139	2.84606	0.00442642	0.0235721		GNG2	164.027	-6.10151	0.946432	-6.44685	1.14198e-10	4.58458e-09		CARS	1036.96
AAAS	360.621	2.00184	0.58113	3.44474	0.000571612	0.00583142		PDE4A	116.208	-4.73017	0.940563	-5.02908	4.92839e-07	1.44598e-05		TRPV6	235.485	2.25557	0.608685	3.70565	0.000210851	0.00211915		HAL	25.6207	-5.21574	1.65544	-3.15067	0.00162895	0.0116715		NSMF	1033.04	2.31684	0.663423	3.49226	0.000478959	0.00372904		ADCY4	158.259	-6.10134	0.962656	-6.33803	2.3272e-10	8.72333e-09		COL4A6	57.749
P4HA2	498.617	2.00079	0.699697	2.8595	0.00424306	0.0293313		TUBB2A	1118.99	-4.72475	0.749341	-6.30521	2.87809e-10	2.31664e-08		TAPBPL	430.42	2.25201	0.592767	3.79916	0.000145189	0.00154082		SEMA6A	153.542	-5.21372	0.958929	-5.43702	5.41801e-08	1.63257e-06		SERPINA5	191.803	2.31624	0.858471	2.69809	0.00697381	0.0338436		RERGL	21.1892	-6.09492	1.72559	-3.53209	0.000412291	0.00327304		SEMA7A	311.241
AX747684	104.051	2.00055	0.724979	2.75946	0.00578978	0.037733		EGR1	5612.22	-4.72469	1.32853	-3.55633	0.000376073	0.00413786		TJAP1	393.51	2.25089	0.626706	3.59162	0.000328631	0.0030814		AX748273	13.0924	-5.21341	1.86016	-2.80267	0.0050681	0.0288417		BDNF	61.2561	2.31451	0.741787	3.12018	0.00180743	0.0114602		PCSK2	43.0369	-6.09445	1.42882	-4.26536	1.99579e-05	0.000236469		CHTF18	217.067
								FGFBP1	4201.43	-4.71817	0.769736	-6.12959	8.8106e-10	6.10154e-08		CENPN	283.191	2.24966	0.750335	2.9982	0.00271577	0.0176188		JUN	6215.92	-5.21012	0.880169	-5.91946	3.23007e-09	1.32609e-07		GOLGA2P5	79.7546	2.3136	0.823434	2.80969	0.00495891	0.0258439		KRT16	32353.4	-6.09436	0.840389	-7.25183	4.11191e-13	2.56113e-11		ACOT1	97.4352
								RGMA	664.349	-4.71447	0.737217	-6.39496	1.60586e-10	1.38699e-08		CDK2AP2	554.305	2.24612	0.59478	3.77639	0.00015912	0.00166757		AK293020	25.5454	-5.2094	1.44546	-3.60396	0.000313405	0.00296303		HYOU1	3148.52	2.31107	0.793157	2.91376	0.00357102	0.0198672		DPYSL3	924.982	-6.0938	1.0664	-5.71436	1.10118e-08	2.9474e-07		LTBP3	2693.27
								TMPRSS11F	75.9742	-4.71031	0.991208	-4.75209	2.01327e-06	5.01654e-05		SLC50A1	509.881	2.24467	0.596216	3.76486	0.000166641	0.00173384		CES1	849.552	-5.20878	1.40176	-3.71588	0.000202496	0.00204549		MMP14	5482.58	2.30908	0.575875	4.00968	6.08002e-05	0.000630769		LGALS12	20.5545	-6.09025	1.71611	-3.54887	0.000386889	0.00309961		TLR6	93.6597
								COL6A6	50.8456	-4.70944	1.27294	-3.69965	0.000215897	0.00262		TPTE2P1	39.838	2.24397	0.861028	2.60615	0.00915669	0.0456118		RORC	177.493	-5.19948	1.3385	-3.88457	0.00010251	0.00115396		MCM7	2034.78	2.30727	0.570552	4.04393	5.25633e-05	0.000556465		CXCL10	128.421	-6.08907	1.33734	-4.55311	5.28595e-06	7.23783e-05		ARHGEF39	47.3297
								LRRC32	227.253	-4.70905	1.07994	-4.36046	1.29787e-05	0.000247254		GOLGA2P5	73.714	2.24325	0.83193	2.69644	0.00700858	0.0369576		Metazoa_SRP	10955.3	-5.19479	1.40825	-3.68881	0.000225302	0.00223341		TSPAN15	195.759	2.30689	0.808926	2.8518	0.00434725	0.023264		SLC7A2	381.376	-6.08628	0.888706	-6.84847	7.46424e-12	3.71053e-10		CHPF	1197.11
								ITGA11	75.982	-4.7075	1.16384	-4.0448	5.2367e-05	0.00080509		APITD1-CORT	69.5611	2.2408	0.8325	2.69165	0.00710998	0.0373174		MAP1B	234.523	-5.19305	0.969914	-5.35413	8.59674e-08	2.46461e-06		SF3B14	1264.99	2.30649	0.604278	3.81693	0.00013512	0.00125345		GREM2	188.18	-6.08624	0.828247	-7.34834	2.00678e-13	1.34066e-11		TOP2A	602.752
								Metazoa_SRP	9310.6	-4.70646	1.38907	-3.38822	0.000703487	0.00686257		SLC48A1	901.215	2.24073	0.673269	3.32814	0.000874278	0.00699598		GAB2	388.191	-5.19211	0.714299	-7.26882	3.62636e-13	3.50328e-11		CCNB1IP1	368.055	2.30606	0.617868	3.73229	0.000189744	0.00168743		SLAMF7	155.143	-6.07861	0.920743	-6.60185	4.06059e-11	1.77042e-09		C1RL-AS1	80.727
								PTPRB	233.714	-4.70551	0.911859	-5.16035	2.4649e-07	7.98699e-06		HAUS8	81.6872	2.23662	0.710968	3.14588	0.00165589	0.011831		FLNC	1066.26	-5.18791	0.771889	-6.72106	1.80407e-11	1.24488e-09		MICA	267.701	2.29868	0.595242	3.86176	0.000112572	0.00106577		GJB6	1815.45	-6.077	0.739383	-8.21901	2.05194e-16	2.07296e-14		COL4A5	255.711
								PODXL2	45.3224	-4.7039	1.10011	-4.27586	1.90401e-05	0.000338799		FAM173A	195.485	2.23425	0.64035	3.48911	0.000484637	0.00427274		SUSD5	74.7182	-5.18679	0.984342	-5.26929	1.36951e-07	3.66785e-06		ZNF783	297.367	2.29406	0.667586	3.43636	0.000589594	0.00446249		AVPR1A	41.6055	-6.07608	1.6022	-3.79235	0.000149231	0.00136827		FAM169A	61.8297
								ATG9B	345.376	-4.69915	1.3954	-3.36761	0.000758221	0.007281		ACOT1	91.8826	2.23331	0.744849	2.99835	0.0027145	0.0176188		SLC1A2	11.4276	-5.1848	1.91949	-2.70113	0.0069104	0.0365953		TMEM42	130.347	2.29133	0.813673	2.81603	0.00486215	0.0254158		KITLG	379.065	-6.07087	0.966708	-6.27994	3.38695e-10	1.22255e-08		RNF213	3897.46
								CLIC3	1393.49	-4.69812	0.920032	-5.10648	3.28223e-07	1.01736e-05		LRR1	107.519	2.23009	0.862786	2.58475	0.00974499	0.0476927		KRT4	563476	-5.18235	0.966073	-5.36435	8.1242e-08	2.34601e-06		NTMT1	397.912	2.28878	0.581597	3.93533	8.30816e-05	0.000828217		MYOM2	142.28	-6.07035	1.3739	-4.41833	9.94644e-06	0.000126853		LOC153684	32.4363
								KRT13	680885	-4.68616	0.809571	-5.78845	7.10382e-09	3.84557e-07		CCDC14	226.487	2.22802	0.66492	3.35081	0.00080576	0.0065197		LOC645638	554.367	-5.18167	0.682522	-7.59194	3.15139e-14	3.83459e-12		APOO	166.679	2.28804	0.677959	3.37489	0.00073844	0.00539677		LRRC33	62.3652	-6.07031	1.32333	-4.58715	4.4933e-06	6.26641e-05		MYOF	3607.62
								HLA-DPB1	1342.97	-4.67949	0.792165	-5.90721	3.47954e-09	2.16577e-07		NRG1	137.923	2.22579	0.643399	3.45942	0.000541334	0.0046896		ANPEP	234.989	-5.18078	0.874891	-5.92163	3.18767e-09	1.31296e-07		CALU	2057.77	2.28462	0.734478	3.11054	0.00186745	0.0117508		SERPINB2	4323.93	-6.06169	1.00326	-6.04201	1.52202e-09	4.80322e-08		MKI67	835.181
								ZNF626	44.9128	-4.67051	1.13426	-4.11765	3.82753e-05	0.000616819		GU228584	1175.1	2.22491	0.568145	3.9161	8.99921e-05	0.00103274		ENPP1	61.2803	-5.17098	1.31506	-3.93214	8.41934e-05	0.000981025		PGF	254.945	2.28004	0.868687	2.6247	0.00867259	0.0401138		ABI3	62.3902	-6.06015	1.14435	-5.2957	1.18563e-07	2.46779e-06		BC127823	59.3123
								FAM65B	68.8921	-4.66917	1.19365	-3.91167	9.16609e-05	0.0013036		FEN1	409.337	2.22457	0.644174	3.45337	0.000553637	0.004778		ANKRD44	79.148	-5.16703	0.960263	-5.38084	7.41378e-08	2.16043e-06		AHCY	3245.9	2.27695	0.642211	3.54549	0.000391887	0.0031351		PRELP	748.848	-6.05653	0.729573	-8.30147	1.02832e-16	1.09918e-14		BC033739	21.5548
								NKAIN1	15.6938	-4.66664	1.74803	-2.66965	0.00759298	0.0462681		SLC29A2	144.325	2.21783	0.629332	3.52411	0.00042491	0.00383526		SLITRK4	18.0879	-5.1653	1.42397	-3.6274	0.000286292	0.00274821		CAMK2N1	270.933	2.27305	0.694942	3.27086	0.00107222	0.00742667		FBXO40	62.7266	-6.05496	1.58821	-3.81245	0.000137595	0.00127356		CCNA2	162.109
								TAGLN	1078.98	-4.66311	1.00225	-4.65266	3.27682e-06	7.633e-05		WNT3A	79.5473	2.21771	0.793365	2.79531	0.00518493	0.0293493		CTLA4	14.7307	-5.15964	1.94181	-2.65713	0.00788085	0.0404315		EPB41L4A-AS1	481.341	2.27175	0.577195	3.93585	8.29023e-05	0.000826927		SNTB1	135.925	-6.05056	0.838433	-7.21651	5.33379e-13	3.2489e-11		C5orf28	130.65
								KRT23	206.355	-4.66263	1.56166	-2.98568	0.00282948	0.0213106		POLA2	204.778	2.21605	0.633845	3.49621	0.000471924	0.00419444		LMOD3	98.9181	-5.15903	1.39086	-3.70923	0.000207889	0.00209333		SPR	300.256	2.2702	0.606313	3.74427	0.000180916	0.00161412		SLC46A2	21.4746	-6.0473	1.87794	-3.22018	0.0012811	0.00860019		SLC3A2	3957.93
								ENG	514.531	-4.66236	0.88577	-5.26362	1.41245e-07	4.9805e-06		NDUFA8	572.09	2.21566	0.671086	3.30161	0.000961326	0.00759719		AK097370	24.7379	-5.15093	1.50604	-3.42018	0.000625797	0.00527231		KIF23	147.199	2.26921	0.655114	3.46384	0.000532518	0.00409029		MYOM1	352.632	-6.04056	1.18287	-5.10668	3.27866e-07	6.17985e-06		DSG2	817.039
								ATP1B2	28.872	-4.65861	1.38879	-3.35443	0.00079529	0.00758016		FAM92A1	64.0647	2.21358	0.818553	2.70427	0.00684556	0.0363649		AK022997	11.7538	-5.15031	1.97878	-2.60277	0.00924735	0.0459199		BC073801	73.7276	2.26911	0.710834	3.19219	0.00141201	0.00934643		SMTNL2	65.1426	-6.03935	1.50315	-4.01778	5.87482e-05	0.000613321		AK7	32.1505
								CD302	150.297	-4.65549	0.980636	-4.74741	2.06034e-06	5.10899e-05		MAD2L2	242.197	2.21351	0.608968	3.63486	0.000278133	0.00268043		ARMCX1	90.0803	-5.14544	1.03739	-4.95999	7.04958e-07	1.58491e-05		STAG3L4	119.313	2.26874	0.718721	3.15664	0.00159599	0.0103614		HSPA6	1048.85	-6.03638	1.42416	-4.23855	2.24967e-05	0.00026193		FAM171B	79.8675
								ANKRD22	563.864	-4.63795	0.758337	-6.11594	9.59879e-10	6.58802e-08		SCD	9501.71	2.21343	0.5747	3.85145	0.000117419	0.00128637		DLL4	59.9208	-5.14342	1.10663	-4.64784	3.35434e-06	6.21724e-05		SSH1	1296.34	2.26801	0.659656	3.43817	0.000585665	0.00444172		IL1R1	820.257	-6.03599	0.838669	-7.1971	6.15044e-13	3.69205e-11		COL9A3	108.031
								FUOM	52.7076	-4.63721	1.16511	-3.98008	6.88928e-05	0.00101549		TMEM106C	566.815	2.21242	0.593041	3.73064	0.000190993	0.00194532		TCRVB	211.661	-5.14203	1.11232	-4.6228	3.78591e-06	6.92852e-05		SNAPC4	335.702	2.26796	0.586548	3.86662	0.000110352	0.00104785		PDCD1	23.0607	-6.03569	1.85117	-3.26047	0.00111226	0.00766236		FAM111A	436.456
								CTSH	388.811	-4.6358	0.742703	-6.2418	4.32572e-10	3.27604e-08		HSF4	271.804	2.21185	0.610576	3.62257	0.000291694	0.00278531		WISP1	22.7283	-5.13641	1.52907	-3.35918	0.000781729	0.00635105		RGS19	297.94	2.26249	0.7532	3.00384	0.00266595	0.0156907		SFRP5	20.0638	-6.03043	1.94835	-3.09515	0.00196712	0.0122478		NAT9	333.365
								LOC646862	173.676	-4.63383	1.17935	-3.92913	8.5254e-05	0.0012261		RAD51AP1	56.442	2.21122	0.753962	2.9328	0.00335925	0.0206983		EDA2R	22.0127	-5.13356	1.38324	-3.71127	0.000206221	0.00208049		PDIA6	4271.47	2.26195	0.546291	4.14055	3.46467e-05	0.000388381		TPRXL	81.343	-6.02649	1.0957	-5.50013	3.79516e-08	8.81882e-07		SLC6A15	137.138
								MAGEH1	86.0861	-4.63374	0.916302	-5.057	4.25897e-07	1.27885e-05		CNTNAP3B	190.269	2.21101	0.687725	3.21497	0.00130458	0.00976748		ESAM	255.435	-5.12992	0.692621	-7.40653	1.29644e-13	1.37769e-11		BX647608	58.588	2.25808	0.759585	2.97278	0.00295118	0.0170485		C15orf59	144.257	-6.02335	0.972879	-6.19127	5.96821e-10	2.05574e-08		ANO9	240.223
								KBTBD11	26.7506	-4.63309	1.38385	-3.34798	0.000814027	0.0076972		SEMA3E	44.9219	2.2101	0.796981	2.77309	0.0055527	0.0309012		ARC	182.6	-5.12889	1.60043	-3.2047	0.00135205	0.0100194		OASL	265.425	2.2574	0.883859	2.55403	0.0106485	0.0470195		SEMA3G	243.253	-6.02182	0.777739	-7.74273	9.73068e-15	7.98109e-13		MST1R	323.469
								WNT11	55.8323	-4.63172	1.20855	-3.83246	0.000126869	0.00170348		ARHGAP11A	229.449	2.2081	0.719611	3.06847	0.00215161	0.0146423		LTB	58.3203	-5.12757	1.21588	-4.21716	2.47398e-05	0.000342022		IER5L	303.308	2.2545	0.646309	3.48827	0.000486165	0.00378159		MYH14	2850.04	-6.01726	0.755437	-7.96527	1.64861e-15	1.48446e-13		PPT1	1373.61
								ARHGEF26	165.552	-4.62977	0.761158	-6.08254	1.18292e-09	7.90703e-08		PI4KAP2	221.459	2.20697	0.654264	3.37321	0.000742963	0.00609827		PTPRG	193.562	-5.12634	0.93553	-5.47961	4.26273e-08	1.32194e-06		ARAP3	264.731	2.25437	0.754896	2.98634	0.00282342	0.0164539		INS-IGF2	622.368	-6.01129	0.954361	-6.29876	3.00044e-10	1.09496e-08		ERCC2	252.158
								ZDHHC15	31.644	-4.62959	1.341	-3.45234	0.000555749	0.00568848		GNPDA1	498.762	2.20691	0.676024	3.26455	0.0010964	0.00845504		THSD7A	38.7589	-5.1243	1.17955	-4.34429	1.39726e-05	0.000210712		CXorf23	175.732	2.25429	0.640813	3.51785	0.000435055	0.00342748		RGPD1	21.1506	-6.00462	1.72296	-3.48506	0.000492033	0.00382006		KRT80	3223.4
								BTBD19	28.1023	-4.62877	1.58996	-2.91124	0.00359994	0.0257901		AL157440	235.244	2.19975	0.688545	3.19478	0.00139938	0.0102983		CFTR	24.302	-5.1211	1.44052	-3.55504	0.000377927	0.00347413		GFPT1	1086.62	2.25415	0.70525	3.19624	0.00139233	0.00925314		ATP6V0A4	204.978	-6.00394	1.1056	-5.43048	5.62028e-08	1.25157e-06		LAMB1	1821.07
								TMPRSS11BNL	58.0666	-4.62846	1.07331	-4.31232	1.61552e-05	0.000294626		PCDH7	728.505	2.19551	0.721278	3.04391	0.00233521	0.015673		KIAA1045	11.4585	-5.11824	1.91417	-2.67386	0.00749831	0.0388062		DOK1	140.393	2.25278	0.756173	2.97919	0.00289011	0.0167776		GABRB3	17.9875	-5.99935	1.90096	-3.15595	0.00159975	0.0103777		RAB43	336.899
								LRRC20	271.097	-4.62357	0.992299	-4.65946	3.17047e-06	7.419e-05		LPCAT4	721.93	2.19388	0.613926	3.57352	0.00035221	0.0032717		LMOD1	224.197	-5.11268	0.826584	-6.18531	6.19786e-10	2.94907e-08		FEZ1	252.332	2.24789	0.611921	3.6735	0.000239255	0.00205026		FXYD6	292.809	-5.99686	0.855504	-7.00974	2.38769e-12	1.26387e-10		RAB32	186.651
								AMPH	15.1738	-4.62293	1.74677	-2.64657	0.0081313	0.0486726		PSMB9	639.598	2.18719	0.823369	2.65639	0.00789827	0.0405079		PTGIS	306.341	-5.1107	0.928284	-5.50553	3.68055e-08	1.16174e-06		SLC39A4	362.348	2.24758	0.858512	2.61799	0.00884484	0.0406816		FUT6	824.678	-5.99682	1.06499	-5.63087	1.79304e-08	4.54932e-07		TBC1D3	543.828
								LINC00478	27.8651	-4.62101	1.309	-3.5302	0.000415246	0.00448314		CITED4	912.151	2.18477	0.67206	3.25085	0.00115061	0.00880915		BOC	700.35	-5.10567	0.773995	-6.59652	4.20926e-11	2.70547e-09		ACSS2	999.268	2.24675	0.554048	4.05515	5.01019e-05	0.000534162		GFRA2	42.7939	-5.99675	1.40643	-4.26382	2.00959e-05	0.000237651		GTSE1	76.3939
								PLEKHG6	549.679	-4.61977	0.830733	-5.56108	2.6811e-08	1.23062e-06		FBXO22-AS1	53.6618	2.18316	0.749712	2.91199	0.00359131	0.0217912		OCA2	36.0472	-5.10022	1.3345	-3.82182	0.000132471	0.00142579		CDCA3	52.7329	2.24602	0.87867	2.55615	0.0105836	0.0467972		SERPINB9	155.31	-5.99421	1.06439	-5.63161	1.78531e-08	4.54362e-07		CDT1	131.276
								FAM46C	82.8425	-4.61901	1.15258	-4.00754	6.13547e-05	0.000918469		NRBP2	625.075	2.1824	0.62082	3.51534	0.000439185	0.00394401		MYOT	252.152	-5.0999	1.34132	-3.80215	0.000143443	0.00152442		KCNJ14	43.9285	2.24005	0.788332	2.8415	0.00449019	0.0238135		CKMT2	130.823	-5.99261	1.47777	-4.05518	5.00954e-05	0.000534162		PTPRU	313.389
								LRRN4CL	128.523	-4.61699	0.861585	-5.35872	8.38138e-08	3.1974e-06		FCHO1	55.0554	2.18208	0.806332	2.70617	0.00680633	0.0362463		CD36	236.73	-5.09926	0.724083	-7.04237	1.88995e-12	1.62206e-10		TMEM194A	271.098	2.2399	0.680759	3.2903	0.00100081	0.00701347		ZNF607	62.065	-5.99056	1.28336	-4.66786	3.04349e-06	4.47026e-05		VGLL3	224.701
								PRDM1	1269.18	-4.61273	1.06146	-4.34565	1.38865e-05	0.000260626		SPC25	48.6059	2.18001	0.791302	2.75496	0.00586989	0.0322753		TMEM176A	152.52	-5.09874	0.861398	-5.91915	3.23619e-09	1.32609e-07		MARS	2179.48	2.23962	0.692126	3.23585	0.00121282	0.00824202		HLA-DOA	211.445	-5.97751	0.940625	-6.35484	2.0865e-10	7.89251e-09		CBWD5	26.437
								ZNF613	28.7158	-4.60623	1.36395	-3.37714	0.000732446	0.00708661		TMEM44	125.234	2.17667	0.718707	3.02859	0.00245699	0.0163049		FOXP3	25.1571	-5.09433	1.43652	-3.5463	0.00039068	0.00357078		C12orf23	201.995	2.23949	0.754713	2.96733	0.00300396	0.0172904		KCNK7	186.454	-5.97514	1.02725	-5.81662	6.0051e-09	1.69205e-07		EFCAB4B	39.9042
								TRABD2B	27.8382	-4.59972	1.32741	-3.46519	0.000529859	0.00547818		SDHA	2256.97	2.17625	0.681238	3.19455	0.00140049	0.0103017		DTNA	51.5273	-5.0931	1.25968	-4.04316	5.27348e-05	0.000655178		RP9	135.824	2.23935	0.655272	3.41743	0.000632148	0.00472414		KPRP	105.633	-5.97444	1.44412	-4.13709	3.51746e-05	0.000392968		PSMC3IP	52.9969
								DAB2	336.704	-4.59837	0.905795	-5.07661	3.84219e-07	1.17202e-05		C7orf31	41.3022	2.17359	0.812778	2.67428	0.00748907	0.0387811		IRX6	11.6907	-5.09009	1.86794	-2.72497	0.00643069	0.0346887		ABCA2	951.947	2.23828	0.595775	3.75692	0.000172019	0.00154892		DCP1B	72.4555	-5.96451	1.08294	-5.50771	3.63533e-08	8.50826e-07		PKN1	1152.72
								BICC1	38.01	-4.59761	1.19012	-3.86315	0.000111936	0.00153927		TMEM180	60.2581	2.17335	0.809512	2.68477	0.00725801	0.0378824		RCAN2	290.238	-5.0868	0.80771	-6.29781	3.01887e-10	1.55228e-08		HSPA5	10743.7	2.23668	0.673895	3.31903	0.000903296	0.00641758		LAMA2	348.553	-5.9535	0.927688	-6.41757	1.38466e-10	5.43626e-09		KDELR3	74.7674
								THNSL2	49.9596	-4.59317	1.23795	-3.71029	0.00020702	0.00254211		NTMT1	367.272	2.17286	0.588751	3.69062	0.00022371	0.002219		ANKRD37	273.841	-5.08493	1.01492	-5.01016	5.43859e-07	1.26372e-05		SNHG11	163.715	2.2359	0.655443	3.41128	0.000646584	0.00481682		SASH3	95.1848	-5.95019	1.20709	-4.92935	8.25049e-07	1.39058e-05		ENOSF1	476.738
								MYO1F	151.844	-4.59112	0.966906	-4.74826	2.05174e-06	5.09665e-05		RHOT2	1304.36	2.1722	0.561056	3.87162	0.000108114	0.00119759		TICAM2	36.4997	-5.08264	1.17629	-4.3209	1.55394e-05	0.000229989		CDC25A	108.213	2.23379	0.744202	3.00159	0.00268573	0.0157847		GPM6B	100.592	-5.93902	0.83826	-7.08494	1.39106e-12	7.70803e-11		RNASEH2A	260.883
								CRIP1	849.254	-4.59044	0.878131	-5.22751	1.71807e-07	5.89589e-06		ARID2	689.678	2.1717	0.637265	3.40784	0.000654786	0.00548177		GLI2	30.9318	-5.07857	1.60764	-3.15903	0.00158296	0.01141		NBPF3	69.9505	2.23286	0.859809	2.59693	0.00940619	0.0425914		TNFRSF18	41.8636	-5.93294	1.68262	-3.52602	0.000421847	0.00333911		LAMA4	1587.41
								S100A12	127.494	-4.58661	1.09613	-4.18437	2.85957e-05	0.0004789		DAK	691.515	2.17131	0.613851	3.53719	0.000404408	0.00368357		TRIB2	303.236	-5.06639	0.781182	-6.48554	8.84171e-11	5.27853e-09		KAT2A	1192.58	2.23199	0.577751	3.86324	0.000111892	0.00105994		GRAP2	18.7954	-5.92767	1.8583	-3.18983	0.00142354	0.00940776		TNFSF15	78.8536
								RASGEF1B	145.587	-4.57504	0.925038	-4.94578	7.5838e-07	2.12051e-05		ATOH8	229.11	2.16977	0.710866	3.05228	0.00227107	0.0152875		FAXDC2	126.858	-5.06556	0.888646	-5.70031	1.19588e-08	4.18034e-07		STX16	1443.6	2.23038	0.56811	3.92597	8.63825e-05	0.000851896		JAM2	239.922	-5.92555	0.83093	-7.13122	9.94826e-13	5.70321e-11		NBR2	44.2161
								NES	315.595	-4.56978	0.727152	-6.28449	3.28923e-10	2.56693e-08		IFI35	324.651	2.16745	0.747877	2.89813	0.00375396	0.0225379		KIAA0754	91.0839	-5.0651	0.848564	-5.96903	2.38676e-09	9.98553e-08		MEIS3	92.0539	2.22991	0.875804	2.54613	0.0108925	0.0477677		MAFB	2066.27	-5.91923	0.808818	-7.31837	2.50998e-13	1.62959e-11		AL137655	115.092
								KRT31	97.6694	-4.56957	1.13284	-4.03372	5.48996e-05	0.000837328		SSH3	1804.44	2.16693	0.717023	3.02213	0.00251006	0.0166018		MAN1C1	171.041	-5.06359	0.794034	-6.37705	1.80531e-10	9.8889e-09		ADAT2	156.692	2.22813	0.65421	3.40583	0.000659634	0.00490522		PRKCB	92.1695	-5.91883	1.18823	-4.98123	6.31829e-07	1.10075e-05		PRDM8	68.2887
								SCNN1B	744.776	-4.56726	0.938485	-4.86663	1.13516e-06	3.00897e-05		CDK10	573.165	2.16536	0.618119	3.50314	0.000459803	0.00409684		RIMS4	22.5726	-5.06163	1.46608	-3.4525	0.000555423	0.00479082		KRT7	378.655	2.22754	0.80241	2.77606	0.00550218	0.0279976		PRR15L	54.79	-5.91791	1.51625	-3.90298	9.5014e-05	0.000925245		PTTG1	438.163
								PMEL	289.071	-4.56193	1.53478	-2.97236	0.00295517	0.0220925		ARRDC1	909.227	2.16482	0.691903	3.12879	0.00175527	0.0124351		GIMAP2	33.7316	-5.06115	1.29398	-3.91131	9.17958e-05	0.00104891		MOGS	988.156	2.22588	0.615075	3.61888	0.000295884	0.00246466		ERG	171.102	-5.91417	0.98428	-6.00862	1.87106e-09	5.81609e-08		HAGHL	36.4491
								TTC39A	173.165	-4.55765	0.991797	-4.59535	4.32024e-06	9.76755e-05		DUSP10	322.289	2.16191	0.75887	2.84885	0.00438778	0.0257042		GPR124	817.915	-5.06062	0.744367	-6.79855	1.05679e-11	7.56769e-10		SLC12A4	892.085	2.22075	0.751164	2.95641	0.00311241	0.0178		IQGAP2	135.817	-5.91196	0.966217	-6.11867	9.43596e-10	3.11424e-08		ADAMTSL4	1361.7
								HLA-DPA1	1273.27	-4.55269	0.836779	-5.44073	5.30617e-08	2.22281e-06		PLCD3	1414.59	2.16175	0.754729	2.86427	0.00417974	0.0246832		BARX1	120.954	-5.05992	0.885493	-5.71423	1.10199e-08	3.92216e-07		SLC35C2	859.192	2.21988	0.558112	3.97749	6.96474e-05	0.00071054		KCNJ2	171.9	-5.91138	1.17723	-5.02144	5.1285e-07	9.16601e-06		ISG15	558.248
								PRSS27	2209.41	-4.55148	0.945812	-4.81225	1.49239e-06	3.84322e-05		MICA	247.666	2.15751	0.601961	3.58413	0.000338206	0.00315902		XG	305.308	-5.05978	0.675736	-7.4878	7.0039e-14	7.98321e-12		SLC7A6OS	162.839	2.21971	0.690784	3.21332	0.00131208	0.0087939		CECR1	192.436	-5.91072	0.901525	-6.55636	5.51387e-11	2.34241e-09		CNTNAP3	325.627
								DCHS1	203.399	-4.55006	1.00236	-4.53934	5.64309e-06	0.000122711		CKS1B	490.685	2.15298	0.589276	3.6536	0.000258591	0.00252415		FAM20A	148.638	-5.05833	0.960052	-5.26881	1.37313e-07	3.66785e-06		NBPF15	295.352	2.21912	0.673204	3.29636	0.000979463	0.006882		EYA1	37.2892	-5.89815	1.52314	-3.87235	0.000107789	0.0010299		FAM20C	570.057
								ARHGAP9	61.4484	-4.54488	1.22674	-3.70485	0.000211516	0.00258083		E2F7	65.7181	2.15206	0.711257	3.02571	0.00248049	0.0164335		PPP1R3C	524.958	-5.05764	1.14848	-4.40378	1.0638e-05	0.000167229		KRBA1	246.356	2.21706	0.603814	3.67176	0.000240887	0.00206148		FGF18	37.3369	-5.89576	1.54612	-3.81326	0.000137148	0.00127156		ZNHIT2	94.1863
								TCF4	320.936	-4.54313	0.855374	-5.31127	1.08862e-07	4.00392e-06		TNK1	253.576	2.15199	0.616246	3.49209	0.000479248	0.0042393		CD79A	23.66	-5.05302	1.66023	-3.04357	0.00233786	0.0156841		SCML1	115.062	2.21633	0.705246	3.14264	0.00167432	0.0107395		ITIH5	397.087	-5.89571	0.816975	-7.21651	5.33379e-13	3.2489e-11		XRCC3	192.56
								TXLNB	95.0365	-4.54311	1.32517	-3.42831	0.000607344	0.00611537		EXO1	62.8635	2.15072	0.735736	2.92322	0.00346432	0.0211851		RASSF2	277.033	-5.05135	1.05245	-4.79962	1.58964e-06	3.232e-05		FLOT1	2159.13	2.21565	0.571676	3.87571	0.000106316	0.00101759		ZNF667-AS1	34.8077	-5.88532	1.64914	-3.56872	0.000358729	0.00290348		TMEM178A	27.3026
								CD209	76.4104	-4.54007	1.16897	-3.88382	0.000102826	0.00143583		NEU1	601.577	2.1497	0.579015	3.71268	0.000205075	0.00207023		TAGLN	1296.63	-5.04827	1.01152	-4.99075	6.01446e-07	1.37516e-05		POC5	91.1615	2.21533	0.767961	2.88469	0.00391805	0.0213929		SEMA5A	331.232	-5.88316	0.745254	-7.89416	2.92266e-15	2.53522e-13		TLDC1	924.266
								CPA4	387.373	-4.53792	1.09423	-4.14715	3.36645e-05	0.000552356		GOLM1	487.343	2.14878	0.628683	3.41791	0.000631049	0.00530944		MAP6	13.0916	-5.04769	1.82332	-2.76841	0.00563298	0.031253		LRIF1	168.374	2.21524	0.65005	3.4078	0.0006549	0.0048722		CCDC178	8.3657	-5.87871	2.03877	-2.88345	0.00393342	0.0214442		GANAB	4222.49
								CREB3L1	51.3191	-4.53362	1.243	-3.64731	0.000264998	0.00312189		NUDT22	526.076	2.14771	0.654413	3.28189	0.00103113	0.00802161		ADAM28	20.9142	-5.04362	1.40925	-3.57893	0.000344998	0.00321219		POLQ	111.556	2.21512	0.81246	2.72644	0.00640224	0.0315691		CAPN6	72.6812	-5.8776	1.11826	-5.256	1.47226e-07	3.00029e-06		BX647356	58.3817
								KCNE4	65.8021	-4.5271	1.22955	-3.68192	0.000231488	0.00277605		INPPL1	1100.06	2.1472	0.605649	3.54529	0.000392189	0.00358252		SLCO2B1	534.647	-5.03474	0.620833	-8.10966	5.07624e-16	8.25667e-14		C17orf61-PLSCR3	170.435	2.21321	0.675204	3.27783	0.00104607	0.00726377		CD33	23.6888	-5.87117	1.76962	-3.31776	0.000907438	0.00644425		PLEKHH2	148.835
								ITGAX	74.1433	-4.52399	1.05002	-4.30847	1.64389e-05	0.000298697		OVOL2	110.167	2.14414	0.650951	3.29386	0.000988213	0.00774821		FTCDNL1	18.8301	-5.03422	1.39732	-3.60277	0.000314839	0.0029713		BBC3	179.959	2.21311	0.672669	3.29004	0.00100172	0.00701347		CLEC1A	19.8699	-5.86986	1.80299	-3.25563	0.00113143	0.00775889		SERPINH1	1212.55
								NRCAM	52.1597	-4.52232	1.48782	-3.03957	0.0023692	0.0184706		CDPF1	107.932	2.14387	0.792097	2.70657	0.00679817	0.0362296		GPR65	23.1383	-5.0342	1.32595	-3.79667	0.000146655	0.00155534		SLC35B2	518.018	2.21288	0.602855	3.67067	0.000241916	0.00206708		QPCT	92.7011	-5.86795	1.0208	-5.74837	9.01055e-09	2.45134e-07		PSTPIP2	155.268
								RYR1	876.807	-4.52199	1.20465	-3.75377	0.000174195	0.00221512		SOX13	582.887	2.14373	0.653306	3.28136	0.00103307	0.00803276		SEMA5B	14.6501	-5.02993	1.473	-3.41476	0.000638375	0.00536128		KHK	100.024	2.21004	0.667034	3.31323	0.000922245	0.0065354		ARHGEF15	114.998	-5.86246	1.00146	-5.85392	4.80114e-09	1.37622e-07		MTBP	40.9137
								CPAMD8	74.3841	-4.52063	1.05515	-4.28434	1.83282e-05	0.000327648		LETMD1	372.181	2.14202	0.71477	2.99679	0.0027284	0.0176719		PIK3AP1	69.0716	-5.02173	1.16141	-4.32381	1.53359e-05	0.000227399		C16orf74	116.668	2.20923	0.730457	3.02445	0.00249089	0.0148988		PLBD1	529.787	-5.86033	0.647442	-9.05151	1.41002e-19	2.40837e-17		SKA3	68.1263
								C2orf88	31.5773	-4.52016	1.37355	-3.29086	0.000998817	0.00914037		INF2	1424.72	2.14104	0.611144	3.50333	0.00045948	0.00409626		CA12	1122.85	-5.01472	0.601303	-8.33976	7.44421e-17	1.43851e-14		OGT	1371.68	2.19878	0.654625	3.35883	0.000782719	0.00566787		ZEB1	218.471	-5.85613	0.738419	-7.93064	2.18027e-15	1.92142e-13		NGFR	607.32
								FBXL16	228.761	-4.51945	1.04134	-4.34004	1.42456e-05	0.000266763		LRRC8D	358.27	2.14061	0.788993	2.71309	0.00666598	0.0356682		ROBO3	57.1139	-5.00104	1.02545	-4.87691	1.0776e-06	2.34337e-05		PCED1A	476.285	2.19849	0.570264	3.85521	0.000115631	0.00109286		MYCT1	89.9262	-5.85594	1.06555	-5.4957	3.89162e-08	9.00988e-07		RNF215	152.201
								ELF5	30.0442	-4.5181	1.30689	-3.45713	0.000545952	0.00560713		NAPRT1	1921.06	2.13947	0.689022	3.10509	0.00190223	0.013264		CHN1	52.8236	-4.98973	1.12076	-4.45208	8.50438e-06	0.000138185		C19orf48	643.21	2.19834	0.562586	3.90757	9.32297e-05	0.000910748		C1orf177	74.5016	-5.85562	1.20346	-4.86564	1.14089e-06	1.85681e-05		KIFC1	243.403
								IGSF6	26.4807	-4.51783	1.35411	-3.33638	0.000848766	0.00795667		MSANTD3	250.369	2.13756	0.606544	3.52416	0.000424828	0.00383526		MMP9	75.7129	-4.98666	1.43457	-3.47608	0.000508805	0.00445379		GLS2	99.171	2.19681	0.778826	2.82067	0.0047924	0.0251427		SOX10	40.012	-5.85137	1.64456	-3.55801	0.000373675	0.00300682		BHLHE41	207.97
								S100A9	77861.5	-4.51747	0.815695	-5.53818	3.05624e-08	1.38196e-06		TOMM34	455.336	2.13342	0.716968	2.97561	0.00292406	0.0186098		FCGR2A	162.01	-4.98258	1.11226	-4.4797	7.47483e-06	0.000123215		CD40	374.755	2.1936	0.707883	3.09881	0.00194297	0.0121247		UBASH3A	15.122	-5.84885	1.80419	-3.24182	0.0011877	0.00809456		RPSAP58	498.702
								MYOT	217.654	-4.51269	1.33236	-3.38699	0.00070665	0.00687597		GSG2	44.0987	2.13261	0.788062	2.70615	0.00680683	0.0362463		TRNA_Glu	14.5241	-4.98071	1.58446	-3.14347	0.00166957	0.011902		MTHFS	173.174	2.19289	0.707332	3.10022	0.00193376	0.0120718		OCA2	36.9613	-5.8484	1.45679	-4.01457	5.95536e-05	0.000619387		SIGIRR	330.234
								C1orf162	26.1479	-4.50362	1.47563	-3.052	0.00227323	0.0179179		ARAP3	236.848	2.1245	0.762576	2.78595	0.00533713	0.0300402		CDK14	62.4258	-4.9766	1.05758	-4.70562	2.5309e-06	4.87817e-05		RAB43	331.736	2.1911	0.845337	2.59199	0.00954229	0.0430781		SAMD5	252.46	-5.84569	1.21724	-4.80241	1.56765e-06	2.45722e-05		MMP15	386.657
								MAN1C1	144.219	-4.50165	0.824371	-5.46071	4.74245e-08	2.0141e-06		CYB5D2	277.084	2.1239	0.661335	3.21153	0.00132031	0.00985285		RNLS	38.3372	-4.97407	1.08622	-4.57922	4.66705e-06	8.24753e-05		NOL7	830.405	2.18915	0.558559	3.91928	8.88154e-05	0.000871222		BMPER	17.7649	-5.84398	1.93181	-3.02514	0.0024852	0.014886		LRFN4	244.462
								PRKG1	54.4561	-4.50143	0.959871	-4.68962	2.73715e-06	6.50401e-05		CMTM4	411.711	2.12163	0.613209	3.45989	0.000540405	0.00468665		ARMCX2	55.8641	-4.97268	1.16384	-4.27266	1.93153e-05	0.000277124		B4GALNT1	59.9375	2.1865	0.728043	3.00326	0.00267105	0.0157152		CD4	232.618	-5.83496	1.00117	-5.82817	5.60384e-09	1.59253e-07		LOC100132247	589.91
								CA12	944.467	-4.49496	0.606531	-7.41095	1.25402e-13	2.19083e-11		ENDOG	257.981	2.12091	0.710061	2.98695	0.00281779	0.0180745		NRXN1	34.8875	-4.97237	1.46861	-3.38576	0.000709826	0.00587594		REEP2	53.5192	2.18297	0.743004	2.93804	0.00330297	0.0186901		POU3F1	142.524	-5.83367	1.05096	-5.55081	2.84346e-08	6.83751e-07		NMNAT2	100.932
								ANKRD37	224.569	-4.48776	1.02731	-4.36844	1.25136e-05	0.000239881		MTHFS	162.927	2.11555	0.713061	2.96685	0.00300863	0.0190006		DIO3AS	22.8136	-4.97006	1.58069	-3.14423	0.00166525	0.0118819		FAHD2A	212.757	2.1825	0.603982	3.61352	0.000302074	0.00250991		PKHD1L1	35.6715	-5.82438	1.30435	-4.46535	7.99392e-06	0.000104533		TPT1-AS1	140.73
								LOC643733	17.9323	-4.48554	1.39809	-3.20833	0.00133508	0.0117021		DOLK	281.928	2.11373	0.591195	3.57535	0.000349755	0.00325458		FLT1	200.172	-4.9691	0.820995	-6.05253	1.42587e-09	6.27854e-08		NCAPH	151.541	2.18186	0.684912	3.1856	0.00144453	0.00952367		GUCY2C	87.1038	-5.82343	0.924945	-6.29597	3.05477e-10	1.11234e-08		SNAPC1	271.351
								NOS3	131.185	-4.48066	0.812547	-5.51434	3.50088e-08	1.56461e-06		C9orf37	95.46	2.1132	0.764313	2.76484	0.00569506	0.0315425		ROR1	147.023	-4.96893	0.923582	-5.38007	7.44576e-08	2.16185e-06		GPSM1	364.728	2.18134	0.669854	3.25644	0.00112817	0.00775261		BCL6B	87.8317	-5.81553	1.25033	-4.65119	3.30023e-06	4.78793e-05		DNMT3B	44.2929
								LPIN2	259.93	-4.47916	0.871597	-5.13903	2.76163e-07	8.79032e-06		ABCD1	179.951	2.11241	0.622586	3.39297	0.0006914	0.00574305		LTBP1	533.482	-4.96683	0.940246	-5.28248	1.27448e-07	3.46084e-06		CDC45	112.523	2.179	0.650625	3.34909	0.000810783	0.00584809		GPNMB	2792.12	-5.81229	0.606706	-9.58008	9.69686e-22	2.32837e-19		LOC619207	54.8511
								NOTCH3	3056.09	-4.47818	0.610342	-7.33716	2.18177e-13	3.65449e-11		FAM83E	56.2923	2.11188	0.810972	2.60413	0.00921076	0.0458095		SHOX2	21.1361	-4.96663	1.44485	-3.43747	0.000587184	0.00499466		ZFPL1	610.564	2.17696	0.626993	3.47206	0.000516484	0.00398561		LAYN	147.85	-5.80416	1.1646	-4.98383	6.23387e-07	1.08719e-05		TK1	418.856
								PODXL	384.251	-4.47737	0.818741	-5.4686	4.53605e-08	1.94797e-06		LOC100862671	462.151	2.1093	0.77991	2.70455	0.0068398	0.0363542		FAM83C	981.351	-4.96405	0.701117	-7.08019	1.43954e-12	1.28191e-10		TMEM39A	413.076	2.17372	0.687225	3.16304	0.0015613	0.0101681		TMEM132B	42.4027	-5.80359	1.27571	-4.5493	5.38238e-06	7.34672e-05		NTN4	792.162
								C1orf170	236.621	-4.46745	0.998728	-4.47314	7.70778e-06	0.000158763		PTPRS	1429.14	2.10893	0.625598	3.37106	0.000748787	0.0061302		NBEA	45.1288	-4.9569	1.02524	-4.83485	1.33246e-06	2.81511e-05		TAF1D	711.327	2.17109	0.626362	3.46619	0.000527898	0.00406423		PPAPDC3	52.9435	-5.80356	1.25343	-4.63015	3.65401e-06	5.23247e-05		UBE2C	179.989
								ELMO1	118.491	-4.4568	0.983677	-4.53076	5.8773e-06	0.000126907		ARL16	270.983	2.1085	0.674653	3.12531	0.00177617	0.0125553		HSD11B1	10.6098	-4.95682	1.84528	-2.68621	0.00722674	0.0377991		BC010924	110.521	2.17072	0.70868	3.06305	0.00219093	0.0134045		PTPRN2	51.9089	-5.79995	1.14525	-5.06436	4.09785e-07	7.54369e-06		CCDC18	56.1697
								LAMA4	533.603	-4.45363	0.780376	-5.70703	1.14966e-08	5.85263e-07		PSMB8	1166.89	2.10819	0.708658	2.9749	0.00293081	0.0186346		BC030525	75.1539	-4.95278	1.212	-4.08647	4.37992e-05	0.000559872		COX17	457.937	2.1693	0.598893	3.62218	0.000292127	0.00244073		FADS6	60.9154	-5.79555	1.3393	-4.3273	1.50945e-05	0.000184502		UBE2T	76.2511
								LIMS2	154.486	-4.44356	0.798896	-5.56213	2.66507e-08	1.23042e-06		CNNM1	65.375	2.10609	0.713493	2.9518	0.0031593	0.0197487		CYP2C19	31.7434	-4.9477	1.18286	-4.18283	2.87901e-05	0.000391231		CKS1B	507.193	2.16809	0.582996	3.71887	0.000200114	0.00176543		BC063132	17.6387	-5.79449	1.77689	-3.26103	0.00111007	0.00765042		BID	334.215
								PAQR8	238.393	-4.44272	1.07149	-4.14629	3.3791e-05	0.000553842		SPDL1	108.064	2.10379	0.675344	3.11513	0.00183861	0.0128994		TCF4	545.211	-4.94718	0.757178	-6.5337	6.41645e-11	3.99524e-09		TUBG2	196.148	2.1673	0.651594	3.32615	0.000880532	0.00628009		CRABP2	5906.75	-5.7886	0.769548	-7.52208	5.3913e-14	3.88361e-12		LETMD1	378.864
								CHN1	42.4475	-4.44227	1.24427	-3.57017	0.000356752	0.00396867		HEATR2	516.493	2.10319	0.623638	3.37246	0.000744994	0.00610864		GNG2	152.466	-4.94357	0.898082	-5.50458	3.70042e-08	1.16571e-06		ERCC2	243.079	2.16458	0.594946	3.63828	0.000274468	0.00230832		UPK1B	17.3336	-5.78429	2.12856	-2.71747	0.00657829	0.032274		TM4SF19	43.8001
								TMEM52	35.0688	-4.44153	1.37906	-3.22069	0.00127884	0.011267		PGP	255.505	2.10168	0.617357	3.40432	0.000663294	0.00554426		CASS4	24.1032	-4.93826	1.61677	-3.0544	0.00225508	0.015234		C2orf74	174.461	2.16396	0.646696	3.34618	0.000819334	0.00588669		AADAT	18.0694	-5.78252	1.7686	-3.26954	0.00107724	0.00745517		CHKA	105.516
								FAM46B	1327.51	-4.44073	0.714757	-6.21292	5.20103e-10	3.8503e-08		SREBF1	5885.54	2.10027	0.585531	3.58695	0.000334563	0.00313149		ITGB3	60.9679	-4.93599	1.0985	-4.4934	7.00945e-06	0.000116402		PDRG1	342.701	2.16289	0.594377	3.63891	0.000273792	0.0023038		OLFM1	219.626	-5.7814	0.959034	-6.02836	1.65633e-09	5.18752e-08		HEXB	990.502
								LAIR1	63.2757	-4.43369	1.16047	-3.82061	0.000133124	0.00177199		SLC35D2	275.664	2.09992	0.6461	3.25015	0.00115345	0.00882249		CACNA1H	72.6887	-4.92816	1.11476	-4.42084	9.83181e-06	0.000155939		BLM	41.8	2.16192	0.846501	2.55395	0.0106509	0.0470195		BEX2	18.6386	-5.77121	1.80698	-3.19384	0.00140394	0.00931535		TCIRG1	806.346
								TUBB2B	24.905	-4.4281	1.42753	-3.10193	0.00192266	0.0157564		SPIN2B	72.109	2.09111	0.786518	2.65869	0.00784442	0.0402705		ZNF177	9.6138	-4.92739	1.89956	-2.59396	0.00948762	0.04672		GNPDA1	504.566	2.16082	0.671727	3.21682	0.00129622	0.00869464		PIK3AP1	70.7219	-5.76887	1.23032	-4.68893	2.74639e-06	4.08458e-05		ASPM	156.287
								NR4A1	1745.35	-4.42221	1.40735	-3.14222	0.0016767	0.0141713		CRIP2	2710.03	2.08322	0.757442	2.75034	0.00595339	0.0326712		F10	114.643	-4.91968	0.767316	-6.41154	1.44054e-10	8.00078e-09		TP53I13	468.465	2.16019	0.589915	3.66186	0.000250391	0.00212742		SOBP	50.5444	-5.76481	1.19619	-4.81929	1.44069e-06	2.28196e-05		DUSP10	318.411
								ABI3BP	763.842	-4.41732	0.825777	-5.34929	8.82981e-08	3.35562e-06		C19orf54	157.613	2.08295	0.702772	2.96391	0.00303758	0.019138		CDH11	138.23	-4.91588	0.97441	-5.04498	4.53569e-07	1.08232e-05		LAMA5	3364.41	2.15996	0.644963	3.34896	0.000811156	0.00584821		PNLIPRP3	51.7034	-5.76144	1.56222	-3.68799	0.000226033	0.00195455		SPDL1	110.652
								NKG7	36.3985	-4.41689	1.184	-3.73049	0.00019111	0.00238098		ACD	207.39	2.08254	0.616874	3.37597	0.00073557	0.00605005		SIGLEC1	76.4862	-4.91491	1.20601	-4.07536	4.5944e-05	0.000582151		ZNF354A	114.23	2.15865	0.757004	2.85157	0.00435036	0.0232731		HIST1H4H	58.5067	-5.76005	1.76021	-3.27236	0.00106654	0.00739969		CDCA2	49.6751
								TMEM154	831.653	-4.41403	0.67753	-6.51488	7.27478e-11	6.90385e-09		HES2	1141.21	2.0819	0.561075	3.71055	0.000206809	0.0020851		SLC38A3	31.185	-4.9144	1.41432	-3.47475	0.000511324	0.00447338		HOXD9	79.6334	2.15823	0.819298	2.63425	0.00843245	0.0392661		ABCA8	275.093	-5.7574	0.933911	-6.16483	7.05582e-10	2.39551e-08		SYTL4	260.023
								VSIG10L	1559.65	-4.41282	0.944402	-4.67261	2.97402e-06	7.02343e-05		ESPN	830.437	2.07925	0.634673	3.27609	0.00105254	0.0081563		CREB5	96.4001	-4.91377	1.32939	-3.69625	0.000218807	0.0021785		PLK1	166.396	2.15804	0.714413	3.02071	0.00252179	0.0150562		CST7	85.0383	-5.75719	1.22459	-4.70132	2.58482e-06	3.87911e-05		ZNF281	119.873
								DUSP5	1085.3	-4.40435	0.719504	-6.12137	9.27736e-10	6.39597e-08		MRPL28	899.185	2.07648	0.630386	3.29399	0.000987773	0.00774821		RGL1	331.566	-4.9065	0.898061	-5.46344	4.67007e-08	1.42607e-06		TUSC3	194.723	2.15615	0.720631	2.99204	0.00277123	0.0162182		SIT1	16.3917	-5.75311	1.95178	-2.94762	0.00320232	0.0182198		C6orf141	48.9447
								JSRP1	49.3344	-4.39271	1.57929	-2.78145	0.00541173	0.0355403		ZBTB25	78.8716	2.07364	0.785227	2.64082	0.00827066	0.0420256		IGSF1	15.5324	-4.89424	1.62387	-3.01394	0.00257878	0.0169788		TCOF1	1144.51	2.15612	0.741494	2.9078	0.00363978	0.0201618		ECHDC3	80.2245	-5.75021	1.19569	-4.80911	1.51607e-06	2.39221e-05		UGGT2	136.354
								KIAA1755	27.0281	-4.39199	1.39002	-3.15966	0.00157953	0.0135285		KLHL17	134.962	2.07219	0.761963	2.71953	0.00653738	0.0351572		ASPN	65.4027	-4.89155	1.22982	-3.97746	6.9654e-05	0.000833547		C10orf2	337.367	2.14907	0.832427	2.5817	0.00983161	0.0440959		RASGEF1A	16.47	-5.74267	1.84136	-3.11872	0.00181641	0.0115128		MELK	142.927
								SLC16A6	256.339	-4.38737	0.720373	-6.09042	1.12615e-09	7.5936e-08		LINC00673	263.439	2.07185	0.675899	3.06533	0.00217433	0.0147732		GHR	125.391	-4.88795	1.09715	-4.45513	8.38431e-06	0.000136373		CENPJ	118.349	2.14835	0.692512	3.10226	0.00192048	0.0120161		MYH11	1038.78	-5.741	0.972322	-5.90443	3.53876e-09	1.04977e-07		CCNJL	70.1982
								FARP1	82.6095	-4.38436	0.883731	-4.96119	7.00628e-07	1.98369e-05		BRMS1	794.216	2.06769	0.568454	3.63739	0.000275415	0.00265746		SCML2	15.3527	-4.87241	1.75919	-2.76969	0.005611	0.0311418		HID1	151.36	2.14716	0.842922	2.54728	0.0108567	0.0476489		KCNK10	68.4937	-5.73724	1.35266	-4.24145	2.22083e-05	0.000258776		TUBB3	197.415
								RAET1E	575.916	-4.3828	0.788124	-5.56105	2.68152e-08	1.23062e-06		FANCD2	158.64	2.06534	0.623008	3.3151	0.00091609	0.00728578		CD83	196.632	-4.87177	1.15477	-4.21881	2.45597e-05	0.000340123		PARP12	532.745	2.14708	0.778089	2.75943	0.00579023	0.0290441		TRAC	79.5847	-5.73072	1.24527	-4.602	4.18462e-06	5.90049e-05		SEL1L3	341.944
								KRT6A	115165	-4.37438	0.660734	-6.62049	3.58018e-11	3.69407e-09		ACOT13	268.671	2.06452	0.694458	2.97285	0.0029505	0.0187299		ADAMTS10	74.4996	-4.8681	0.910274	-5.34795	8.89541e-08	2.54109e-06		LEMD2	1066.06	2.14681	0.610499	3.51648	0.000437311	0.00343989		SLC46A3	43.117	-5.72756	1.39508	-4.10554	4.0338e-05	0.000442174		ADA	108.678
								FAIM2	59.5256	-4.37397	1.15046	-3.80194	0.00014357	0.00188011		C15orf40	199.394	2.06423	0.639727	3.22673	0.00125213	0.00944132		NOS3	156.066	-4.866	0.757459	-6.42411	1.32643e-10	7.49761e-09		RAI14	524.323	2.14662	0.777396	2.76129	0.00575729	0.0289226		VAV3	786.936	-5.72574	0.977792	-5.85579	4.74745e-09	1.36318e-07		STARD13	332.816
								ARC	143.171	-4.37231	1.60733	-2.72023	0.00652367	0.0412433		AARS	1558.08	2.06322	0.637908	3.23436	0.00121915	0.00923197		MYH11	1011.11	-4.86397	0.971024	-5.00911	5.46818e-07	1.2669e-05		PLOD2	311.096	2.14249	0.736402	2.90941	0.00362116	0.0200787		DDR2	197.379	-5.71647	0.902468	-6.33426	2.38482e-10	8.91912e-09		KIAA1377	109.486
								PPAP2B	1538.93	-4.36963	0.83839	-5.21192	1.86894e-07	6.28734e-06		CBWD6	344.587	2.06179	0.709347	2.9066	0.00365378	0.0220644		CPPED1	449.012	-4.86356	0.727151	-6.68852	2.25441e-11	1.50989e-09		FDX1L	165.785	2.14167	0.678456	3.15668	0.00159576	0.0103614		HCK	114.557	-5.70944	1.04714	-5.45241	4.96924e-08	1.1232e-06		CEP152	100.621
								ESAM	216.302	-4.35519	0.704868	-6.17874	6.46142e-10	4.62036e-08		IFITM3	3304.09	2.06049	0.697487	2.95416	0.00313524	0.0196334		ANKS1B	11.0207	-4.86189	1.88711	-2.57637	0.00998439	0.0484807		HS1BP3	425.799	2.14053	0.587856	3.64124	0.000271326	0.00228537		TDRD10	16.081	-5.70004	1.81352	-3.14308	0.0016718	0.0107275		WARS	1985.9
								TRIL	58.9529	-4.35336	0.997116	-4.36595	1.26571e-05	0.000242028		GFER	178.515	2.05867	0.640433	3.2145	0.00130673	0.00977901		GRHL1	2105.31	-4.85755	0.770439	-6.3049	2.88374e-10	1.49243e-08		TPRA1	773.087	2.13957	0.671947	3.18414	0.00145186	0.00956441		NPTX2	16.2465	-5.69503	1.92559	-2.95756	0.00310088	0.0177401		CCDC57	253.475
								LMOD3	83.7653	-4.34478	1.39353	-3.11782	0.00182193	0.0150999		ENKD1	187.447	2.05841	0.652285	3.15569	0.00160118	0.0115175		ALOX5AP	99.4646	-4.85356	0.998169	-4.86246	1.15937e-06	2.49736e-05		EXOSC5	348.265	2.13937	0.57749	3.7046	0.000211722	0.0018433		RUNX1T1	73.7131	-5.69336	1.0821	-5.26141	1.42952e-07	2.92399e-06		BIRC5	239.472
								PHLDA1	1591.85	-4.3386	0.851227	-5.09688	3.45296e-07	1.06598e-05		MAN1B1	1392.18	2.05516	0.667661	3.07814	0.00208294	0.0142621		KLF2	387.141	-4.85351	1.11272	-4.36184	1.28972e-05	0.000198056		TCEA2	295.013	2.13759	0.621939	3.43697	0.000588267	0.0044564		MYO1G	79.8498	-5.68862	1.17296	-4.84982	1.23576e-06	1.99552e-05		SNORA67	31.9958
								AADAC	22.9555	-4.32837	1.39563	-3.10138	0.00192618	0.0157768		ACOT7	598.249	2.0547	0.738601	2.78188	0.00540446	0.0303015		ARMCX3	164.797	-4.85218	0.845159	-5.74114	9.40395e-09	3.41456e-07		PPP1R26	547.581	2.13692	0.699122	3.05658	0.00223879	0.0136469		RELN	127.753	-5.67721	0.911991	-6.22507	4.81332e-10	1.68598e-08		ZFAND1	580.492
								SYNPO2	682.298	-4.32699	0.773189	-5.59629	2.18984e-08	1.03842e-06		SNHG10	76.4092	2.05275	0.799077	2.56891	0.010202	0.0492788		ZBTB16	95.5238	-4.84986	0.940423	-5.15711	2.5079e-07	6.29543e-06		SUPT7L	629.228	2.13619	0.561527	3.80424	0.000142237	0.00131286		ZNF813	35.5595	-5.67514	1.25972	-4.50507	6.63508e-06	8.82264e-05		RGS3	445.076
								USP2	186.164	-4.32183	0.770652	-5.60802	2.04649e-08	9.77102e-07		BX647356	54.4834	2.05072	0.751911	2.72734	0.00638474	0.0345109		BTK	38.9065	-4.84705	1.24592	-3.89034	0.000100106	0.00112929		PFAS	302.139	2.13506	0.711121	3.00238	0.00267877	0.0157494		MEF2C	311.853	-5.67409	0.776074	-7.31127	2.64621e-13	1.69932e-11		LOC100130987	34.1235
								EMID1	18.63	-4.31589	1.49397	-2.88888	0.00386616	0.0272403		URM1	919.002	2.05057	0.609256	3.3657	0.000763504	0.00622918		SGK2	10.1475	-4.8433	1.84494	-2.62519	0.00866019	0.043619		CDK2	442.007	2.13451	0.662272	3.22302	0.00126847	0.00852923		CD5	63.6944	-5.67178	1.20279	-4.71553	2.41086e-06	3.64113e-05		ASS1	1591.18
								DOCK10	93.9916	-4.31363	0.982433	-4.39076	1.12954e-05	0.000219531		MDC1	386.125	2.04918	0.667555	3.06968	0.00214292	0.0145975		CPXM1	30.3021	-4.83574	1.46968	-3.29033	0.00100069	0.00782676		RILPL1	280.153	2.13448	0.596845	3.57627	0.000348536	0.00283483		FUT7	15.7775	-5.66987	1.78229	-3.18122	0.00146656	0.00964067		DQ576952	90.1931
								ALOX15B	173.795	-4.31216	1.05	-4.10681	4.01168e-05	0.000641299		DSG2	723.623	2.04765	0.738773	2.77169	0.00557657	0.0310155		MYLK3	129.968	-4.82621	1.24157	-3.88718	0.000101414	0.00114243		FAM203A	377.168	2.1344	0.634807	3.36229	0.000773002	0.00560977		ARHGAP6	60.9984	-5.66592	1.24467	-4.55214	5.3102e-06	7.26502e-05		PSMB10	529.135
								GLB1L2	52.8409	-4.31125	0.947084	-4.55213	5.31054e-06	0.000116468		RNF207	173.515	2.04698	0.620137	3.30086	0.000963907	0.00761381		TNFRSF4	20.0045	-4.82621	1.61359	-2.99098	0.00278084	0.0179097		DENND5B	88.3306	2.13232	0.799092	2.66843	0.00762076	0.0362714		CHIT1	25.5166	-5.65205	1.58823	-3.5587	0.000372688	0.0030018		LOC100505806	128.764
								ETNK2	1318.31	-4.31024	1.05561	-4.08317	4.4426e-05	0.000701237		NTHL1	131.33	2.04569	0.642411	3.1844	0.00145056	0.0106113		KCNJ2	168.098	-4.81924	1.14134	-4.22245	2.41658e-05	0.000336421		PREB	989.974	2.1294	0.572467	3.71969	0.000199471	0.0017607		WISP2	287.134	-5.64121	0.676257	-8.34182	7.31538e-17	8.18927e-15		MIR5047	56.8467
								STAC3	335.48	-4.30897	1.48283	-2.9059	0.00366197	0.0261185		SRPX2	234.493	2.04306	0.748927	2.72798	0.00637232	0.0344674		BACH2	49.5059	-4.81694	1.06588	-4.51922	6.20677e-06	0.000105139		NEK3	97.1945	2.12885	0.733926	2.90064	0.00372404	0.0205051		UPK3B	590.142	-5.64041	1.17029	-4.81966	1.43801e-06	2.2799e-05		UBE2S	748.511
								SMIM5	254.931	-4.3066	0.995262	-4.3271	1.51086e-05	0.000279182		CHST14	304.935	2.042	0.638809	3.19657	0.00139073	0.0102583		LOC339524	60.3052	-4.81484	0.978869	-4.91878	8.70853e-07	1.92263e-05		PRIM2	78.2898	2.1287	0.790908	2.69146	0.00711403	0.034313		GSTA4	671.718	-5.63843	0.64413	-8.75356	2.06729e-18	2.90261e-16		ICAM1	752.829
								GRAP	22.6466	-4.30574	1.40099	-3.07335	0.00211667	0.0169841		EPB41L4B	120.741	2.03962	0.667804	3.05423	0.00225642	0.015234		HNMT	76.6012	-4.80958	1.26497	-3.80214	0.000143453	0.00152442		SIRT5	272.208	2.12867	0.781632	2.72336	0.00646212	0.031817		PRG4	75.6732	-5.63717	1.40926	-4.00009	6.33196e-05	0.000653632		DAP	1225.78
								CLCA4	2986.73	-4.301	0.631928	-6.80616	1.00236e-11	1.16745e-09		TICRR	148.484	2.03898	0.70968	2.8731	0.00406467	0.0240947		CPEB2	556.92	-4.80553	0.795097	-6.04396	1.50379e-09	6.55621e-08		NFKBIL1	344.117	2.12854	0.687936	3.09409	0.00197417	0.012287		EBF2	25.4146	-5.63713	1.90059	-2.96598	0.00301716	0.017351		CARD10	678.163
								ZFP36	4924.36	-4.29887	0.981089	-4.38174	1.17737e-05	0.000227399		HCFC1R1	543.607	2.03676	0.667857	3.0497	0.00229073	0.0154133		MLLT4-AS1	19.8526	-4.80546	1.70644	-2.81608	0.00486138	0.0278242		P4HA1	363.343	2.12841	0.708288	3.00501	0.00265571	0.0156472		GSDMC	780.389	-5.63591	0.850279	-6.62831	3.39559e-11	1.50022e-09		CDC42EP3	340.886
								PGBD5	227.321	-4.28984	0.837146	-5.12437	2.9854e-07	9.36683e-06		GDPD5	99.5155	2.03613	0.660045	3.08484	0.00203661	0.0140074		MEF2C	303.044	-4.80203	0.754143	-6.36753	1.92092e-10	1.04739e-08		MED22	534.275	2.12739	0.576809	3.68821	0.000225837	0.00195387		MGAT3	46.4264	-5.63492	1.30737	-4.31011	1.63175e-05	0.000197754		CENPJ	107.151
								FAM3D	615.254	-4.28469	0.969892	-4.41769	9.97603e-06	0.000197389		PRRT1	42.5871	2.03488	0.789254	2.57823	0.0099308	0.0483263		EBF2	26.2366	-4.78938	1.59699	-2.99901	0.00270862	0.0176011		CCT7	3421.55	2.12682	0.587663	3.61911	0.000295615	0.00246366		C1QTNF2	30.8937	-5.63397	1.45702	-3.86678	0.000110282	0.00104785		LOC100132352	59.4721
								GNG2	131.05	-4.27993	0.909518	-4.70571	2.52984e-06	6.08666e-05		CARD10	655.968	2.03345	0.664833	3.05858	0.00222389	0.0150653		ABCA6	95.9269	-4.78356	0.872556	-5.48224	4.19973e-08	1.3075e-06		DQ576952	93.8293	2.12617	0.742441	2.86375	0.00418652	0.0225715		BC039389	31.7799	-5.61743	1.40474	-3.99891	6.36351e-05	0.000656071		RAD51AP1	53.4096
								CYBRD1	1374.67	-4.27891	0.743054	-5.75854	8.48456e-09	4.48253e-07		WDR85	250.681	2.03318	0.617445	3.29289	0.000991634	0.0077674		CPE	651.628	-4.78263	0.943541	-5.06882	4.00297e-07	9.65315e-06		EPOR	56.9102	2.12496	0.809363	2.62547	0.00865287	0.0400673		FAM150B	9.57488	-5.61689	1.97395	-2.8455	0.00443411	0.0235992		ADAM9	1302.6
								SOX18	157.56	-4.27285	0.979319	-4.36309	1.28241e-05	0.000244916		CYB5B	1094.64	2.03259	0.589703	3.4468	0.000567275	0.00487722		XYLT1	706.006	-4.77953	0.633886	-7.54004	4.69815e-14	5.50651e-12		GFER	188.56	2.12339	0.634479	3.34667	0.000817894	0.00588145		NCALD	74.8033	-5.61306	1.02883	-5.45575	4.87662e-08	1.10528e-06		SLC4A5	76.5919
								ATF3	1088.85	-4.2633	1.26009	-3.38332	0.000716148	0.00695798		GPNMB	6663.91	2.03172	0.597643	3.39956	0.000674947	0.00562691		LIX1L	84.2337	-4.77916	0.977891	-4.88721	1.02273e-06	2.2424e-05		AGAP6	197.449	2.12168	0.626957	3.38409	0.000714138	0.00524461		RGL1	343.225	-5.60739	0.907431	-6.17941	6.43418e-10	2.19797e-08		CENPN	271.414
								RPL3L	134.73	-4.26251	1.50947	-2.82384	0.0047452	0.0319128		FHOD3	203.017	2.0287	0.645933	3.14073	0.00168527	0.0119996		C2orf88	37.3856	-4.77859	1.264	-3.78054	0.000156486	0.00164537		MTG2	491.285	2.12133	0.59684	3.55426	0.000379038	0.00304509		LAIR1	77.0067	-5.60709	1.16061	-4.83118	1.35727e-06	2.16224e-05		CKS2	293.369
								FADS1	76.0594	-4.26195	0.937268	-4.54721	5.4362e-06	0.000118382		PSMB7	1695.48	2.02495	0.602395	3.3615	0.000775205	0.00630447		CD4	291.391	-4.7766	0.849667	-5.62174	1.89047e-08	6.34094e-07		QPCTL	149.618	2.12001	0.793091	2.67309	0.00751559	0.0358739		DUSP13	75.4677	-5.6064	1.43031	-3.91971	8.86544e-05	0.000870158		AX747684	127.198
								APLNR	81.1594	-4.26055	0.955205	-4.46035	8.18244e-06	0.000167506		HR	1980.3	2.02441	0.764237	2.64893	0.00807466	0.0412004		SORBS1	492.997	-4.77441	0.710846	-6.71652	1.86117e-11	1.27875e-09		PET117	137.933	2.11912	0.709453	2.98697	0.00281754	0.0164254		VIM	9126.6	-5.60435	0.748163	-7.49081	6.84509e-14	4.80549e-12		B4GALT4	346.396
								CD96	37.6705	-4.25923	1.24308	-3.42635	0.000611759	0.00614718		ZNF704	375.816	2.02316	0.619956	3.26339	0.00110089	0.00848557		FAM46C	87.3514	-4.77355	1.15702	-4.12575	3.69531e-05	0.000486804		ZFAND1	593.295	2.11812	0.643205	3.29308	0.000990972	0.00695107		REEP1	43.2591	-5.6003	1.15278	-4.85808	1.1853e-06	1.92341e-05		ECT2	242.408
								AQP7	42.4376	-4.25825	1.21845	-3.4948	0.000474418	0.00500254		RIN1	526.586	2.02014	0.677845	2.98024	0.00288024	0.0183884		IVL	10817.2	-4.77146	0.7002	-6.81442	9.46425e-12	6.85728e-10		CEP164	602.562	2.11781	0.679393	3.1172	0.00182576	0.0115543		FGFR3	3099.06	-5.58687	0.58351	-9.5746	1.02248e-21	2.42007e-19		MAP4K2	293.82
								CALML3	17110	-4.25498	0.81333	-5.23156	1.68088e-07	5.78118e-06		MTFP1	200.526	2.01917	0.684666	2.94913	0.00318674	0.0198735		BNIPL	1192.99	-4.76858	0.765366	-6.23046	4.65064e-10	2.28096e-08		FHL2	1240.37	2.11738	0.59896	3.53509	0.000407631	0.00324538		ELMO1	138.123	-5.57711	1.00427	-5.55339	2.80184e-08	6.75704e-07		ZDHHC7	1102.55
								ELOVL6	192.362	-4.24573	0.77892	-5.45079	5.01457e-08	2.11216e-06		ECT2	239.911	2.01871	0.711705	2.83644	0.00456202	0.0264431		GRAP2	18.4071	-4.76713	1.55423	-3.0672	0.00216073	0.0146875		RPL22L1	586.265	2.1146	0.563814	3.75052	0.000176467	0.00158124		TSPAN11	198.763	-5.57276	0.82184	-6.78083	1.19489e-11	5.73824e-10		THAP9-AS1	252.088
								SMOC2	91.699	-4.23682	1.06634	-3.97322	7.09063e-05	0.00104417		CAV1	2927.28	2.01557	0.682925	2.95138	0.00316357	0.0197677		H19	4583.19	-4.75893	0.737475	-6.453	1.09655e-10	6.42612e-09		TTI1	318.107	2.11423	0.681472	3.10244	0.00191932	0.0120133		NDUFA4L2	1513.95	-5.57139	0.689995	-8.07453	6.77371e-16	6.41296e-14		PTTG1IP	2656.38
								ZNF569	25.6649	-4.23611	1.34619	-3.14674	0.00165103	0.014016		LOC100130744	111.526	2.01536	0.723246	2.78654	0.00532738	0.0300065		SYT11	115.413	-4.75099	1.01054	-4.70142	2.58355e-06	4.95697e-05		LIG3	433.896	2.11376	0.611476	3.45681	0.000546604	0.00419071		C2orf54	1937.55	-5.56877	0.78179	-7.1231	1.05524e-12	5.98741e-11		ZNF321P	42.3297
								PCOLCE2	120.888	-4.22834	0.839572	-5.03631	4.74604e-07	1.40049e-05		DNTTIP1	328.812	2.01445	0.584767	3.44487	0.000571331	0.00490945		CYS1	64.261	-4.75055	1.08164	-4.392	1.12313e-05	0.000175173		CCDC24	56.7841	2.11356	0.739353	2.85865	0.00425441	0.022878		EDN2	30.1716	-5.56182	1.67028	-3.32986	0.000868881	0.00620769		ATHL1	413.935
								GRHL3	1760.2	-4.22823	0.819435	-5.15994	2.4703e-07	7.98699e-06		KDELC1	55.8297	2.0144	0.77448	2.60097	0.009296	0.0460722		DLG2	83.7594	-4.7442	1.16558	-4.07023	4.69663e-05	0.000591528		IRX2	327.712	2.11051	0.647883	3.25755	0.00112379	0.00772569		RASAL1	346.421	-5.56132	0.793276	-7.01058	2.37329e-12	1.26028e-10		ANKRD13A	1417.95
								EMILIN1	206.793	-4.22642	0.799366	-5.28722	1.24191e-07	4.45062e-06		SNHG1	326.684	2.01327	0.593164	3.39411	0.000688509	0.00572501		GPM6B	94.1827	-4.74089	0.767391	-6.17793	6.49456e-10	3.08105e-08		WBSCR22	907.241	2.1088	0.560821	3.76021	0.000169774	0.00153036		HES5	15.347	-5.55594	1.97198	-2.81745	0.00484069	0.0253398		SPIRE1	343.93
								GJA4	34.6517	-4.22446	1.30368	-3.24041	0.00119357	0.0106007		DPP3	818.989	2.01229	0.564184	3.56674	0.000361456	0.003342		ADAMTS17	89.9145	-4.73828	0.791964	-5.98295	2.19138e-09	9.26541e-08		SCN3B	64.471	2.10873	0.782703	2.69416	0.00705657	0.0341019		TMSB15B	7.11787	-5.54827	2.04753	-2.70975	0.00673349	0.0328796		SPECC1	413.72
								GXYLT2	21.2884	-4.22319	1.4481	-2.91636	0.00354136	0.0254892		BC017818	98.3038	2.0089	0.670876	2.99444	0.00274947	0.0177867		AKAP12	447.276	-4.72337	0.885035	-5.33693	9.45356e-08	2.66708e-06		BC125159	63.1571	2.10723	0.781893	2.69504	0.00703805	0.0340556		F10	117.404	-5.53789	0.808667	-6.84817	7.48019e-12	3.71053e-10		CEP192	387.335
								TRIB1	1211.77	-4.22048	1.31104	-3.21919	0.00128555	0.0113196		PROM2	4438.75	2.00869	0.669749	2.99917	0.0027072	0.0176011		LAMB4	196.678	-4.72276	1.10042	-4.29176	1.77259e-05	0.000257566		MAD1L1	498.582	2.10399	0.565899	3.71796	0.000200841	0.0017709		ZNF365	301.191	-5.53757	1.43884	-3.84865	0.000118772	0.00111808		REPS2	80.5786
								LYPD3	18893.6	-4.21865	0.837303	-5.03838	4.695e-07	1.39346e-05		ABRACL	217.363	2.00768	0.633391	3.16974	0.00152576	0.0110769		DSC1	53.3361	-4.71859	1.04076	-4.5338	5.79311e-06	9.92927e-05		LOC100506054	41.2294	2.10204	0.814488	2.58082	0.00985673	0.0441846		BOC	749.759	-5.53655	0.77042	-7.18641	6.65168e-13	3.97852e-11		NPIPL3	289.665
								APOE	935.197	-4.2186	0.831793	-5.07169	3.94297e-07	1.19858e-05		MNF1	286.648	2.00569	0.649341	3.08881	0.0020096	0.0138707		ST6GALNAC3	16.5601	-4.71641	1.79633	-2.62558	0.00865007	0.0435922		C9orf91	262.057	2.10001	0.620225	3.38589	0.000709469	0.00521495		FUT2	605.864	-5.53073	0.765839	-7.22179	5.13064e-13	3.14831e-11		AP2B1	1645.07
								AKAP12	334.37	-4.21255	0.908874	-4.63492	3.57081e-06	8.2182e-05		SSSCA1	301.089	2.00404	0.673951	2.97356	0.00294363	0.0186938		BATF3	18.039	-4.71429	1.50709	-3.12808	0.0017595	0.0124555		NLE1	291.027	2.0999	0.633087	3.31692	0.000910172	0.0064609		DEFB103A	91.9983	-5.53044	1.54464	-3.58039	0.000343076	0.00279866		EIF4EBP1	838.373
								LSAMP	74.7154	-4.21101	1.07016	-3.93495	8.32134e-05	0.00120011		TRIM27	696.26	2.00339	0.578989	3.46014	0.000539886	0.00468469		FAM171A1	143.48	-4.71408	0.934979	-5.04191	4.60907e-07	1.09655e-05		CERCAM	545.538	2.09917	0.728037	2.88334	0.00393488	0.0214451		SPOCK2	182.216	-5.52902	1.11534	-4.95724	7.15031e-07	1.22509e-05		BCL2L12	174.309
								TNFSF12-TNFSF13	42.6668	-4.2017	1.09886	-3.82368	0.000131474	0.00175611										CP	241.769	-4.70131	0.883614	-5.32055	1.03455e-07	2.86794e-06		MNAT1	175.773	2.09487	0.617735	3.39122	0.00069583	0.00513519		B4GALNT4	28.9229	-5.52816	1.33532	-4.13994	3.4739e-05	0.000388937		MB21D2	116.62
								CRAT	466.459	-4.19772	1.08903	-3.85456	0.00011594	0.00159256										HSPA12B	130.23	-4.6998	0.849253	-5.53404	3.12944e-08	1.00369e-06		XRCC4	96.12	2.09335	0.722254	2.89836	0.00375116	0.0206407		CLIC6	42.4869	-5.52061	1.20188	-4.59331	4.36271e-06	6.11518e-05		DOCK5	204.288
								ZNF853	74.4044	-4.19648	0.895586	-4.68574	2.78957e-06	6.61833e-05										AKT3	203.179	-4.69878	0.822039	-5.716	1.09061e-08	3.89782e-07		KIF18B	86.45	2.09149	0.68406	3.05746	0.00223221	0.0136191		GPR65	23.7068	-5.51817	1.36061	-4.05566	4.9993e-05	0.000533688		LINC00641	88.6461
								XYLT1	596.278	-4.19119	0.640183	-6.54686	5.87593e-11	5.7908e-09										CC2D2A	70.104	-4.69511	0.939012	-5.00006	5.73128e-07	1.31828e-05		AK056351	63.2823	2.08833	0.804023	2.59736	0.00939444	0.0425498		LRFN5	12.7931	-5.5178	1.91302	-2.88435	0.00392229	0.0214046		C21orf58	43.5988
								BOC	580.154	-4.19058	0.773386	-5.41848	6.01068e-08	2.45767e-06										CXorf36	225.189	-4.69193	0.764943	-6.1337	8.58598e-10	4.00177e-08		SCD	9282.11	2.08814	0.569942	3.66378	0.00024852	0.00211478		PKP1	19376.7	-5.51181	0.581431	-9.47972	2.54975e-21	5.70867e-19		WNT10A	302.784
								ALDH1A2	33.8455	-4.18597	1.15933	-3.61068	0.0003054	0.00349086										DSC2	9880.35	-4.68854	0.585639	-8.00585	1.18642e-15	1.80109e-13		HMBS	313.441	2.08583	0.581545	3.5867	0.000334888	0.00274131		TSPAN32	16.3888	-5.51042	1.84589	-2.98524	0.00283359	0.0165073		SIX1	87.0209
								PHYHD1	133.41	-4.18592	0.86266	-4.85234	1.22013e-06	3.21753e-05										MATK	24.4977	-4.68537	1.46905	-3.18938	0.00142578	0.0104491		LIMA1	1714.52	2.08327	0.805453	2.58645	0.00969691	0.0436453		COL1A1	7349.34	-5.50602	0.974283	-5.65135	1.59192e-08	4.11085e-07		NCAPG	133.92
								EFCC1	20.7523	-4.18286	1.45151	-2.88173	0.00395497	0.0277136										CADPS2	64.608	-4.68337	0.931672	-5.02685	4.98614e-07	1.17573e-05		TXLNG2P	264.697	2.08273	0.639008	3.25931	0.00111683	0.00769063		FZD10-AS1	95.5011	-5.50562	0.920544	-5.98083	2.22003e-09	6.84942e-08		C16orf55	64.5062
								LGALSL	1490.86	-4.1807	1.04184	-4.01282	5.99973e-05	0.000901834										NREP	218.271	-4.68223	0.667502	-7.01456	2.30667e-12	1.92505e-10		MRPL2	406.083	2.0811	0.585511	3.55432	0.000378956	0.00304509		ENPP2	158.219	-5.50357	0.819223	-6.71804	1.84185e-11	8.56762e-10		OSGIN2	243.111
								SEMA5A	273.493	-4.17814	0.722364	-5.78397	7.29568e-09	3.93557e-07										PLA2G7	17.1906	-4.67947	1.5138	-3.0912	0.00199347	0.0137941		SCRN1	849.891	2.07986	0.59126	3.51767	0.000435351	0.00342818		PTGER3	95.2399	-5.50315	1.06699	-5.15762	2.5011e-07	4.80723e-06		TUBE1	185.775
								PDE1A	34.0432	-4.17507	1.13831	-3.66778	0.000244663	0.00291359										USP2	220.463	-4.67602	0.739428	-6.32384	2.55148e-10	1.33785e-08		ITGB4	3465.88	2.07936	0.677646	3.06851	0.00215129	0.0132008		KLK10	3041.11	-5.50095	1.01833	-5.40195	6.59207e-08	1.44662e-06		LOC100289019	88.8785
								RGL1	281.627	-4.17368	0.895989	-4.65818	3.19012e-06	7.45358e-05										NKAIN1	18.6754	-4.67306	1.40136	-3.33465	0.000854063	0.00685486		MRPL17	615.901	2.07756	0.582238	3.56823	0.000359394	0.00290744		ZNF583	13.739	-5.49947	2.00112	-2.74819	0.00599245	0.029897		ARHGAP11A	209.397
								CMYA5	972.188	-4.16454	1.39606	-2.98306	0.00285385	0.0214548										FBXO40	61.4066	-4.66833	1.46065	-3.19605	0.00139322	0.0102684		BUB1B	119.288	2.07711	0.651831	3.18658	0.00143964	0.00949522		KRBOX1	14.463	-5.499	1.92245	-2.8604	0.00423101	0.0227636		BTAF1	858.74
								ST6GAL1	191.507	-4.16179	0.84168	-4.94462	7.62926e-07	2.12486e-05										DNASE1L3	473.817	-4.65985	0.665464	-7.00241	2.51588e-12	2.07789e-10		C17orf75	192.941	2.07591	0.740772	2.80235	0.00507311	0.0263318		DKFZp586E1322	198.273	-5.49808	0.780873	-7.04094	1.90952e-12	1.03389e-10		FDFT1	1837.96
								PPARG	69.7861	-4.16083	0.928146	-4.48294	7.36208e-06	0.00015254										OXER1	17.1608	-4.65871	1.46182	-3.18693	0.00143791	0.0105284		MANEAL	112.11	2.07567	0.804517	2.58002	0.00987935	0.0442501		PPL	37555.6	-5.48673	0.841445	-6.5206	7.00286e-11	2.92988e-09		SLC7A5	5329.48
								GATA2	93.19	-4.16059	1.03299	-4.02773	5.63179e-05	0.000855565										GPC3	423.342	-4.65714	1.00905	-4.61539	3.92363e-06	7.13143e-05		SNRPA1	515.261	2.07526	0.586028	3.54123	0.00039827	0.00318002		KRT10	25991.9	-5.48549	1.47913	-3.7086	0.000208408	0.00181923		TARS	2943.04
								SPRY2	201.729	-4.1594	0.858905	-4.84268	1.28097e-06	3.3722e-05										LPIN1	635.886	-4.65478	0.99112	-4.69648	2.64681e-06	5.05271e-05		NECAB3	259.692	2.07343	0.649741	3.19117	0.00141699	0.00937565		ITPRIPL1	14.3923	-5.48348	1.80395	-3.03971	0.00236809	0.0142983		TLE1	583.177
								PDE3B	41.3876	-4.15803	1.0868	-3.82593	0.000130278	0.00174165										ITGAM	96.5971	-4.6534	0.967342	-4.8105	1.50553e-06	3.10054e-05		GPRC5C	291.435	2.07165	0.727032	2.84947	0.00437926	0.0233975		IGSF10	177.656	-5.47848	0.931318	-5.8825	4.04114e-09	1.18502e-07		FASTKD3	76.7827
								ZFP3	51.8589	-4.1538	1.14451	-3.62933	0.000284154	0.00329705										TMOD4	78.385	-4.65079	1.4886	-3.12428	0.00178244	0.0125828		LRRC23	84.8136	2.06992	0.730832	2.83227	0.00462181	0.0243987		GRASP	152.241	-5.47279	1.13653	-4.81533	1.46958e-06	2.32328e-05		CDC6	90.3332
								DIRAS3	41.303	-4.15034	1.2772	-3.24956	0.00115582	0.0103072										ADAMTS8	22.2035	-4.64891	1.43131	-3.24801	0.00116215	0.00886774		DCPS	213.782	2.06842	0.668821	3.09264	0.00198384	0.0123287		MURC	69.6642	-5.47048	1.61862	-3.37972	0.000725607	0.00531706		CAPN12	59.0877
								SDPR	237.341	-4.14987	0.864634	-4.79958	1.59001e-06	4.07415e-05										LRRC17	85.2283	-4.64505	0.96964	-4.79049	1.66376e-06	3.36979e-05		FAM136A	548.871	2.06774	0.564949	3.66004	0.000252177	0.00213945		PRKAR2B	82.6194	-5.47007	1.05495	-5.18514	2.15848e-07	4.2422e-06		GAS5	1756.51
								ZNF100	30.7919	-4.14592	1.22222	-3.39214	0.000693502	0.00679535										C1S	3797.24	-4.64255	0.880807	-5.27079	1.35835e-07	3.65744e-06		FGFR4	40.8117	2.06607	0.815909	2.53223	0.011334	0.0491835		C7	136.024	-5.4657	1.15375	-4.73733	2.16553e-06	3.30677e-05		PLAT	657.039
								EYA1	30.8083	-4.13968	1.4079	-2.94032	0.00327872	0.0239236										CRTAM	16.0466	-4.64029	1.47194	-3.1525	0.00161879	0.0116232		SMURF2	272.917	2.06519	0.661393	3.12249	0.00179329	0.011388		PLIN1	393.401	-5.46551	0.81766	-6.68433	2.31989e-11	1.06177e-09		SNHG10	75.1816
								CD55	1586.48	-4.13304	0.774928	-5.33345	9.63656e-08	3.63119e-06										SERPINB9	156.87	-4.63816	0.979115	-4.73709	2.16804e-06	4.25598e-05		RHOBTB3	280.23	2.06419	0.7065	2.92171	0.00348115	0.0194916		TRNA_Val	71.0227	-5.46541	1.61561	-3.38287	0.00071732	0.00526564		C17orf53	38.8564
								SERPINB5	4823.77	-4.12785	0.931861	-4.42969	9.43703e-06	0.000188667										ST6GAL2	71.9068	-4.63791	1.50038	-3.09115	0.00199383	0.0137941		CAPRIN2	189.755	2.06373	0.753502	2.73885	0.00616542	0.0305835		TMOD1	268.018	-5.46468	0.792443	-6.89599	5.34917e-12	2.71025e-10		ABCA7	845.187
								FLG2	71.169	-4.12488	1.55659	-2.64994	0.00805055	0.0484419										SEPT5-GP1BB	707.693	-4.63692	0.837237	-5.53836	3.05321e-08	9.81213e-07		PIGT	1200.99	2.06307	0.623005	3.31149	0.000928013	0.00655944		CRAT	539.579	-5.46085	1.10226	-4.95421	7.26235e-07	1.24172e-05		MNAT1	163.011
								ZNF486	30.5922	-4.12444	1.35048	-3.05406	0.00225768	0.0178089										KCNJ5	33.6981	-4.63177	1.08725	-4.26008	2.04358e-05	0.000289607		ARHGAP22	89.841	2.05912	0.682801	3.01569	0.00256393	0.0152255		GRIK3	25.8555	-5.45062	1.41989	-3.83877	0.000123654	0.00116008		ST6GALNAC2	597.572
								PSTPIP1	37.1669	-4.1148	1.10641	-3.71905	0.000199974	0.0024694										TCRA	53.7707	-4.63047	1.54144	-3.004	0.0026646	0.0174215		MAP6D1	42.5316	2.05857	0.801596	2.56809	0.010226	0.0454954		SERPING1	1282.74	-5.44675	0.705367	-7.72186	1.14641e-14	9.20978e-13		hCG_1980662	137.709
								GBP6	9466.04	-4.11278	0.721003	-5.70425	1.16857e-08	5.92923e-07										DEGS2	146.13	-4.62956	0.983079	-4.70925	2.48636e-06	4.80232e-05		MECR	278.45	2.05803	0.607761	3.38625	0.000708553	0.00521052		HCLS1	332.384	-5.43846	0.969417	-5.61003	2.02287e-08	5.05503e-07		MARS	1897.77
								ITGB2	404.182	-4.1073	0.953196	-4.30898	1.64012e-05	0.000298405										CDH16	229.285	-4.62594	1.49448	-3.09535	0.00196578	0.0136355		SLC46A1	153.167	2.05769	0.790233	2.6039	0.00921696	0.0419524		C11orf21	13.1151	-5.43759	1.98083	-2.74511	0.00604905	0.0300602		FBXO2	171.08
								NCF4	81.8098	-4.1068	0.935321	-4.39079	1.12938e-05	0.000219531										SPRY1	323.298	-4.62018	0.828259	-5.57817	2.43056e-08	8.00479e-07		MIR205HG	1814.33	2.05698	0.741209	2.77517	0.00551724	0.028057		LOC339524	71.2233	-5.43384	0.929972	-5.84302	5.1263e-09	1.46183e-07		FANCA	154.81
								TMEM220	39.8173	-4.10622	1.15737	-3.54788	0.000388348	0.00424944										CNTN2	16.7569	-4.61941	1.57983	-2.92398	0.00345585	0.0211464		ZNF232	112.644	2.05525	0.742952	2.76633	0.00566907	0.0286357		CD96	45.7631	-5.43284	1.23848	-4.3867	1.15082e-05	0.000145215		PHGDH	1398.27
								NOS1	161.986	-4.10509	0.975367	-4.20877	2.56766e-05	0.000436494										GBP6	11213.8	-4.61415	0.724929	-6.36496	1.95335e-10	1.05906e-08		TBL2	607.267	2.05309	0.591775	3.46938	0.000521664	0.00402183		GRID1	31.7726	-5.43228	1.54048	-3.52637	0.000421303	0.00333659		ADAT2	139.452
								LONRF2	61.7254	-4.10462	0.948895	-4.32569	1.52058e-05	0.000280642										SGMS2	352.111	-4.61087	1.05285	-4.37943	1.18992e-05	0.000184328		NT5C	568.954	2.05218	0.603264	3.4018	0.000669436	0.00496754		ZNF208	12.2792	-5.43086	1.65978	-3.27204	0.00106773	0.00740487		CHCHD6	141.466
								PHLDA2	568.346	-4.09979	1.44475	-2.83772	0.00454366	0.0308657										KRT13	809308	-4.61084	0.816144	-5.64954	1.60882e-08	5.4833e-07		SPIRE1	353.986	2.05004	0.612397	3.34756	0.000815259	0.00587014		RPSAP58	203.125	-5.43063	0.839633	-6.46786	9.94006e-11	4.05633e-09		AJ420422	353.726
								KIF26B	45.1376	-4.0987	0.9947	-4.12054	3.77984e-05	0.000609772										INPP5D	208.721	-4.61071	0.895332	-5.14972	2.6087e-07	6.52789e-06		SEL1L3	342.259	2.04882	0.801246	2.55704	0.0105566	0.0466902		HLTF	96.4779	-5.42656	0.85285	-6.36285	1.98043e-10	7.56033e-09		WASH1	279.037
								KCNN3	52.0882	-4.09835	0.973801	-4.20861	2.56945e-05	0.000436494										RASL12	102.312	-4.61043	0.835529	-5.51797	3.42938e-08	1.08676e-06		PTRH1	114.13	2.04823	0.750528	2.72905	0.00635171	0.0313573		FAM174B	86.5864	-5.42388	1.14894	-4.72078	2.34946e-06	3.55812e-05		HEATR6	165.163
								STEAP4	559.261	-4.09569	1.14985	-3.56195	0.000368117	0.00405985										GJB2	9337.47	-4.60403	0.676574	-6.80491	1.01113e-11	7.29292e-10		WDR27	163.46	2.04557	0.665313	3.0746	0.00210782	0.0129823		CFH	1488.99	-5.42113	0.796324	-6.80769	9.9176e-12	4.80453e-10		HIATL2	74.904
								ADAM19	81.4656	-4.09164	1.2238	-3.3434	0.000827582	0.00779133										IRF4	49.5511	-4.60362	1.13479	-4.05681	4.97469e-05	0.0006234		DENND3	296.488	2.04341	0.733995	2.78395	0.00537011	0.0275022		FAM13C	73.4854	-5.41932	1.13361	-4.78058	1.74791e-06	2.71156e-05		FAM83E	52.8109
								FAM109B	125.066	-4.08858	0.826689	-4.94573	7.58604e-07	2.12051e-05										CHST1	24.7529	-4.6029	1.43585	-3.20571	0.00134732	0.00999359		NUF2	61.7486	2.04287	0.720902	2.83377	0.00460026	0.0243117		FAM65B	78.0407	-5.41459	1.19966	-4.51345	6.37811e-06	8.51511e-05		LARP6	200.173
								CD247	29.2556	-4.08485	1.30877	-3.12112	0.00180163	0.0149963										ZNF418	16.1074	-4.59982	1.60402	-2.86769	0.00413483	0.024447		UNC119	258.102	2.04075	0.654562	3.11774	0.00182245	0.0115422		ADAMTS2	136.693	-5.40987	1.11957	-4.83208	1.35115e-06	2.15456e-05		ERVK13-1	107.451
								FOXF1	49.2193	-4.0816	1.39102	-2.93425	0.00334356	0.0242815										NR4A1	2118.97	-4.5972	1.42681	-3.22202	0.00127291	0.0095528		SPHK2	223.577	2.03988	0.638848	3.19306	0.00140773	0.00933173		ME3	41.1472	-5.40944	1.18186	-4.57708	4.71516e-06	6.53731e-05		LAPTM4B	949.322
								DEFB1	100.904	-4.0812	1.19103	-3.42662	0.00061114	0.00614497										CCDC88C	514.724	-4.59624	0.625119	-7.35259	1.94408e-13	1.99927e-11		WHAMMP2	53.1303	2.03752	0.776509	2.62395	0.00869161	0.0401569		ZNF569	31.1485	-5.40836	1.33455	-4.05256	5.06605e-05	0.000539316		UBXN11	173.671
								PKHD1L1	29.5262	-4.06694	1.17636	-3.45723	0.000545766	0.00560713										ST8SIA4	60.5625	-4.59301	1.08773	-4.22258	2.41519e-05	0.000336421		ATHL1	424.324	2.03551	0.765111	2.66041	0.00780459	0.0369468		TRPM6	30.8813	-5.40676	1.40217	-3.85599	0.000115263	0.00109		CLDN7	2926.78
								C3orf14	48.5998	-4.05779	1.00678	-4.03046	5.56689e-05	0.00084738										FERMT3	157.014	-4.59256	0.980375	-4.68449	2.80657e-06	5.31314e-05		KDELC1	57.8815	2.03509	0.768331	2.64872	0.00807972	0.0379866		MYZAP	554.292	-5.4046	0.994892	-5.43235	5.56178e-08	1.24188e-06		ITPR3	1907.73
								L1CAM	133.88	-4.05755	0.768601	-5.27914	1.29793e-07	4.61905e-06										ITGA7	312.303	-4.58828	0.660085	-6.95104	3.62592e-12	2.90438e-10		PCK2	420.391	2.03399	0.623179	3.26389	0.00109894	0.00758318		PLEKHG6	674.216	-5.40358	0.823135	-6.56464	5.21594e-11	2.23302e-09		CCDC82	206.199
								LY6D	13118.2	-4.05596	0.954118	-4.251	2.12816e-05	0.000373071										GBP5	108.787	-4.58662	1.01385	-4.52399	6.06859e-06	0.000103017		IMPDH1	829.434	2.03385	0.600016	3.38966	0.000699806	0.00516224		GPR34	26.2348	-5.40286	1.57277	-3.43526	0.000591994	0.00447656		FOXC1	539.814
								KRT14	31961.3	-4.05467	0.805746	-5.03219	4.84909e-07	1.42816e-05										LOC653513	120.091	-4.58275	1.07419	-4.26623	1.988e-05	0.000283441		EBF4	155.699	2.03378	0.691456	2.9413	0.00326841	0.0185132		FAM184B	13.2323	-5.40174	1.92812	-2.80156	0.00508562	0.0263478		CCT5	3739.75
								NELL2	57.5931	-4.04958	1.14628	-3.53281	0.000411162	0.00445424										SOX9	794.144	-4.57461	1.21545	-3.76371	0.00016741	0.00173877		DDX19B	455.825	2.03277	0.696277	2.91948	0.00350613	0.0195837		GABRA3	13.0582	-5.39989	1.79728	-3.00447	0.00266042	0.0156694		PILRB	692.012
								EXPH5	497.306	-4.04314	0.774766	-5.21852	1.80355e-07	6.10744e-06										PLD4	32.4339	-4.56902	1.09073	-4.18894	2.80261e-05	0.000382807		CLDN15	105.752	2.02983	0.724874	2.80026	0.0051062	0.0264126		FBP2	66.8374	-5.39646	1.64019	-3.29015	0.00100135	0.00701347		LOC100133331	108.904
								TENM4	255.316	-4.02563	0.742073	-5.42484	5.80055e-08	2.38871e-06										PRICKLE2	275.736	-4.56607	0.730595	-6.24979	4.11003e-10	2.04093e-08		KNTC1	171.781	2.02691	0.676232	2.99736	0.00272332	0.0159886		SPEF2	21.9983	-5.3951	1.47406	-3.66002	0.000252193	0.00213945		ABCA2	828.789
								CTSW	37.6194	-4.02446	1.32986	-3.02623	0.00247627	0.0191886										DISC1	40.4836	-4.56374	0.971118	-4.69947	2.60841e-06	4.99137e-05		ACP6	123.511	2.02666	0.784472	2.58346	0.00978134	0.0439418		ZNF14	52.0512	-5.38993	1.10608	-4.873	1.09915e-06	1.79771e-05		PTK7	1244.82
								PLEKHN1	422.353	-4.01693	0.814848	-4.92966	8.23715e-07	2.25334e-05										ADCY2	57.1773	-4.55926	1.09913	-4.14805	3.35316e-05	0.000448025		CKAP2L	63.5721	2.02586	0.789905	2.56469	0.0103268	0.0458452		GJA4	37.9484	-5.38798	1.4352	-3.75416	0.000173924	0.00156268		ZNF341	110.164
								CRISPLD2	316.997	-4.01439	1.08084	-3.71413	0.0002039	0.00250982										CLIC2	110.878	-4.55827	0.980156	-4.65055	3.31044e-06	6.143e-05		IAH1	348.734	2.02559	0.580016	3.4923	0.000478876	0.00372904		FLI1	170.91	-5.38501	1.04295	-5.16327	2.42667e-07	4.68591e-06		NABP1	513.839
								ACPP	463.882	-4.01273	0.839322	-4.78091	1.74502e-06	4.41976e-05										CTSK	581.46	-4.55703	0.753833	-6.04514	1.49282e-09	6.53723e-08		CCT6P3	78.0141	2.02539	0.785705	2.5778	0.00994304	0.0444872		LRRC15	78.6036	-5.38445	1.15234	-4.67261	2.9739e-06	4.3914e-05		AX747598	51.2447
								NIPAL1	292.805	-4.01247	0.755849	-5.30856	1.10495e-07	4.03503e-06										SGSM1	20.6223	-4.55513	1.29176	-3.5263	0.000421402	0.00381656		CDCA8	124.406	2.02499	0.681546	2.97118	0.0029666	0.0171018		KCND3	13.0035	-5.38172	1.82062	-2.95598	0.00311681	0.0178124		MTRR	409.947
								GNG7	74.8548	-4.01138	0.894655	-4.48372	7.3353e-06	0.00015219										EMP1	47183.1	-4.55503	0.88992	-5.11848	3.08013e-07	7.58846e-06		TTC7B	233.509	2.02451	0.642564	3.15068	0.00162892	0.0105216		BMP7	563.968	-5.38107	0.637984	-8.43448	3.32682e-17	3.85446e-15		TFAP2A	1169.22
								RASGRP1	100.694	-4.00455	0.918752	-4.35868	1.30848e-05	0.000248409										RCN3	112.641	-4.55341	0.823077	-5.53219	3.1626e-08	1.01026e-06		TMEM206	85.5388	2.02401	0.708829	2.85543	0.00429787	0.0230518		DNASE1L3	503.731	-5.37466	0.664052	-8.09373	5.78653e-16	5.50984e-14		SPIRE2	69.9488
								SERPINB8	404.443	-4.00416	0.91626	-4.37011	1.24181e-05	0.000238348										RNF212	15.2131	-4.54811	1.54042	-2.95251	0.00315201	0.0197109		BOD1	499.13	2.02251	0.575733	3.51293	0.000443187	0.00347997		SYT11	118.108	-5.372	1.04041	-5.16335	2.42572e-07	4.68591e-06		SLC22A18	213.3
								ARMCX6	94.9139	-4.00218	0.937038	-4.27109	1.94516e-05	0.000344924										IL2RG	120.836	-4.54795	0.886954	-5.1276	2.93461e-07	7.25234e-06		UQCC	476.406	2.02213	0.596112	3.39221	0.000693322	0.00512353		ZNF501	22.9269	-5.37007	1.54301	-3.48026	0.000500932	0.00387824		PDXDC2P	313.033
								ACTA2	731.302	-4.00161	0.908732	-4.40351	1.06514e-05	0.000208339										TGM7	23.4925	-4.54441	1.7497	-2.59725	0.00939745	0.0464809		RBM38	318.469	2.01792	0.635085	3.1774	0.001486	0.00975051		CD28	24.5937	-5.36701	1.59842	-3.3577	0.000785943	0.00568828		C11orf68	693.66
								LSP1	1260.77	-3.99478	0.626243	-6.37897	1.78284e-10	1.51433e-08										IFFO1	82.003	-4.53748	0.8496	-5.34073	9.25751e-08	2.62104e-06		FAH	299.867	2.01767	0.590035	3.41957	0.000627199	0.00469139		tRNAPro	26.1491	-5.36673	1.66588	-3.22156	0.00127494	0.00856926		SNAPC4	282.886
								CD300E	27.6796	-3.99226	1.21095	-3.2968	0.000977914	0.00898652										PDZK1IP1	546.652	-4.53406	0.723632	-6.26569	3.71172e-10	1.87825e-08		BC015774	47.188	2.01609	0.77376	2.60558	0.00917195	0.0418021		FABP5	27031.9	-5.36574	0.905501	-5.92571	3.10943e-09	9.33278e-08		LGALS3BP	3523.45
								COL4A3	16.2185	-3.9918	1.44941	-2.75409	0.00588562	0.038228										TSPAN11	194.664	-4.52527	0.780053	-5.80123	6.58283e-09	2.49834e-07		ZNF768	550.981	2.0136	0.624451	3.22459	0.00126153	0.0084929		PCDH17	19.481	-5.36536	1.85151	-2.89783	0.00375751	0.0206621		MFSD10	770.176
								ITGB3	57.8343	-3.9916	1.00986	-3.95263	7.72972e-05	0.00112641										RNASE7	205.437	-4.52525	1.51229	-2.99232	0.00276863	0.0178744		TMEM97	162.339	2.01127	0.684716	2.93738	0.00330995	0.0187228		BTK	32.2168	-5.36019	1.73047	-3.09754	0.00195136	0.0121633		MRPS30	345.058
								IRAK3	72.0637	-3.98561	1.01835	-3.91378	9.08636e-05	0.00129466										CCR4	13.4922	-4.52443	1.70437	-2.6546	0.00794014	0.0406833		MKS1	191.434	2.00939	0.730764	2.74971	0.00596474	0.0298021		KIAA1211L	399.519	-5.35654	1.01148	-5.29572	1.18548e-07	2.46779e-06		PLOD2	275.175
								ATP6V1C2	182.487	-3.98282	1.0194	-3.90702	9.34417e-05	0.00132403										PLAC9	175.024	-4.51654	0.698235	-6.4685	9.898e-11	5.86521e-09		ZNF23	172.905	2.00874	0.6684	3.00529	0.00265329	0.0156384		TCF4	500.84	-5.35543	0.76969	-6.95791	3.45367e-12	1.79374e-10		GCNT1	96.8542
								COL1A1	6078.4	-3.9825	0.965877	-4.1232	3.73651e-05	0.000604049										ECM1	6198.32	-4.51345	1.08091	-4.17559	2.9722e-05	0.000401797		C7orf50	985.508	2.00759	0.556093	3.61016	0.000306007	0.00254131		SKAP1	24.6323	-5.34775	1.57814	-3.38864	0.000702391	0.0051767		POFUT2	344.76
								ZNF300	37.0014	-3.97802	1.07297	-3.7075	0.000209315	0.00256549										EFCAB4B	15.3794	-4.5114	1.51146	-2.9848	0.00283767	0.0181729		KRT80	2914.87	2.00574	0.627953	3.1941	0.00140269	0.00931079		LOC730102	50.4163	-5.3469	1.10376	-4.84427	1.2708e-06	2.04017e-05		PCTP	165.793
								HSPB8	2608.56	-3.97682	1.14933	-3.46011	0.000539951	0.00556009										CNKSR2	15.4807	-4.50775	1.61028	-2.79936	0.00512047	0.0290567		GSTO1	1487.81	2.00505	0.647203	3.09802	0.00194815	0.0121479		SLC2A10	75.8631	-5.34636	0.956291	-5.59073	2.26122e-08	5.55022e-07		TMEM44	111.342
								JAM2	202.768	-3.97664	0.787725	-5.04827	4.45834e-07	1.33092e-05										UBE2QL1	23.8752	-4.507	1.2629	-3.56878	0.000358652	0.00332161		FUOM	159.405	2.00397	0.747515	2.68084	0.00734374	0.0352465		TSHZ2	256.246	-5.3393	0.841847	-6.34236	2.26267e-10	8.50065e-09		SLC1A5	2236.54
								MMP2	2097.14	-3.97611	0.877815	-4.52955	5.91095e-06	0.000127276										CPEB4	879.325	-4.50684	0.76549	-5.88752	3.92028e-09	1.57008e-07		PSAT1	599.176	2.00379	0.683263	2.93268	0.00336052	0.018937		PDE3B	50.2948	-5.33918	1.07847	-4.95068	7.39562e-07	1.25931e-05		KIF15	97.3701
								TIAM1	1200.98	-3.97353	0.667902	-5.94928	2.69332e-09	1.71814e-07										ZNF25	100.337	-4.50332	0.802433	-5.61209	1.999e-08	6.6801e-07		CDC42EP5	187.585	2.00374	0.654736	3.06038	0.00221058	0.0135047		PCDHB4	24.9191	-5.33793	1.37508	-3.88191	0.000103638	0.00099714		POC5	78.2387
								BNIPL	1029.92	-3.97025	0.761712	-5.21228	1.86539e-07	6.28734e-06										KYNU	38.4392	-4.49961	1.00981	-4.45591	8.35373e-06	0.000136015		GEMIN2	83.1034	2.00014	0.732364	2.73107	0.00631284	0.0311933		ZNF469	37.5562	-5.33687	1.21672	-4.38627	1.15313e-05	0.000145396		ARRDC4	219.299
								JHDM1D	490.023	-3.96885	1.03049	-3.85141	0.000117438	0.00160704										FCGRT	879.164	-4.49955	0.71431	-6.29916	2.99269e-10	1.5438e-08										SYT17	30.9863	-5.33675	1.57225	-3.39433	0.000687971	0.00508853		ZFYVE27	360.473
								IL2RA	28.1489	-3.96722	1.36779	-2.90047	0.00372607	0.0264472										OTOP3	287.032	-4.49759	0.719112	-6.25436	3.99144e-10	1.98823e-08										CXorf36	231.727	-5.33616	0.779577	-6.84494	7.65083e-12	3.78385e-10		GGACT	52.7705
								ITGBL1	217.172	-3.96397	0.888033	-4.46377	8.05301e-06	0.000165296										HAVCR2	69.6649	-4.49749	0.89572	-5.02108	5.13807e-07	1.20266e-05										ZNF300P1	12.9642	-5.33312	1.94256	-2.7454	0.00604366	0.0300514		GLYCTK	65.5174
								PRUNE2	68.9062	-3.96037	1.17059	-3.38321	0.000716435	0.00695798										SCNN1B	885.931	-4.49483	0.935807	-4.80316	1.5618e-06	3.18758e-05										FGD2	114.048	-5.32765	0.88201	-6.04035	1.53778e-09	4.84373e-08		ANKRD36	84.3423
								LIPE	117.823	-3.96001	0.81513	-4.85813	1.18497e-06	3.1302e-05										ANO5	22.9005	-4.49269	1.45427	-3.08931	0.00200625	0.013862										TENM1	25.007	-5.32437	1.32923	-4.00559	6.18617e-05	0.000640178		MTMR11	200.412
								LOC339524	54.3105	-3.95931	0.959577	-4.1261	3.68967e-05	0.000597369										PLXND1	809.522	-4.49226	0.73649	-6.09955	1.0637e-09	4.8444e-08										LMOD3	101.749	-5.32299	1.38709	-3.83753	0.000124279	0.00116463		ZNF621	287.032
								PTGER3	80.243	-3.95492	1.00936	-3.91824	8.91967e-05	0.00127327										TNNT3	1635.99	-4.4909	1.46749	-3.06026	0.00221142	0.0149872										SLC26A9	67.6258	-5.32214	1.78144	-2.98755	0.00281222	0.0164117		TMEM51	517.742
								FCGR2A	139.042	-3.95221	1.09732	-3.6017	0.000316146	0.00360032										ACSS3	26.7093	-4.48783	1.32825	-3.37875	0.000728158	0.00600147										HIST1H2BC	75.996	-5.32063	1.52926	-3.47922	0.000502868	0.0038896		THEMIS2	301.601
								PDE10A	17.4244	-3.95186	1.45492	-2.7162	0.00660367	0.0415765										MRO	15.3126	-4.48522	1.67453	-2.67849	0.00739539	0.0384483										SCN5A	10.3702	-5.31797	1.94505	-2.7341	0.0062551	0.0309449		F3	2651.76
								ZNF585B	78.3475	-3.94358	0.878159	-4.49073	7.09798e-06	0.000147878										MXRA8	579.568	-4.4822	0.69344	-6.46372	1.02162e-10	6.03135e-09										GMFG	133.906	-5.31797	0.970861	-5.47758	4.31186e-08	9.84006e-07		LAMA5	2913.4
								AIF1L	1158.42	-3.9429	1.08121	-3.64674	0.00026559	0.00312647										SSTR1	15.0367	-4.48139	1.44162	-3.10859	0.00187985	0.0131483										CLEC11A	75.2693	-5.31771	0.891222	-5.96677	2.42003e-09	7.39761e-08		KLHDC4	215.202
								CACNA1C	43.8812	-3.94042	1.0032	-3.92786	8.57059e-05	0.00123144										BST1	30.2187	-4.4767	1.19439	-3.74811	0.000178172	0.00183479										TNFAIP8L3	188.886	-5.31567	0.841679	-6.31556	2.69187e-10	9.91085e-09		HEMK1	283.845
								SLC29A1	307.198	-3.93973	0.658599	-5.98198	2.20447e-09	1.43608e-07										MIR1281	22.7659	-4.47466	1.22347	-3.65735	0.000254841	0.00249366										ZNF844	63.2062	-5.31469	1.204	-4.4142	1.01383e-05	0.000129011		AJUBA	915.245
								ADAMTS1	735.475	-3.93922	1.14719	-3.43379	0.000595209	0.00602023										TRIM72	63.6916	-4.47329	1.33172	-3.35904	0.000782132	0.00635108										GPRC5B	245.287	-5.30482	0.856413	-6.19423	5.8571e-10	2.02168e-08		CCNB1IP1	299.165
								IFFO1	72.5079	-3.93851	0.863684	-4.56013	5.1121e-06	0.000112632										RDH12	260.041	-4.47255	1.10888	-4.03339	5.49769e-05	0.000680248										IGFBP2	1994.49	-5.30394	0.611444	-8.67445	4.15568e-18	5.6902e-16		LGALS1	2707.42
								SCN4B	116.509	-3.93612	0.861339	-4.56977	4.88259e-06	0.000108371										HIF3A	65.8801	-4.46994	1.13063	-3.95348	7.70236e-05	0.000910123										FGFBP1	4857.54	-5.30052	0.770914	-6.87563	6.17172e-12	3.09858e-10		FLNB	5050.42
								LANCL3	36.2029	-3.93342	1.05873	-3.71521	0.000203037	0.0025032										KLF6	3624.59	-4.46906	0.893692	-5.00067	5.71304e-07	1.31598e-05										IGFL2	48.7165	-5.30006	1.44437	-3.66946	0.000243064	0.00207582		TMEM194A	225.614
								SERPINB9	128.874	-3.92977	0.995991	-3.94558	7.96054e-05	0.00115567										SOX10	41.7963	-4.46606	1.14332	-3.90621	9.37534e-05	0.00106593										TPRG1	433.011	-5.29865	0.799317	-6.62897	3.38029e-11	1.49745e-09		TMEM53	71.2051
								EBF4	54.2503	-3.92891	0.95828	-4.09996	4.13219e-05	0.000656284										ARHGEF25	132.709	-4.46541	0.844572	-5.28718	1.24213e-07	3.37877e-06										TUSC5	49.7797	-5.29762	1.24516	-4.25456	2.09457e-05	0.000246469		LOC100652772	104.085
								KLF6	3042.24	-3.92846	0.88323	-4.44783	8.67403e-06	0.000176395										SMIM10	37.262	-4.45773	1.14374	-3.89749	9.71942e-05	0.00110034										COL6A6	61.9818	-5.29473	1.11908	-4.73132	2.23059e-06	3.39986e-05		NUP155	306.085
								ASCL2	26.6387	-3.92646	1.30686	-3.0045	0.00266021	0.0203069										TXLNB	113.138	-4.45089	1.27349	-3.49502	0.000474023	0.00420241										WIPF1	344.243	-5.29384	1.02623	-5.15852	2.48913e-07	4.78977e-06		MACC1	940.371
								INMT	52.8515	-3.92611	1.0301	-3.81138	0.000138191	0.00182521										ASPG	243.499	-4.44848	0.763961	-5.82292	5.78277e-09	2.22114e-07										CBS	35.2444	-5.2937	1.26799	-4.17489	2.98128e-05	0.000336929		CEP78	93.8271
								MSRB3	196.377	-3.92139	0.785788	-4.9904	6.0255e-07	1.73152e-05										SOX18	187.45	-4.44482	0.952673	-4.66563	3.07676e-06	5.75629e-05										NOSTRIN	62.1376	-5.29235	1.04555	-5.0618	4.15323e-07	7.62024e-06
								ACAA2	150.935	-3.91872	0.755681	-5.18567	2.15234e-07	7.1469e-06										RAET1L	158.779	-4.44181	1.01129	-4.39223	1.12192e-05	0.000175156										TPPP3	1667.38	-5.29208	1.22121	-4.33349	1.46765e-05	0.000180243
								FBP1	18.2527	-3.91715	1.40728	-2.78349	0.00537778	0.0353476										PRIMA1	97.4361	-4.44098	0.866397	-5.12581	2.96265e-07	7.31032e-06										RAET1L	161.88	-5.28925	1.03606	-5.10515	3.3053e-07	6.21592e-06
								NNMT	274.74	-3.91202	1.13301	-3.45276	0.000554889	0.00568345										PCDH12	51.3682	-4.43763	1.04331	-4.25341	2.10539e-05	0.00029778										AKR1C3	259.102	-5.27916	0.777563	-6.78936	1.12628e-11	5.4245e-10
								GJB2	7851.54	-3.90768	0.67387	-5.79887	6.67649e-09	3.65282e-07										DIRAS3	53.0307	-4.43727	1.15157	-3.85324	0.000116567	0.00127791										EFHC2	12.8243	-5.27658	1.82137	-2.89704	0.00376703	0.0207006
								ZNF14	43.0584	-3.89522	1.06444	-3.65941	0.000252792	0.00299416										GNB4	296.765	-4.43551	0.787535	-5.63215	1.77982e-08	5.99794e-07										RIC3	28.8985	-5.2751	1.60914	-3.2782	0.0010447	0.00725999
								SCEL	4042.63	-3.89491	0.782582	-4.977	6.45766e-07	1.84193e-05										MRVI1	120.62	-4.43383	0.833635	-5.31866	1.04533e-07	2.88779e-06										SLITRK6	50.691	-5.27498	1.11128	-4.74676	2.06701e-06	3.1614e-05
								P2RY1	390.372	-3.89036	0.74191	-5.24372	1.57373e-07	5.47389e-06										KRT16	31895.8	-4.4334	0.845653	-5.24257	1.58352e-07	4.15837e-06										PCOLCE2	146.574	-5.27041	0.824279	-6.39397	1.61638e-10	6.24248e-09
								GUCY1A2	34.3246	-3.88618	1.11802	-3.47596	0.000509026	0.00530201										GPR162	14.4929	-4.43183	1.44976	-3.05694	0.00223609	0.0151223										NR3C2	62.4701	-5.26871	1.09912	-4.79357	1.63837e-06	2.55598e-05
								RHOU	186.678	-3.88459	0.79316	-4.89761	9.70083e-07	2.59827e-05										ADAMTSL2	23.1844	-4.43145	1.27852	-3.46608	0.000528104	0.00460502										MCF2L	244.204	-5.26653	0.827852	-6.36167	1.99568e-10	7.60103e-09
								ZCCHC24	304.162	-3.88402	0.710799	-5.4643	4.64739e-08	1.98469e-06										HSPE1-MOB4	29.2443	-4.4254	1.21441	-3.64407	0.000268361	0.00260041										LOC647859	37.1185	-5.26431	1.19891	-4.3909	1.12883e-05	0.000142658
								NOV	138.313	-3.88381	1.41304	-2.74854	0.0059861	0.0386519										NPAS3	12.9075	-4.42366	1.47404	-3.00105	0.00269047	0.0175403										SATB1	285.495	-5.26167	0.687665	-7.6515	1.98647e-14	1.52369e-12
								DAAM2	143.841	-3.88317	0.836591	-4.64165	3.45636e-06	7.99235e-05										POU3F1	139.773	-4.42216	0.979375	-4.51529	6.32309e-06	0.000106769										ZNF625	11.6208	-5.26057	1.89726	-2.77272	0.00555904	0.0281947
								ABLIM1	6816.84	-3.88063	0.590309	-6.57389	4.9016e-11	4.95771e-09										SLITRK2	14.1438	-4.41896	1.48936	-2.96701	0.00300707	0.0190006										ADAM33	219.228	-5.25691	0.791116	-6.64493	3.03355e-11	1.35472e-09
								ATP2A3	187.714	-3.87994	0.77019	-5.03764	4.71312e-07	1.39614e-05										FCGR2C	14.1369	-4.41791	1.5255	-2.89604	0.00377904	0.0226544										RYR3	71.0287	-5.25424	0.982984	-5.34519	9.03205e-08	1.94342e-06
								BC039389	26.417	-3.87117	1.28577	-3.01078	0.0026058	0.019979										PTGER3	89.383	-4.41359	0.996093	-4.4309	9.38393e-06	0.000150181										IRX6	12.019	-5.25274	1.86571	-2.81542	0.00487136	0.0254522
								GFRA2	35.7844	-3.8674	1.21132	-3.19271	0.00140943	0.0122698										NEUROD2	307.833	-4.41192	1.43568	-3.07306	0.00211876	0.0144638										ZNF135	32.0584	-5.24835	1.41078	-3.72017	0.000199088	0.0017592
								PAQR5	180.136	-3.86716	0.782957	-4.93918	7.84525e-07	2.1693e-05										BAI1	22.2862	-4.41168	1.34698	-3.27523	0.00105576	0.00817311										KRT33A	36.8834	-5.24798	1.34035	-3.91538	9.02612e-05	0.000883834
								CSF3R	85.0644	-3.86663	1.20017	-3.22174	0.00127414	0.011232										PDE6B	15.27	-4.40945	1.50711	-2.92576	0.00343616	0.021034										CPE	667.449	-5.24451	0.941888	-5.56808	2.57563e-08	6.25703e-07
								CADPS2	54.7294	-3.86513	0.954583	-4.04902	5.14318e-05	0.000794416										VWF	1849.96	-4.40675	0.757297	-5.81905	5.9182e-09	2.26769e-07										SIGLEC5	11.6064	-5.24185	1.90787	-2.74748	0.00600546	0.0299333
								IRF4	41.9543	-3.85635	1.16605	-3.30719	0.000942363	0.00870143										PLXDC2	437.855	-4.40639	0.645543	-6.82587	8.7395e-12	6.47942e-10										PAX9	986.19	-5.2281	0.728397	-7.17755	7.0974e-13	4.16985e-11
								HORMAD1	16.8157	-3.85623	1.38446	-2.78538	0.00534653	0.0351829										CD302	179.681	-4.40304	0.922893	-4.77092	1.83391e-06	3.66781e-05										CRYM	37.2627	-5.22523	1.45878	-3.58192	0.000341079	0.00278511
								PAMR1	120.127	-3.85604	0.860731	-4.47996	7.46556e-06	0.000154268										MRAS	133.193	-4.39176	0.823571	-5.33259	9.68237e-08	2.72199e-06										ECM2	152.013	-5.21493	0.946846	-5.50768	3.63583e-08	8.50826e-07
								FUT2	555.613	-3.84511	0.74642	-5.1514	2.58544e-07	8.33302e-06										LOC115110	14.4007	-4.38758	1.5637	-2.80589	0.00501778	0.0285961										ANKRD22	687.191	-5.21098	0.744997	-6.99463	2.6596e-12	1.39887e-10
								CALB2	134.465	-3.84084	1.30075	-2.95278	0.00314923	0.0232101										AVPR2	13.1185	-4.3857	1.67146	-2.62388	0.00869339	0.0437276										SDPR	288.391	-5.20268	0.863424	-6.02564	1.68443e-09	5.26559e-08
								ARHGAP40	42.6046	-3.84046	1.05194	-3.65084	0.000261386	0.00308408										BGN	1424.82	-4.38365	0.886062	-4.94734	7.52354e-07	1.68198e-05										COLGALT2	39.785	-5.20213	1.37036	-3.79618	0.000146943	0.00135103
								LOC100132891	25.1529	-3.83697	1.31176	-2.92505	0.00344406	0.0248587										STX11	225.334	-4.36935	1.09372	-3.99495	6.47089e-05	0.000782002										RASD1	184.969	-5.20003	0.841432	-6.17998	6.411e-10	2.19458e-08
								WISP2	240.524	-3.83552	0.649912	-5.9016	3.59995e-09	2.21493e-07										MYLK2	49.867	-4.36732	1.50043	-2.91071	0.00360606	0.0218513										GIMAP1	125.861	-5.19806	1.05378	-4.93276	8.1077e-07	1.37058e-05
								SFXN2	43.3179	-3.83344	1.03418	-3.70673	0.00020995	0.00256784										ITGBL1	258.417	-4.36669	0.878393	-4.97123	6.653e-07	1.50211e-05										MIR1281	23.8588	-5.19691	1.28571	-4.04204	5.2989e-05	0.000559899
								OVOL1	1250.3	-3.82962	0.836178	-4.57991	4.6517e-06	0.000104317										PTPN7	60.895	-4.36238	1.12446	-3.87953	0.00010466	0.00117517										DOCK11	145.965	-5.18933	0.920742	-5.63603	1.74012e-08	4.44226e-07
								SP5	41.1581	-3.8294	1.27165	-3.01137	0.00260068	0.0199615										SPRR4	28.6186	-4.36081	1.67553	-2.60264	0.00925087	0.045923										IL10RA	297.81	-5.18767	0.929363	-5.58197	2.37815e-08	5.81139e-07
								ABCA6	67.4512	-3.82669	1.00547	-3.80586	0.000141313	0.00185846										CALCRL	160.157	-4.3588	0.817169	-5.33402	9.60626e-08	2.70537e-06										SLC2A5	61.0817	-5.18571	1.09723	-4.7262	2.28763e-06	3.47083e-05
								SLC2A3	198.691	-3.82218	1.23451	-3.0961	0.00196083	0.0160179										ZNF662	58.3909	-4.35636	1.02826	-4.23664	2.26887e-05	0.00031836										NYNRIN	569.248	-5.18038	0.677638	-7.64476	2.09343e-14	1.59834e-12
								BTG2	1633.46	-3.82217	1.04257	-3.66612	0.000246258	0.00292646										LCK	75.8223	-4.34503	1.18517	-3.66616	0.000246219	0.00241522										FLT1	203.081	-5.17794	0.824512	-6.28	3.38565e-10	1.22255e-08
								TCEA3	313.765	-3.81181	0.863076	-4.41654	1.00295e-05	0.000197938										FSTL1	2607.4	-4.34346	0.915597	-4.74386	2.09685e-06	4.14688e-05										FILIP1	69.313	-5.17784	0.882481	-5.86736	4.42786e-09	1.28478e-07
								ZNF528	58.0563	-3.81164	1.1491	-3.31708	0.000909651	0.00844503										VASH1	283.235	-4.34091	0.794708	-5.46226	4.701e-08	1.43277e-06										TMEM178B	67.8636	-5.17413	1.10639	-4.67657	2.91719e-06	4.31536e-05
								COL4A2	549.124	-3.80732	0.862292	-4.41534	1.00849e-05	0.000198777										TNFRSF1B	415.366	-4.33703	0.93495	-4.63878	3.50464e-06	6.46573e-05										AKR1C2	607.571	-5.1713	0.749427	-6.90034	5.18785e-12	2.63657e-10
								TESPA1	25.22	-3.80375	1.29529	-2.9366	0.00331829	0.0241093										TMEM170B	34.0924	-4.33406	1.09609	-3.95411	7.68216e-05	0.000909084										PROX1	22.8994	-5.16754	1.41691	-3.64704	0.000265283	0.00224131
								SUSD2	56.6475	-3.80236	1.05969	-3.58817	0.000333004	0.00374193										AQP9	29.3884	-4.33086	1.42729	-3.03433	0.0024107	0.0160445										TLR7	21.9875	-5.16548	1.44496	-3.57483	0.000350462	0.0028477
								TPPP	409.316	-3.78841	0.882965	-4.29055	1.7823e-05	0.000318989										LINC00341	96.614	-4.33031	0.808387	-5.35673	8.47405e-08	2.43381e-06										DYNC1I1	11.3164	-5.16521	1.83514	-2.81462	0.00488352	0.0255076
								RGS16	119.339	-3.78532	1.26447	-2.99361	0.00275701	0.0208903										AVPR1A	40.9336	-4.32839	1.37061	-3.15801	0.0015885	0.0114366										CCL24	35.0973	-5.16148	1.80917	-2.85295	0.00433154	0.0231949
								RHBG	24.4651	-3.78102	1.32814	-2.84684	0.00441549	0.0302504										GNG7	88.8532	-4.32097	0.834143	-5.18013	2.21731e-07	5.65503e-06										SNX20	36.2031	-5.15549	1.33183	-3.87098	0.0001084	0.00103455
								ADAP2	90.2416	-3.78068	0.944278	-4.00378	6.23383e-05	0.00093138										ARMCX4	57.7285	-4.31724	1.06579	-4.05072	5.10592e-05	0.000636842										ZNF300	44.8165	-5.14981	1.06228	-4.84787	1.24792e-06	2.00928e-05
								HCST	23.658	-3.76444	1.27724	-2.94732	0.00320542	0.0235227										COL1A1	7220.12	-4.30612	0.978942	-4.39874	1.08879e-05	0.000170652										FTLP10	11.3777	-5.14722	1.99267	-2.58308	0.00979232	0.0439529
								ZNF662	49.4675	-3.76322	1.07258	-3.50857	0.000450521	0.00478998										NRXN2	22.4175	-4.30552	1.17448	-3.66589	0.000246481	0.0024163										FBLN5	368.812	-5.14619	0.792122	-6.49672	8.20888e-11	3.39164e-09
								ABCG2	34.6745	-3.7554	1.10518	-3.39801	0.000678783	0.00669492										FAM117B	343.688	-4.30523	0.730836	-5.89083	3.84272e-09	1.54679e-07										GAS1	321.976	-5.14486	0.87648	-5.86992	4.36018e-09	1.26959e-07
								SPON1	236.024	-3.75058	0.97657	-3.84056	0.000122754	0.00166506										SLC16A11	14.0358	-4.30251	1.61491	-2.66424	0.0077163	0.0396895										SYPL2	71.7368	-5.13841	1.52052	-3.37938	0.000726505	0.00532128
								GJB6	1510.98	-3.74982	0.730771	-5.13132	2.87719e-07	9.10162e-06										TAL1	30.8231	-4.29735	1.29451	-3.31966	0.000901269	0.00719391										MFAP3L	28.0833	-5.13651	1.13667	-4.5189	6.21614e-06	8.33244e-05
								MEX3C	323.284	-3.74971	0.788344	-4.75644	1.97035e-06	4.91756e-05										OLFM2	223.238	-4.29655	0.749643	-5.73146	9.95721e-09	3.5909e-07										MMP3	22.6591	-5.13543	1.52992	-3.35666	0.000788896	0.00570512
								SH3BGRL2	842.274	-3.74455	0.863943	-4.33425	1.46255e-05	0.000272549										KIAA1324L	51.6704	-4.29528	1.07026	-4.0133	5.98758e-05	0.000732479										AK055370	10.8878	-5.13512	1.9168	-2.679	0.00738424	0.035413
								SMAD4	317.439	-3.73675	0.632274	-5.91002	3.42076e-09	2.14656e-07										EVC2	80.4897	-4.29282	0.884395	-4.85396	1.21021e-06	2.58243e-05										P775P	22.7948	-5.13218	1.57544	-3.25762	0.00112351	0.00772569
								ITGA4	56.8079	-3.7327	1.00845	-3.70144	0.000214382	0.00261165										PCOLCE	507.666	-4.29119	0.735117	-5.83743	5.30133e-09	2.06609e-07										PLSCR4	177.87	-5.13047	0.910364	-5.63563	1.74419e-08	4.44582e-07
								FAM198B	171.22	-3.73033	0.88921	-4.1951	2.7275e-05	0.000460798										KLK5	711.903	-4.28753	1.22102	-3.51145	0.000445677	0.0039955										ZFP82	10.5502	-5.12151	1.92952	-2.6543	0.00794734	0.0374706
								ZNF667-AS1	29.0263	-3.72691	1.30559	-2.85457	0.00430946	0.0296835										P2RX7	55.7116	-4.28635	0.909783	-4.7114	2.46025e-06	4.77085e-05										RIPK3	88.9731	-5.12009	0.862914	-5.93349	2.96568e-09	8.99915e-08
								CSF2RA	45.847	-3.72352	1.10425	-3.372	0.000746246	0.00719542										HLA-DPA1	1534.94	-4.28404	0.838204	-5.11098	3.20491e-07	7.87153e-06										FAM180B	21.9974	-5.10623	1.43259	-3.56433	0.000364793	0.0029425
								GPRASP1	68.195	-3.72246	1.08507	-3.43061	0.000602235	0.00607132										ZNF354C	19.4392	-4.27303	1.37032	-3.11828	0.00181912	0.0127851										LANCL3	43.8036	-5.10353	1.04607	-4.87879	1.0674e-06	1.7527e-05
								AQP7P1	29.7589	-3.71876	1.10926	-3.35248	0.000800923	0.00761025										FUT3	1219.02	-4.27141	0.922459	-4.63046	3.64849e-06	6.69239e-05										GPR110	83.245	-5.10316	1.26147	-4.04542	5.22289e-05	0.000553633
								FNDC5	83.1105	-3.71647	1.16419	-3.19233	0.00141131	0.0122793										SHE	132.026	-4.26752	0.940024	-4.5398	5.63075e-06	9.69268e-05										FOXI2	11.0797	-5.09933	1.86875	-2.72874	0.00635776	0.0313778
								CMTM7	30.3323	-3.71564	1.19243	-3.11602	0.00183309	0.0151563										RELN	125.604	-4.26689	0.829996	-5.14086	2.73488e-07	6.81156e-06										CAPN3	270.756	-5.09929	1.01819	-5.00817	5.49499e-07	9.71623e-06
								ZAP70	34.6253	-3.71348	1.24192	-2.99012	0.00278867	0.0210678										PSTPIP1	45.3183	-4.26543	0.999444	-4.26781	1.97404e-05	0.000281956										ADCY1	49.4117	-5.09644	0.936775	-5.44041	5.3159e-08	1.19341e-06
								PDE1B	24.3278	-3.70872	1.18945	-3.11801	0.00182077	0.0150984										KRT16P1	79.4495	-4.26456	0.934846	-4.56177	5.07234e-06	8.83641e-05										TNFSF13B	41.9899	-5.09472	1.19261	-4.2719	1.93816e-05	0.000230686
								KRT16P3	53.7489	-3.70856	0.931041	-3.98324	6.79831e-05	0.00100336										TNXB	1516.4	-4.26382	0.797956	-5.34343	9.12027e-08	2.5918e-06										KLF5	4187.95	-5.09302	0.70889	-7.1845	6.74518e-13	4.00552e-11
								FCGBP	206.136	-3.70548	0.991476	-3.73733	0.000185982	0.00233221										HRASLS5	20.4349	-4.26071	1.50079	-2.83897	0.00452593	0.0262817										UGT1A6	150.764	-5.08894	1.1863	-4.28974	1.7888e-05	0.000214916
								FAM78B	16.5159	-3.69371	1.28102	-2.88342	0.0039338	0.0276282										MEG3	73.4418	-4.25882	0.990986	-4.29756	1.72692e-05	0.000251849										ABI3BP	914.012	-5.08836	0.824028	-6.17499	6.61665e-10	2.25102e-08
								FBLN5	304.201	-3.68874	0.784699	-4.70084	2.591e-06	6.20467e-05										PDCD1LG2	25.8201	-4.25862	1.58	-2.69533	0.00703188	0.037054										KCNQ3	10.3367	-5.08704	1.88979	-2.69186	0.00710546	0.0342816
								KCNK7	155.983	-3.68805	0.968184	-3.80925	0.000139389	0.00183945										RASGRP4	35.6483	-4.25644	1.09694	-3.8803	0.000104328	0.00117277										PLXNA4	38.3162	-5.08422	1.35218	-3.76001	0.000169905	0.00153072
								LYPD2	581.324	-3.68767	0.96368	-3.82666	0.000129896	0.00173806										PLAC4	20.2141	-4.25607	1.5297	-2.78229	0.00539776	0.0302832										SPTSSB	101.614	-5.08207	0.753128	-6.74795	1.49948e-11	7.11846e-10
								GSTA1	67.4052	-3.68001	1.29448	-2.84283	0.00447142	0.0305392										FBN1	1108.2	-4.25164	0.960355	-4.42715	9.54862e-06	0.000152357										CTSK	595.419	-5.08085	0.754727	-6.73204	1.67298e-11	7.85209e-10
								PTPN7	51.5814	-3.67612	1.16938	-3.14366	0.00166851	0.014113										PTX3	19.1678	-4.24514	1.32438	-3.20537	0.0013489	0.0100007										HRASLS	54.3099	-5.07729	1.04729	-4.84805	1.24683e-06	2.00928e-05
								CPE	554.036	-3.67175	0.93112	-3.94337	8.03462e-05	0.0011623										C14orf37	22.9425	-4.23735	1.21597	-3.48476	0.000492586	0.00432607										GRHL3	2101.44	-5.07574	0.820874	-6.18334	6.27608e-10	2.15284e-08
								BACH2	47.3377	-3.6716	0.94991	-3.8652	0.000110996	0.00153014										MLIP	38.5519	-4.23656	1.08398	-3.90832	9.29396e-05	0.0010597										SPTBN5	191.526	-5.07502	1.09019	-4.65517	3.2372e-06	4.70886e-05
								TNS1	1832.39	-3.66619	0.627621	-5.84142	5.17593e-09	3.0102e-07										PILRA	23.306	-4.23621	1.37757	-3.07514	0.00210404	0.0143756										LOC100130992	10.4227	-5.06909	1.8476	-2.74361	0.00607684	0.0301711
								JPH2	89.6855	-3.66344	0.898551	-4.07705	4.56102e-05	0.000716985										PCP4L1	71.8648	-4.23592	0.973054	-4.35322	1.34153e-05	0.000204436										CNTNAP2	21.4006	-5.06684	1.51125	-3.35274	0.00080016	0.00577398
								SPTSSB	94.5891	-3.6607	0.716575	-5.10861	3.2454e-07	1.00798e-05										IL1RL2	95.3271	-4.23577	0.837153	-5.05973	4.19856e-07	1.00943e-05										SUSD4	636.198	-5.06587	0.636172	-7.96306	1.67841e-15	1.50313e-13
								FZD4	243.995	-3.65911	0.863597	-4.23705	2.26473e-05	0.000392979										C1orf177	73.2793	-4.23493	1.05954	-3.99697	6.41583e-05	0.000775936										PCDH7	314.545	-5.0622	0.773656	-6.54321	6.02124e-11	2.53842e-09
								ZNF91	60.403	-3.65594	0.945901	-3.86504	0.000111073	0.00153014										NOD2	222.669	-4.23308	0.877071	-4.82638	1.39038e-06	2.91613e-05										CHFR	389.892	-5.0582	0.650549	-7.77528	7.528e-15	6.26754e-13
								STARD9	126.445	-3.65571	0.775478	-4.71414	2.42737e-06	5.87692e-05										TMPRSS11F	90.9453	-4.23302	0.842379	-5.02508	5.03212e-07	1.18481e-05										LONRF2	75.0053	-5.05704	0.91547	-5.52399	3.31389e-08	7.83231e-07
								LRRK2	230.647	-3.65377	0.713342	-5.12205	3.02235e-07	9.44422e-06										FGF5	84.0608	-4.23128	1.47184	-2.87483	0.00404241	0.0239985										ANXA1	108088	-5.05414	0.721275	-7.00723	2.43084e-12	1.28262e-10
								LFNG	150.049	-3.64666	0.760366	-4.79593	1.61922e-06	4.12834e-05										NLRP3	49.6412	-4.22489	1.10133	-3.83617	0.000124966	0.00135508										OR7E14P	21.7247	-5.05018	1.57852	-3.19931	0.00137758	0.00917639
								STX11	189.446	-3.64295	1.08787	-3.3487	0.000811904	0.00769692										SOSTDC1	36.0182	-4.22362	1.25758	-3.35853	0.000783578	0.00635959										JAKMIP3	8.15695	-5.05009	1.92188	-2.62769	0.00859675	0.039852
								ME3	33.1058	-3.6344	1.11811	-3.25048	0.00115212	0.0102861										SCN3B	25.9801	-4.22099	1.16063	-3.6368	0.000276045	0.00266192										COL12A1	887.575	-5.04925	0.766483	-6.58756	4.47126e-11	1.93926e-09
								FAT4	145.303	-3.63367	0.798203	-4.55231	5.30612e-06	0.000116468										AIF1L	1370.01	-4.2191	1.09079	-3.86794	0.000109759	0.00121245										NBEA	50.088	-5.04865	0.968218	-5.21437	1.84441e-07	3.69507e-06
								ZNF320	63.9547	-3.62815	1.0423	-3.48093	0.000499684	0.0052224										CFD	3057.55	-4.2173	0.55239	-7.63464	2.2645e-14	2.84222e-12										DLG2	86.0642	-5.04649	1.17061	-4.31099	1.62522e-05	0.00019712
								HS3ST6	80.8849	-3.62711	1.33855	-2.70974	0.00673366	0.0422199										IL17RD	161.662	-4.21474	0.92195	-4.57156	4.84116e-06	8.50807e-05										GHR	128.813	-5.04503	1.09395	-4.61176	3.99269e-06	5.65392e-05
								CCRL1	33.6772	-3.62312	1.18132	-3.06701	0.00216212	0.0172857										FW340024	37.721	-4.21021	1.20686	-3.48857	0.000485607	0.00427892										ZFP30	54.6811	-5.04144	1.0873	-4.63665	3.54096e-06	5.09701e-05
								TEX101	28.4165	-3.62286	1.1205	-3.23326	0.00122386	0.0108431										BST2	674.23	-4.20907	1.00732	-4.1785	2.93432e-05	0.00039773										WISP1	22.376	-5.04076	1.53286	-3.28846	0.00100737	0.00703928
								DENND2A	76.4151	-3.61213	0.953274	-3.78919	0.000151141	0.00196253										PID1	127.869	-4.20792	0.911258	-4.6177	3.8801e-06	7.06403e-05										AKR1C1	666.336	-5.03868	0.787919	-6.39492	1.60631e-10	6.21806e-09
								PPL	31302.5	-3.60939	0.838395	-4.30512	1.66896e-05	0.000301762										ADCY5	69.7593	-4.20628	0.918969	-4.57717	4.71302e-06	8.31034e-05										WSCD2	26.4971	-5.03717	1.67548	-3.00641	0.00264354	0.0155921
								SETD9	31.4164	-3.60743	1.06861	-3.37582	0.00073596	0.0071037										LPHN2	630.168	-4.2059	0.645487	-6.51586	7.22754e-11	4.39721e-09										USP32P1	45.5159	-5.03676	1.60508	-3.138	0.00170102	0.0108729
								FLT1	169.057	-3.6024	0.799861	-4.50378	6.67545e-06	0.000140394										ADPRH	47.4363	-4.20455	1.11737	-3.7629	0.000167955	0.00174184										PPARGC1A	71.1019	-5.03411	1.0746	-4.68465	2.80436e-06	4.16331e-05
								TNFRSF11A	99.7207	-3.60195	0.834513	-4.31623	1.58716e-05	0.000290488										KCNK7	179.746	-4.19964	0.965769	-4.34849	1.37078e-05	0.000207899										NFATC2	402.766	-5.03391	1.27928	-3.93496	8.32103e-05	0.000828633
								TMEM158	35.4287	-3.60097	1.15892	-3.10719	0.00188877	0.0155533										AK123141	25.2645	-4.19654	1.27774	-3.28434	0.00102221	0.00796383										CEP112	59.0406	-5.03387	1.00608	-5.00342	5.63208e-07	9.92684e-06
								PIK3AP1	58.9037	-3.59558	1.11894	-3.21339	0.00131177	0.0115175										BICC1	45.5088	-4.19275	0.983284	-4.26403	2.00772e-05	0.000285302										RENBP	50.7519	-5.0325	1.06783	-4.71282	2.44309e-06	3.68644e-05
								RAB3IL1	101.528	-3.59495	0.80992	-4.43865	9.05262e-06	0.000181691										AX747517	37.9736	-4.19187	1.52647	-2.74611	0.00603063	0.0330451										TF	176.696	-5.03207	1.0274	-4.89785	9.68916e-07	1.61175e-05
								THBS2	531.889	-3.59328	0.829572	-4.33149	1.48105e-05	0.000275457										MAGED4	38.1961	-4.19101	1.02231	-4.09954	4.13964e-05	0.000533866										ICA1	72.2086	-5.02536	0.907574	-5.53713	3.07461e-08	7.32951e-07
								ANKRD35	539.328	-3.59327	0.792698	-4.53296	5.81622e-06	0.000125765										SEPP1	3306.54	-4.18747	0.717564	-5.83568	5.35717e-09	2.08276e-07										ASB2	147.913	-5.02253	1.23956	-4.05186	5.08122e-05	0.000540344
								SOBP	42.1174	-3.59123	1.04757	-3.42817	0.00060767	0.00611537										C1orf162	31.2674	-4.18699	1.23874	-3.38005	0.000724721	0.00597932										PPARG	80.3532	-5.02071	0.925257	-5.42629	5.75389e-08	1.2796e-06
								ACACB	296.467	-3.58823	0.760686	-4.7171	2.39224e-06	5.81017e-05										HS3ST3B1	37.4528	-4.18078	0.96717	-4.32269	1.54137e-05	0.000228341										C12orf68	10.2292	-5.01481	1.90349	-2.63454	0.0084252	0.0392434
								BLMH	310.056	-3.58697	0.698658	-5.13408	2.83522e-07	8.98735e-06										XKR6	18.901	-4.17778	1.24972	-3.34298	0.000828824	0.00668596										IL2RG	107.906	-5.00704	0.96341	-5.19721	2.02307e-07	3.99502e-06
								SH3BP5	437.489	-3.58511	0.614321	-5.8359	5.3502e-09	3.08067e-07										MRC2	1412.77	-4.17315	0.560826	-7.44108	9.98689e-14	1.10549e-11										GPR133	100.963	-5.00201	1.02277	-4.89063	1.00516e-06	1.66702e-05
								TTC28	140.423	-3.58466	0.78244	-4.58139	4.619e-06	0.000103971										TENC1	623.667	-4.1715	0.782392	-5.33172	9.7286e-08	2.73017e-06										HLA-DMB	256.037	-5.00134	0.843474	-5.92946	3.03939e-09	9.17242e-08
								SNX31	48.7586	-3.58403	1.17058	-3.06176	0.00220042	0.0174625										LRRN3	12.18	-4.16998	1.55246	-2.68605	0.00723021	0.0377991										CPXM1	31.1258	-4.99769	1.46602	-3.40901	0.000651988	0.00485271
								DSG3	15676.9	-3.58295	0.71437	-5.01554	5.28855e-07	1.53989e-05										CDKL5	63.875	-4.1672	0.94347	-4.41689	1.0013e-05	0.000158656										PRUNE2	110.213	-4.9971	0.919348	-5.43549	5.46474e-08	1.22186e-06
								BMP2K	190.61	-3.5813	0.711056	-5.0366	4.7388e-07	1.40049e-05										C9orf169	1172.34	-4.16388	0.903634	-4.60793	4.067e-06	7.37519e-05										CDH19	36.7779	-4.99461	1.35511	-3.68575	0.000228028	0.00196872
								TTC12	68.4371	-3.57762	1.01762	-3.51567	0.000438645	0.0046864										WAS	73.1051	-4.1506	0.982266	-4.22553	2.38374e-05	0.000333306										IRAK3	87.486	-4.99022	1.00231	-4.97872	6.40048e-07	1.1139e-05
								TMEM231	57.5301	-3.57656	1.01027	-3.54018	0.000399848	0.00435668										HOXD8	25.8898	-4.14624	1.2249	-3.38496	0.000711882	0.00588558										IL16	308.535	-4.99011	1.01193	-4.93126	8.17021e-07	1.37845e-05
								NDRG4	594.121	-3.57442	0.74025	-4.82866	1.37452e-06	3.58168e-05										ZNF667-AS1	36.875	-4.14374	1.06895	-3.87645	0.00010599	0.00118311										LOC643733	21.5425	-4.9853	1.25041	-3.98693	6.69341e-05	0.000685392
								PKNOX2	24.3855	-3.57409	1.33319	-2.68085	0.00734344	0.045286										NOVA1	31.919	-4.14277	1.37885	-3.00452	0.00266001	0.0173987										SELPLG	164.043	-4.98275	0.856837	-5.81529	6.05303e-09	1.70266e-07
								ZEB1	186.375	-3.55819	0.677064	-5.25532	1.47769e-07	5.17493e-06										DYNAP	66.9194	-4.1414	0.959917	-4.31433	1.60085e-05	0.000236493										DIO3	29.1752	-4.97878	1.62254	-3.0685	0.00215135	0.0132008
								BAMBI	27.1479	-3.55352	1.27238	-2.79282	0.005225	0.0344612										DACT2	121.771	-4.13967	1.09825	-3.76934	0.000163679	0.00170711										KLHL33	20.117	-4.97865	1.68138	-2.96105	0.00306593	0.0175705
								CLDN4	4263.77	-3.55299	0.918802	-3.86698	0.000110191	0.00152071										SCARF1	102.865	-4.13444	0.876809	-4.71532	2.41328e-06	4.68547e-05										KIAA1462	226.662	-4.97762	0.897783	-5.54435	2.95056e-08	7.07452e-07
								ADCY2	48.7065	-3.55069	1.10122	-3.22432	0.00126273	0.0111442										GPR143	30.5393	-4.13098	1.20167	-3.4377	0.000586674	0.00499466										FBLN7	68.4441	-4.97574	0.944929	-5.26573	1.39637e-07	2.8668e-06
								MCF2L	218.157	-3.55037	0.788685	-4.50163	6.74348e-06	0.000141632										MAMDC2	537.841	-4.13023	0.784094	-5.26752	1.38281e-07	3.68596e-06										PCDHGB5	58.8742	-4.97308	1.00163	-4.96499	6.87054e-07	1.18205e-05
								RASL12	86.3032	-3.54681	0.836955	-4.23776	2.25761e-05	0.000392186										LOC100130476	30.4507	-4.12803	1.04427	-3.95305	7.71615e-05	0.000911077										FCGR1A	9.20191	-4.97163	1.88014	-2.64428	0.00818651	0.038402
								IVD	211.99	-3.54582	0.81599	-4.34542	1.3901e-05	0.000260626										HAAO	66.2455	-4.1259	0.852419	-4.84023	1.29692e-06	2.75271e-05										RASGRF2	67.9243	-4.97137	1.01967	-4.87547	1.08552e-06	1.77716e-05
								EMX2	28.7078	-3.54429	1.08532	-3.26566	0.00109211	0.00984181										RAET1E	672.101	-4.11831	0.777254	-5.29854	1.16733e-07	3.19711e-06										HNMT	78.6904	-4.96765	1.2625	-3.93478	8.32734e-05	0.000828633
								HCLS1	285.289	-3.54124	0.940923	-3.76358	0.000167495	0.00214301										ACE	180.043	-4.11806	0.747844	-5.50658	3.65874e-08	1.15715e-06										PCDHB3	10.1631	-4.96748	1.87868	-2.64413	0.00819001	0.0384042
								MAFF	778.872	-3.54081	0.966082	-3.66513	0.000247213	0.00293487										AK123675	53.7328	-4.11586	0.902207	-4.56199	5.0672e-06	8.83641e-05										SFTPD	20.2849	-4.96659	1.51305	-3.2825	0.00102889	0.0071655
								NID2	76.3743	-3.54011	0.881807	-4.01461	5.95436e-05	0.000896595										TTC3P1	17.5909	-4.11545	1.32197	-3.11311	0.00185128	0.0129826										THBS4	796.082	-4.96355	0.912972	-5.43669	5.42781e-08	1.21689e-06
								GJA5	74.5434	-3.53991	0.99319	-3.56419	0.000364986	0.004034										PRUNE2	101.84	-4.11506	0.898796	-4.57842	4.68511e-06	8.27028e-05										JAM3	191.922	-4.96137	0.909043	-5.4578	4.82078e-08	1.09412e-06
								S100A14	17263.6	-3.53195	0.818829	-4.31342	1.60749e-05	0.000293511										CLMP	82.7801	-4.10764	0.881054	-4.66219	3.1286e-06	5.83957e-05										LOC100505633	68.8548	-4.95917	0.932136	-5.32022	1.03641e-07	2.19301e-06
								RHOB	1947.21	-3.52988	1.00257	-3.52081	0.000430225	0.00461891										EVPLL	114.193	-4.10755	1.00832	-4.07368	4.62769e-05	0.000585904										SIX2	19.5917	-4.95895	1.38164	-3.58917	0.000331734	0.00272087
								OXCT1	394.694	-3.52933	0.622322	-5.67123	1.41777e-08	7.05399e-07										NEXN	162.382	-4.10406	0.742911	-5.5243	3.3081e-08	1.05252e-06										HLA-DPA1	1579.72	-4.95223	0.835127	-5.92991	3.03096e-09	9.16366e-08
								FLVCR2	75.9064	-3.52888	1.07518	-3.28212	0.0010303	0.00936718										CYP26B1	306.86	-4.10026	1.01988	-4.02032	5.81187e-05	0.000713173										TSKS	9.52842	-4.94978	1.93512	-2.55787	0.0105317	0.0465924
								PDLIM2	917.349	-3.52377	0.71598	-4.92161	8.58348e-07	2.32825e-05										EGR1	6743.05	-4.0984	1.34822	-3.03985	0.00236694	0.015806										C20orf166-AS1	7.80461	-4.94246	1.93766	-2.55073	0.0107496	0.0473543
								DOCK11	119.027	-3.51355	0.900822	-3.90038	9.60424e-05	0.00135464										TFCP2L1	410.117	-4.09159	0.815929	-5.01464	5.31331e-07	1.23822e-05										JAKMIP1	11.0653	-4.9399	1.92124	-2.5712	0.0101346	0.0451857
								MLPH	66.2313	-3.51063	0.98016	-3.58169	0.000341375	0.00381972										LILRA5	16.4825	-4.09007	1.55762	-2.62584	0.00864354	0.0435791										RASSF10	319.1	-4.93909	0.926352	-5.33177	9.72621e-08	2.06595e-06
								SLCO4A1	137.947	-3.50922	0.78028	-4.49739	6.87929e-06	0.000143894										DNM3	21.8816	-4.08905	1.21773	-3.35792	0.000785306	0.00637037										DTX1	67.9368	-4.93472	0.93037	-5.30404	1.13265e-07	2.37119e-06
								TLR8-AS1	94.6398	-3.50819	0.922417	-3.80326	0.000142804	0.00187326										ACTA2	883.664	-4.08566	0.913393	-4.47305	7.71105e-06	0.000126585										EVPLL	116.531	-4.93256	1.03635	-4.75953	1.94047e-06	2.98234e-05
								PCDHGA2	44.7128	-3.50569	1.14936	-3.05013	0.00228743	0.0180066										LYPD2	686.339	-4.08517	0.969749	-4.2126	2.52444e-05	0.000348093										KLHL4	14.6084	-4.92998	1.84281	-2.67526	0.00746723	0.0356842
								SYT11	98.4206	-3.49918	0.99017	-3.53392	0.000409444	0.00444234										TMEM176B	272.212	-4.07911	0.870015	-4.68855	2.75147e-06	5.22124e-05										XKR6	19.3019	-4.92531	1.3801	-3.5688	0.000358623	0.00290348
								HMOX1	374.37	-3.4987	0.812718	-4.30493	1.67035e-05	0.000301762										SH3GL3	64.4598	-4.07558	1.40691	-2.89683	0.00376958	0.0226061										GCNT3	81.5636	-4.92495	0.921503	-5.34448	9.06774e-08	1.94856e-06
								CCL5	132.748	-3.49805	0.897448	-3.89777	9.70814e-05	0.00136678										SCN3A	16.3694	-4.0738	1.24527	-3.27141	0.00107011	0.00826872										IKZF2	464.071	-4.91961	0.670825	-7.33367	2.23941e-13	1.47232e-11
								RORA	665.286	-3.49627	0.669795	-5.21992	1.79003e-07	6.07502e-06										PTPRN2	51.334	-4.07145	0.923051	-4.41086	1.02962e-05	0.000162658										MAP1A	266.054	-4.91876	0.930294	-5.28732	1.2412e-07	2.57053e-06
								TLL1	34.5769	-3.49218	1.24605	-2.8026	0.00506924	0.0336505										RPH3AL	79.7563	-4.06955	0.798059	-5.09931	3.40885e-07	8.33391e-06										PLA2G5	7.85223	-4.91823	1.9386	-2.53699	0.0111809	0.0487486
								BTNL9	31.6924	-3.49144	1.15224	-3.03013	0.00244449	0.0189902										CDH5	318.592	-4.06811	0.810132	-5.02154	5.12579e-07	1.2024e-05										ARHGAP44	27.4938	-4.91492	1.19255	-4.12134	3.76674e-05	0.000416049
								SHE	112.04	-3.49065	0.944038	-3.69757	0.000217672	0.00263711										LYPD3	22533.8	-4.06569	0.846602	-4.80236	1.56804e-06	3.19624e-05										HCST	28.508	-4.91384	1.26648	-3.87993	0.000104488	0.00100299
								GNB4	250.285	-3.48867	0.784611	-4.44637	8.73345e-06	0.000176901										JHDM1D	584.891	-4.06213	1.03427	-3.92754	8.58181e-05	0.000994865										PLEKHG1	258.073	-4.90986	0.799912	-6.138	8.35661e-10	2.79631e-08
								KLF4	3766.11	-3.48732	0.85701	-4.06917	4.71818e-05	0.000739418										HIPK2	1207.42	-4.06051	0.620313	-6.54591	5.91356e-11	3.71111e-09										AQP7P1	35.9474	-4.89082	1.09818	-4.45355	8.44627e-06	0.000109583
								CDKL5	54.2403	-3.48098	0.973777	-3.57472	0.000350606	0.00391162										MUSTN1	88.0336	-4.06039	0.975668	-4.16165	3.15959e-05	0.000425011										ASB11	17.8704	-4.8818	1.71063	-2.85379	0.00432007	0.0231409
								GCAT	118.392	-3.47695	0.875852	-3.96979	7.19362e-05	0.00105613										VLDLR	334.126	-4.05988	0.770501	-5.26914	1.37067e-07	3.66785e-06										ZNF83	160.73	-4.88071	1.04728	-4.66036	3.15655e-06	4.60773e-05
								TSPAN2	32.9169	-3.4754	1.195	-2.90828	0.00363426	0.0259734										PPP1R14A	28.7134	-4.05944	1.32955	-3.05324	0.00226383	0.0152649										PTGDR	9.17598	-4.8774	1.87661	-2.59905	0.00934831	0.0423988
								DNASE1L3	412.012	-3.47371	0.66067	-5.25785	1.45748e-07	5.11583e-06										ERG	88.9884	-4.05858	1.24699	-3.25471	0.00113509	0.00871549										MPP7	1028.37	-4.86789	0.575196	-8.463	2.60576e-17	3.10591e-15
								NFAM1	58.2574	-3.47169	0.942849	-3.68213	0.000231295	0.00277605										SDR16C5	1493.85	-4.05648	0.974407	-4.16303	3.14051e-05	0.000422801										SULF1	275.904	-4.86643	0.910893	-5.34248	9.1681e-08	1.96758e-06
								PRG4	63.3404	-3.46903	1.31005	-2.648	0.00809685	0.0485823										CACNA1D	15.0411	-4.05442	1.39353	-2.90947	0.00362044	0.0219085										C16orf45	136.921	-4.86546	0.853659	-5.69953	1.20135e-08	3.16943e-07
								OSBPL6	154.921	-3.4688	0.870447	-3.98508	6.74586e-05	0.00099818										PARK2	40.5164	-4.05414	0.943662	-4.29618	1.73767e-05	0.000253186										GPR55	8.83948	-4.86484	1.92006	-2.5337	0.0112866	0.049042
								BST1	25.7377	-3.46838	1.20151	-2.88668	0.00389334	0.0273941										CCR6	31.0847	-4.05323	0.983547	-4.12103	3.77177e-05	0.000494831										HAS2	73.0501	-4.86266	0.981875	-4.95242	7.32958e-07	1.24935e-05
								BDH1	324.581	-3.46574	0.691175	-5.01427	5.32347e-07	1.54653e-05										RNASE4	223.569	-4.05195	0.645878	-6.27356	3.52883e-10	1.79711e-08										NRXN1	30.9243	-4.86218	1.59621	-3.04607	0.00231854	0.0140298
								ETV4	80.1572	-3.46171	1.09744	-3.15434	0.0016086	0.0137393										SLC28A3	74.132	-4.05136	1.51085	-2.68151	0.00732903	0.038178										KLK9	181.312	-4.85385	1.55926	-3.11292	0.00185245	0.0116875
								SYNPO2L	164.984	-3.46121	1.12442	-3.07823	0.00208237	0.0167878										MPZL3	189.856	-4.048	0.784855	-5.15764	2.50077e-07	6.28743e-06										ZNF702P	8.89098	-4.84642	1.90888	-2.53888	0.0111209	0.048564
								FKBP10	220.027	-3.45518	0.804726	-4.29362	1.75786e-05	0.000316085										NCALD	73.3966	-4.04701	0.899533	-4.49901	6.82698e-06	0.000113962										APBB1	184.366	-4.84187	0.713109	-6.78981	1.12282e-11	5.42357e-10
								MALL	3557.38	-3.45345	0.679124	-5.08516	3.67311e-07	1.12941e-05										SH3RF3-AS1	16.8145	-4.04213	1.42064	-2.84528	0.00443729	0.0258991										ZNF682	18.9354	-4.83941	1.53164	-3.15962	0.00157976	0.0102721
								PLCD1	349.576	-3.44739	0.701006	-4.91778	8.75306e-07	2.36502e-05										TRAC	82.3417	-4.03991	1.08534	-3.72225	0.000197457	0.00200348										NHSL2	25.6628	-4.83886	1.47404	-3.28272	0.00102811	0.00716307
								NT5E	128.867	-3.44718	0.733377	-4.70042	2.59622e-06	6.2075e-05										ASB2	140.779	-4.03158	1.2223	-3.29837	0.000972491	0.00766263										LILRA5	16.7874	-4.83325	1.66347	-2.90553	0.00366632	0.0202479
								DDAH1	154.023	-3.44622	0.792815	-4.34681	1.38132e-05	0.000259615										KIAA0125	19.6289	-4.02812	1.10932	-3.63116	0.00028215	0.00271423										HIST1H1C	609.99	-4.83093	1.30181	-3.71093	0.000206503	0.00180813
								PTGS1	481.072	-3.44569	1.20218	-2.86619	0.00415439	0.028822										SERPINB1	7414.76	-4.0212	0.766673	-5.24501	1.56275e-07	4.11061e-06										ICAM2	108.363	-4.82775	0.91148	-5.29661	1.17974e-07	2.4617e-06
								C1orf186	31.4834	-3.4404	1.18676	-2.89897	0.00374389	0.0265492										JA760615	68.2005	-4.01305	0.962232	-4.17056	3.03855e-05	0.000410114										NIPAL2	365.365	-4.81739	0.680009	-7.0843	1.39752e-12	7.71803e-11
								ALDH4A1	637.802	-3.43934	0.665196	-5.17041	2.3358e-07	7.67321e-06										TNFRSF19	179.052	-4.01221	0.838611	-4.78435	1.7154e-06	3.45536e-05										ELF5	37.4315	-4.80359	1.07182	-4.48173	7.404e-06	9.76668e-05
								SLC2A10	63.2604	-3.43597	0.885996	-3.87809	0.00010528	0.00145949										LOC645166	17.021	-4.00772	1.35595	-2.95565	0.00312013	0.019573										CNRIP1	52.7234	-4.803	1.13559	-4.22951	2.34204e-05	0.00027078
								WTIP	63.3193	-3.43285	0.948613	-3.61881	0.000295961	0.00341032										PTGFR	87.7836	-4.00357	1.08845	-3.67823	0.000234862	0.00231665										KRT15	22001.7	-4.79538	0.75253	-6.37234	1.8617e-10	7.13995e-09
								ZNF331	106.565	-3.42644	0.844464	-4.05753	4.9595e-05	0.000770955										KCNMA1	65.8807	-4.00304	0.958716	-4.17542	2.97441e-05	0.000401797										DENND2D	370.499	-4.79399	0.624567	-7.6757	1.64517e-14	1.27968e-12
								MXD1	1863.91	-3.42432	0.827703	-4.13714	3.51663e-05	0.000573326										FAM155A	10.783	-3.99759	1.54739	-2.58344	0.00978208	0.0478448										SH3RF3-AS1	17.1396	-4.78832	1.53621	-3.11696	0.00182727	0.0115594
								THEM5	145.89	-3.42212	0.975206	-3.50913	0.000449574	0.00478321										MPP7	1013.26	-3.99691	0.574505	-6.95713	3.47267e-12	2.80986e-10										FGR	110.213	-4.78709	0.920868	-5.19845	2.00952e-07	3.97301e-06
								CALD1	1055.74	-3.42127	0.83891	-4.07823	4.53791e-05	0.000714083										LOC441081	38.4242	-3.9922	0.936005	-4.26515	1.99768e-05	0.000284313										CDH5	334.723	-4.78649	0.812184	-5.89336	3.78413e-09	1.11956e-07
								PARD6G	502.447	-3.41556	0.588895	-5.79995	6.63366e-09	3.65282e-07										STARD9	151.94	-3.98871	0.740145	-5.38909	7.08159e-08	2.0712e-06										TAL1	31.5663	-4.7826	1.3315	-3.59189	0.000328288	0.00269795
								NHLH2	34.1541	-3.40923	1.19102	-2.86244	0.00420395	0.0291133										MCOLN2	23.1918	-3.98831	1.26117	-3.16238	0.00156483	0.0112968										CD300LG	13.1376	-4.78236	1.48199	-3.22699	0.00125098	0.00843902
								GPM6B	77.6965	-3.40823	0.766104	-4.44878	8.63586e-06	0.00017589										LY75	121.883	-3.98776	0.832946	-4.78754	1.68838e-06	3.40668e-05										EMILIN2	198.859	-4.7819	0.941852	-5.07713	3.83184e-07	7.13326e-06
								TPM2	2517.72	-3.40588	1.08057	-3.15194	0.00162192	0.01383										PRKG2	14.587	-3.98411	1.50357	-2.64977	0.00805464	0.0411377										PAMR1	146.286	-4.77456	0.842199	-5.66916	1.43499e-08	3.73988e-07
								WAS	62.0916	-3.40476	0.998156	-3.41105	0.000647131	0.00643019										DUSP5	1298.39	-3.98223	0.712898	-5.58597	2.32397e-08	7.6696e-07										AK302511	17.9864	-4.77416	1.59647	-2.99044	0.00278573	0.0162919
								SOWAHC	1269.3	-3.39748	0.705567	-4.81526	1.47012e-06	3.79859e-05										DENND2A	90.3684	-3.98148	0.919689	-4.32916	1.49679e-05	0.000222772										CALCRL	164.816	-4.76933	0.843129	-5.6567	1.54313e-08	3.99477e-07
								PKIB	72.4877	-3.3954	1.01506	-3.34501	0.000822803	0.00777013										NFATC4	244.946	-3.97904	0.87889	-4.52735	5.97274e-06	0.000101933										DSG3	18917.3	-4.76793	0.714518	-6.67293	2.5075e-11	1.14133e-09
								SERPINA5	58.0847	-3.39251	1.04929	-3.23314	0.00122438	0.0108431										MFSD7	30.3831	-3.97668	1.13084	-3.51659	0.000437127	0.00393439										GAMT	296.053	-4.76642	0.959701	-4.96657	6.81489e-07	1.17614e-05
								CREB3L2	669.784	-3.38688	0.580955	-5.82985	5.54777e-09	3.14729e-07										ENG	623.35	-3.97196	0.86831	-4.57436	4.7768e-06	8.40421e-05										COL6A2	3909.47	-4.76437	0.858856	-5.54735	2.90034e-08	6.96417e-07
								KCNMB4	30.237	-3.37987	1.09383	-3.08993	0.00200201	0.0162938										IL3RA	73.1412	-3.9689	0.882018	-4.49979	6.80209e-06	0.000113773										SLC44A5	88.8608	-4.75825	1.01341	-4.69528	2.66246e-06	3.9848e-05
								BPGM	410.092	-3.37876	0.910198	-3.71211	0.000205539	0.00252594										TRPC6	21.1754	-3.96883	1.30867	-3.03271	0.00242369	0.0161108										ZNF626	55.0604	-4.7576	1.0678	-4.4555	8.36985e-06	0.000108847
								ZNF738	59.9735	-3.37604	0.931605	-3.6239	0.000290195	0.00335953										AK311497	698.62	-3.96721	0.884182	-4.48687	7.2276e-06	0.00011951										SNX31	58.9429	-4.75721	1.17056	-4.06403	4.82325e-05	0.000518233
								ZNF461	24.4045	-3.37515	1.13745	-2.96731	0.00300421	0.0224099										SLC40A1	465.955	-3.95753	1.04014	-3.8048	0.000141918	0.00151316										ENHO	27.6694	-4.75619	1.21983	-3.89906	9.65677e-05	0.000937278
								LOC100499489	18.595	-3.36995	1.2645	-2.66504	0.00769789	0.0467406										FLVCR2	96.5839	-3.95699	1.02015	-3.87885	0.000104951	0.00117646										KLHL3	65.0855	-4.75509	1.03349	-4.601	4.20462e-06	5.91359e-05
								MYLK3	107.006	-3.36046	1.22551	-2.7421	0.00610485	0.0393196										SLC16A6	306.834	-3.95514	0.674925	-5.86012	4.62528e-09	1.83858e-07										PCSK5	702.008	-4.75203	0.955869	-4.97142	6.64642e-07	1.15186e-05
								PIGN	384.965	-3.36032	0.687317	-4.88903	1.01334e-06	2.70471e-05										SELL	87.23	-3.95473	1.39647	-2.83194	0.00462663	0.0267689										HOXD-AS1	16.4514	-4.74907	1.52731	-3.10942	0.00187453	0.0117909
								CTSL2	441.294	-3.36014	1.10914	-3.02949	0.00244966	0.0190207										LOC284837	35.266	-3.95453	1.20153	-3.29124	0.000997466	0.0078054										PDGFRL	177.534	-4.74843	0.783936	-6.05716	1.38545e-09	4.4313e-08
								DPEP2	24.5541	-3.35872	1.0846	-3.09673	0.00195667	0.0159925										PDE10A	20.7432	-3.95395	1.24775	-3.16886	0.00153039	0.0110935										ZNF750	2483.23	-4.74739	0.648733	-7.31795	2.51796e-13	1.62959e-11
								KCNJ11	29.1333	-3.35375	1.1375	-2.94835	0.00319472	0.0234554										COL5A3	326.49	-3.95215	0.65401	-6.04296	1.51314e-09	6.55621e-08										SLC6A4	130.858	-4.74283	0.780897	-6.07357	1.25097e-09	4.04229e-08
								SNX20	34.6046	-3.35309	1.14385	-2.9314	0.00337437	0.0244706										LILRB1	22.691	-3.94888	1.34136	-2.94394	0.00324061	0.0201307										ITPR2	1528.76	-4.73984	0.654952	-7.23692	4.58988e-13	2.82696e-11
								S100A16	12161.9	-3.34986	0.790125	-4.23966	2.2386e-05	0.000390207										RUNX3	204.9	-3.94368	0.95097	-4.14701	3.36851e-05	0.000449322										PEBP4	34.2772	-4.73933	1.61957	-2.92629	0.00343034	0.0192526
								CCDC64B	1148.26	-3.34882	0.760107	-4.40573	1.0543e-05	0.000206744										S100A14	20370.1	-3.93832	0.825478	-4.77096	1.83349e-06	3.66781e-05										COL21A1	42.0455	-4.73242	1.03761	-4.56087	5.09427e-06	7.01012e-05
								PLXNA4	32.0782	-3.34843	1.22354	-2.73667	0.00620644	0.039774										LRRC25	42.9138	-3.93263	1.2621	-3.11595	0.0018335	0.0128692										FXYD1	189.225	-4.70789	0.695121	-6.77276	1.26348e-11	6.03265e-10
								SHC2	66.6196	-3.34781	0.813357	-4.11604	3.85443e-05	0.000620502										PTP4A3	150.117	-3.9326	0.683942	-5.74991	8.92917e-09	3.27952e-07										CD37	94.9414	-4.70431	0.960036	-4.90013	9.57709e-07	1.59471e-05
								KLK11	1928.4	-3.34779	0.78486	-4.26546	1.99489e-05	0.000352188										REEP2	21.1837	-3.93106	1.14593	-3.43046	0.000602562	0.00510896										PIK3C2G	82.6332	-4.69919	0.84156	-5.58391	2.35168e-08	5.76371e-07
								BRI3BP	65.9792	-3.3417	0.852561	-3.9196	8.86943e-05	0.00126892										GRHL3	2085.93	-3.93021	0.823447	-4.77287	1.81617e-06	3.64606e-05										TCN2	125.548	-4.69594	0.86153	-5.4507	5.01724e-08	1.1325e-06
								GAS1	268.573	-3.33821	0.857535	-3.8928	9.90958e-05	0.00139259										TNFAIP3	1512.9	-3.92598	1.30412	-3.01045	0.00260863	0.017147										SNCAIP	64.7135	-4.69575	0.959032	-4.89634	9.76371e-07	1.62252e-05
								KLHL11	35.4928	-3.33751	1.06095	-3.14578	0.00165646	0.014043										SH3BGR	131.793	-3.92518	1.10453	-3.5537	0.000379845	0.00348574										ZFP28	53.6156	-4.6921	1.0737	-4.37003	1.2423e-05	0.000155601
								LGALS12	17.2529	-3.33551	1.26253	-2.64192	0.00824377	0.0492384										RFTN1	263.322	-3.92443	0.8642	-4.54112	5.5956e-06	9.64258e-05										ANKRD31	41.5767	-4.69073	1.20823	-3.88232	0.000103466	0.000996061
								SIGLEC1	90.2181	-3.33302	0.919993	-3.62287	0.000291352	0.00336785										CYB5R2	118.253	-3.92212	0.870049	-4.50793	6.54642e-06	0.000109958										THNSL2	64.8231	-4.68886	1.03652	-4.52367	6.0775e-06	8.17306e-05
								SERPINB13	3099.54	-3.33272	0.719937	-4.62919	3.67105e-06	8.41113e-05										KLF11	195.287	-3.92042	0.803538	-4.87895	1.06653e-06	2.32884e-05										ZNF253	25.7861	-4.6874	1.48801	-3.15011	0.00163207	0.0105379
								ITGA7	270.711	-3.33232	0.650686	-5.12123	3.03546e-07	9.46595e-06										MMP23B	33.9291	-3.91603	0.996845	-3.92842	8.55042e-05	0.000993662										MOXD1	146.36	-4.68521	1.15205	-4.06684	4.76548e-05	0.000513025
								NOSTRIN	52.45	-3.3308	0.956581	-3.48198	0.000497714	0.00520534										CYP7B1	156.336	-3.91142	0.884279	-4.42328	9.72117e-06	0.000154492										SIGLEC1	108.068	-4.67408	0.930509	-5.02314	5.08336e-07	9.11484e-06
								HIPK2	1028.26	-3.33075	0.620944	-5.36401	8.13935e-08	3.1362e-06										IFFO2	4478.76	-3.90786	1.03132	-3.7892	0.000151136	0.00159543										TLL1	38.8416	-4.66436	1.31757	-3.54013	0.000399928	0.00319018
								LOC284023	71.0228	-3.33057	0.97654	-3.41058	0.000648252	0.00643397										IL2RB	129.127	-3.90565	1.0544	-3.70415	0.000212098	0.002129										FRZB	119.093	-4.66397	0.998938	-4.66893	3.02777e-06	4.45165e-05
								DHRS11	113.313	-3.32624	0.824354	-4.03497	5.46097e-05	0.000833734										CDHR1	369.077	-3.90424	0.621413	-6.28284	3.32445e-10	1.69845e-08										STX11	212.689	-4.66135	1.10146	-4.23198	2.31644e-05	0.000268571
								NSG1	475.885	-3.32569	0.720338	-4.61685	3.89617e-06	8.87404e-05										MTSS1	935.356	-3.90231	0.742714	-5.25411	1.48738e-07	3.93181e-06										HEY2	39.3608	-4.65526	0.996904	-4.66972	3.01617e-06	4.44194e-05
								SOCS6	382.275	-3.32548	0.666727	-4.98778	6.10782e-07	1.74863e-05										ADAP2	108.195	-3.90121	0.897528	-4.34662	1.38252e-05	0.000208885										PPAP2B	1883.37	-4.6546	0.840418	-5.53844	3.05183e-08	7.28569e-07
								AK056817	41.2002	-3.32477	1.1301	-2.94201	0.00326093	0.0238164										CYP2R1	68.1518	-3.89878	1.04555	-3.72893	0.000192291	0.00195604										PGBD5	277.57	-4.6543	0.810437	-5.74295	9.30395e-09	2.52701e-07
								ACP5	295.267	-3.32279	0.759779	-4.37337	1.22343e-05	0.000235407										IL36G	482.325	-3.89874	1.48234	-2.63013	0.00853515	0.0431495										NLGN4X	15.4664	-4.65237	1.58138	-2.94197	0.00326128	0.0184791
								LYNX1	3093.83	-3.31492	1.04939	-3.15891	0.00158359	0.0135482										ATP6V1C2	219.181	-3.89819	0.995392	-3.91623	8.99444e-05	0.00103274										TBXAS1	97.1566	-4.64956	0.808597	-5.75015	8.91622e-09	2.42967e-07
								TAGAP	82.5539	-3.31375	1.1032	-3.00376	0.00266668	0.0203361										ECM2	145.836	-3.89631	0.870317	-4.47689	7.57396e-06	0.000124463										ESAM	267.964	-4.64896	0.657177	-7.07414	1.50375e-12	8.22248e-11
								ADARB1	128.329	-3.31201	0.791842	-4.18266	2.88118e-05	0.000480425										TMEM178B	66.774	-3.8942	1.0205	-3.81598	0.000135643	0.00145502										SLC38A5	198.156	-4.64474	0.783009	-5.93192	2.99417e-09	9.06899e-08
								LGR6	52.3588	-3.31186	1.13606	-2.91521	0.00355454	0.0255601										KLB	20.7735	-3.89238	1.45187	-2.68093	0.00734168	0.038219										KRT222	15.4176	-4.64258	1.77196	-2.62003	0.00879228	0.0404809
								FZD8	75.698	-3.3115	0.875427	-3.78272	0.000155122	0.00200576										NXPH3	61.0535	-3.89142	0.905079	-4.29953	1.71159e-05	0.000250071										CORO1A	388.726	-4.6419	0.886857	-5.2341	1.65788e-07	3.36202e-06
								LOC653513	99.7052	-3.30889	1.06517	-3.10644	0.00189355	0.0155842										ADAMTS1	878.027	-3.89037	1.15764	-3.3606	0.000777727	0.00632176										CD200	60.2285	-4.64034	1.16878	-3.97024	7.18005e-05	0.000729363
								LHX8	42.4966	-3.30748	1.05817	-3.12567	0.00177403	0.0148067										SPARC	3813.36	-3.88877	0.78414	-4.95928	7.07539e-07	1.58847e-05										NXPH3	62.2713	-4.64007	0.949427	-4.88723	1.02264e-06	1.69093e-05
								PLIN1	331.394	-3.30522	0.791921	-4.17367	2.9973e-05	0.000497093										BC038245	46.851	-3.88747	0.898546	-4.32639	1.5157e-05	0.000225376										KIF5C	19.0533	-4.63967	1.3802	-3.3616	0.000774922	0.00561878
								SPRY1	278.015	-3.30339	0.813814	-4.05914	4.92528e-05	0.000767965										LGI3	241.98	-3.88644	1.08927	-3.56793	0.000359809	0.00332871										FHIT	19.0433	-4.63814	1.27304	-3.64334	0.000269123	0.00226797
								IL22RA1	211.585	-3.30339	0.938547	-3.51969	0.000432058	0.00463212										TMEM98	208.633	-3.88577	0.744845	-5.21688	1.81966e-07	4.724e-06										PCDHB10	23.1758	-4.63108	1.22322	-3.78598	0.000153107	0.00139993
								LPAR1	211.642	-3.29782	0.776598	-4.2465	2.17137e-05	0.000380211										NRIP1	792.415	-3.88442	1.08934	-3.56584	0.000362694	0.00334956										PMP2	15.6789	-4.62981	1.67514	-2.76384	0.00571255	0.0287676
								SLC43A1	28.081	-3.29781	1.13337	-2.90974	0.00361726	0.0258834										WFDC5	149.136	-3.88268	1.16787	-3.32458	0.000885527	0.00707889										PLCB4	57.3581	-4.62937	0.897094	-5.1604	2.46422e-07	4.74736e-06
								PIK3CG	40.5005	-3.29655	1.11349	-2.96056	0.00307081	0.0227631										PHYHD1	154.792	-3.88199	0.820581	-4.73078	2.23661e-06	4.36907e-05										ISM1	141.074	-4.62808	0.715243	-6.47064	9.75858e-11	4.01192e-09
								DYNLT3	621.068	-3.29161	0.59958	-5.48985	4.02267e-08	1.75695e-06										CEACAM1	580.893	-3.87638	0.661911	-5.85635	4.73159e-09	1.86983e-07										SLPI	11699.1	-4.6268	0.986582	-4.68973	2.73562e-06	4.07587e-05
								RHOBTB1	60.2169	-3.28814	0.90261	-3.64293	0.000269552	0.00316101										ELOVL4	315.744	-3.87586	0.881039	-4.39919	1.08655e-05	0.000170636										KCNJ2-AS1	15.8454	-4.62483	1.62824	-2.84038	0.00450598	0.0238896
								PTPRD	37.9165	-3.28735	1.05267	-3.12288	0.00179091	0.0149152										AX747534	45.8767	-3.86798	1.0834	-3.57023	0.000356661	0.00330726										MXRA8	579.497	-4.62387	0.689551	-6.70563	2.00546e-11	9.25528e-10
								PIK3C2G	69.1244	-3.2865	0.827897	-3.9697	7.19629e-05	0.00105613										LONRF2	75.8858	-3.85805	0.820007	-4.7049	2.53993e-06	4.88968e-05										CLIC5	111.374	-4.62117	0.878157	-5.26235	1.42225e-07	2.91271e-06
								EPHB6	507.65	-3.2841	0.613954	-5.34909	8.83976e-08	3.35562e-06										MGAT4A	118.678	-3.85185	0.792595	-4.85979	1.17509e-06	2.52438e-05										CLIC2	113.937	-4.62045	0.970462	-4.76108	1.92556e-06	2.96769e-05
								STK40	1521.45	-3.2784	0.85592	-3.83026	0.000128006	0.00171575										SLA2	29.9198	-3.85131	1.3063	-2.94825	0.00319576	0.0199142										ACTA2	901.902	-4.61872	0.910411	-5.07323	3.91123e-07	7.24036e-06
								MERTK	52.221	-3.27314	1.00723	-3.24965	0.00115548	0.0103072										MIR100HG	79.6093	-3.84975	0.900185	-4.27662	1.89749e-05	0.000273224										AK056431	70.5763	-4.61769	0.932401	-4.95248	7.32743e-07	1.24935e-05
								DYNAP	57.067	-3.27125	0.970846	-3.36949	0.000753078	0.00724231										SLPI	11497.6	-3.84367	0.990913	-3.87892	0.000104919	0.00117646										C15orf48	583.282	-4.61524	1.02368	-4.50849	6.52921e-06	8.70981e-05
								LINC00665	53.143	-3.26943	1.19388	-2.73848	0.00617232	0.0396049										PPM1L	151.514	-3.84132	0.67302	-5.70758	1.14593e-08	4.04117e-07										AX747534	46.7066	-4.61283	1.13189	-4.07535	4.59446e-05	0.000495258
								MUSTN1	75.1575	-3.26752	0.985204	-3.31659	0.000911236	0.00845464										DOCK11	141.98	-3.83962	0.878024	-4.37302	1.2254e-05	0.000189283										ROBO1	683.06	-4.6103	0.729923	-6.31614	2.68174e-10	9.89558e-09
								MIR1281	19.896	-3.26622	1.18733	-2.7509	0.00594315	0.0385202										OSBPL8	832.864	-3.83033	0.67129	-5.70593	1.15712e-08	4.07162e-07										TIAM1	1462.57	-4.60869	0.661713	-6.96479	3.28884e-12	1.71891e-10
								RDH12	222.353	-3.26564	1.09232	-2.98964	0.00279303	0.0210904										PLCL1	53.8134	-3.82979	0.882009	-4.34212	1.41113e-05	0.000212603										FBP1	22.5815	-4.60672	1.25736	-3.66382	0.000248483	0.00211478
								ANKRD31	34.7122	-3.25792	1.18541	-2.74835	0.00598965	0.0386587										BTNL9	37.5669	-3.82427	1.07687	-3.55128	0.000383366	0.00351177										TNFAIP8L2	26.9591	-4.60605	1.22196	-3.76939	0.000163647	0.0014832
								MYZAP	466.77	-3.25186	0.976909	-3.32872	0.000872459	0.00812921										ALDH1A2	40.8445	-3.82396	0.941659	-4.06087	4.889e-05	0.000613627										PERP	29096.1	-4.60542	0.591586	-7.78486	6.97878e-15	5.83962e-13
								MGLL	3290.08	-3.2463	0.741731	-4.37666	1.20513e-05	0.000232176										FAM180A	18.3889	-3.82288	1.48534	-2.57375	0.0100604	0.0487423										BC037321	15.1791	-4.602	1.66873	-2.75779	0.00581927	0.0291632
								PITX2	631.807	-3.24378	1.05645	-3.07047	0.00213725	0.0171135										TEX101	33.69	-3.8206	1.00317	-3.80854	0.000139791	0.00149326										GJA1	2634.95	-4.602	0.581427	-7.91501	2.47241e-15	2.16735e-13
								LTBP1	444.046	-3.23789	0.922563	-3.50967	0.000448668	0.00477688										MYCN	20.4126	-3.81532	1.17813	-3.23845	0.00120181	0.00913534										FAM180A	20.8155	-4.59792	1.46415	-3.14032	0.00168762	0.0108081
								CCR6	26.4838	-3.2363	1.01391	-3.19191	0.00141334	0.0122831										ATP2B2	25.184	-3.81405	1.29555	-2.94395	0.0032405	0.0201307										LPAR6	543.366	-4.5969	0.745831	-6.16347	7.11695e-10	2.4064e-08
								ZNF808	37.1777	-3.2339	1.15613	-2.79717	0.00515532	0.0340748										RGMA	801.422	-3.81233	0.716998	-5.31708	1.05447e-07	2.90799e-06										EMP1	48501.1	-4.58795	0.885428	-5.18162	2.19962e-07	4.30772e-06
								FAM189A2	71.7361	-3.22982	0.863833	-3.73894	0.000184795	0.00232112										FABP3	69.3959	-3.81045	0.928052	-4.10586	4.02818e-05	0.000521398										BMP4	120.468	-4.5851	0.82009	-5.59097	2.25807e-08	5.55022e-07
								PPP1R9A	28.8301	-3.22908	1.14997	-2.80798	0.00498536	0.0331898										TIAM1	1434.72	-3.79914	0.664923	-5.71366	1.10571e-08	3.92541e-07										SLITRK2	14.531	-4.5824	1.48688	-3.08189	0.00205687	0.0127158
								ZNF441	44.2417	-3.22757	0.960044	-3.3619	0.00077408	0.00741477										PLSCR4	176.588	-3.79607	0.872814	-4.34924	1.36613e-05	0.000207788										HIST1H2AC	415.822	-4.58099	1.02263	-4.4796	7.47816e-06	9.85666e-05
								PLLP	128.209	-3.22464	0.935764	-3.44599	0.000568965	0.00581028										IFI27	2355.94	-3.7827	1.04439	-3.62191	0.000292431	0.00278788										SLC7A8	675.497	-4.57822	0.637995	-7.17594	7.18103e-13	4.20408e-11
								ERRFI1	625.224	-3.22008	1.17749	-2.7347	0.00624378	0.0399135										GJB6	1844.12	-3.78	0.731206	-5.16954	2.34671e-07	5.95646e-06										TIMP4	44.7993	-4.57239	1.03266	-4.4278	9.52008e-06	0.000121892
								FADS6	52.8296	-3.21821	1.15066	-2.79683	0.00516075	0.034096										NAMPT	3380.57	-3.7788	0.765836	-4.93422	8.04716e-07	1.7915e-05										HLA-DRB1	2787.76	-4.57172	0.727467	-6.28444	3.29035e-10	1.19288e-08
								EIF4EBP3	33.3949	-3.21756	1.01233	-3.17838	0.00148103	0.0127846										CDK5R1	219.276	-3.77689	0.686699	-5.50007	3.79647e-08	1.19125e-06										APOBR	89.7935	-4.57046	0.978427	-4.67123	2.99395e-06	4.41708e-05
								AREG	710.475	-3.21064	1.08775	-2.95165	0.0031608	0.0232731										C3orf14	57.8436	-3.77535	0.870678	-4.3361	1.45032e-05	0.00021748										FGF2	89.0633	-4.56945	0.902859	-5.06109	4.16864e-07	7.63161e-06
								PLCE1	32.8864	-3.21061	1.18178	-2.71677	0.00659225	0.0415536										GLT8D2	118.439	-3.76678	0.858392	-4.38818	1.14305e-05	0.000177758										NEGR1	74.1155	-4.56858	0.899027	-5.08169	3.74085e-07	6.97955e-06
								CES2	3704.89	-3.20433	0.662986	-4.83319	1.34364e-06	3.51168e-05										RASGRP1	120.267	-3.765	0.858953	-4.38325	1.16922e-05	0.000181651										ZNF470	49.8753	-4.56504	0.945169	-4.82986	1.36627e-06	2.17449e-05
								FLT4	92.1095	-3.2041	0.81421	-3.93522	8.31206e-05	0.0011999										SSPO	23.7677	-3.7644	1.14523	-3.28701	0.00101256	0.007908										DSC3	6337.37	-4.55802	0.648537	-7.02816	2.09269e-12	1.1257e-10
								S100A4	679.322	-3.19644	0.58791	-5.43696	5.41976e-08	2.24591e-06										FAM124A	27.4536	-3.75936	1.02981	-3.65054	0.00026169	0.00255283										APBA1	81.0932	-4.55699	0.825551	-5.51994	3.39111e-08	7.99246e-07
								SPRED1	287.13	-3.19502	0.800671	-3.99042	6.59551e-05	0.000981601										NKD1	45.9443	-3.75116	1.01331	-3.70189	0.000214	0.00214269										JSRP1	60.2106	-4.55606	1.49943	-3.03852	0.0023774	0.0143388
								ME2	162.374	-3.19315	0.673954	-4.73795	2.15896e-06	5.3107e-05										CSGALNACT1	227.948	-3.75092	0.912031	-4.11271	3.91046e-05	0.000508838										ATG9B	419.91	-4.54812	1.38865	-3.27521	0.00105585	0.00732859
								MME	60.3535	-3.19071	1.08292	-2.9464	0.00321497	0.0235703										MPZ	180.734	-3.74195	0.913448	-4.09651	4.1943e-05	0.000539882										ZNF528	73.7855	-4.54697	1.1006	-4.13137	3.60611e-05	0.000401249
								RFTN1	223.069	-3.1901	0.862312	-3.69948	0.000216044	0.00262										GFPT2	185.818	-3.74126	1.39299	-2.68578	0.00723603	0.0378171										TENM4	255.48	-4.54581	0.771395	-5.89298	3.79296e-09	1.12017e-07
[truncated: 1,184 more rows]
[truncated: 40 more columns]
